# Supplementary material for: Exploration of the genomic diversity of third-generation cephalosporin-resistant Escherichia coli in Australian clinical settings
Source: Microb Genom. 2026 Jan 13;12(1):001554. doi: 10.1099/mgen.0.001554 (PMC12799292; doi:10.1099/mgen.0.001554)
Supplement: Uncited Supplementary Material 2. [file mgen-12-01554-s002.xlsx]

## Sheet: S1
Table S1: Isolate run and accession information.
Isolate ID	SRA Run ID	Number of Bases	Average Length	Size (MB)	Experiment ID	Library Strategy	Library Selection	Library Source	Library Layout	Platform	Model	BioProject	Biosample ID	BioSample	Species	download_path
AUSMDU00007305	SRR10127039	466644030	295	210	SRX6855200	WGS	RANDOM	GENOMIC	PAIRED	ILLUMINA	NextSeq 500	PRJNA857526	SRS5393381	SAMN12768692	Escherichia coli	https://sra-downloadb.be-md.ncbi.nlm.nih.gov/sos3/sra-pub-zq-22/SRR010/127/SRR10127039.sralite.1
AUSMDU00007306	SRR10127038	419044824	296	189	SRX6855201	WGS	RANDOM	GENOMIC	PAIRED	ILLUMINA	NextSeq 500	PRJNA857526	SRS5393382	SAMN12768693	Escherichia coli	https://sra-downloadb.be-md.ncbi.nlm.nih.gov/sos5/sra-pub-zq-14/SRR010/127/SRR10127038.sralite.1
AUSMDU00007334	SRR10127037	407583453	298	182	SRX6855202	WGS	RANDOM	GENOMIC	PAIRED	ILLUMINA	NextSeq 500	PRJNA857526	SRS5393383	SAMN12768694	Escherichia coli	https://sra-downloadb.be-md.ncbi.nlm.nih.gov/sos5/sra-pub-zq-14/SRR010/127/SRR10127037.sralite.1
AUSMDU00007336	SRR10127036	449666402	298	201	SRX6855203	WGS	RANDOM	GENOMIC	PAIRED	ILLUMINA	NextSeq 500	PRJNA857526	SRS5393384	SAMN12768695	Escherichia coli	https://sra-downloadb.be-md.ncbi.nlm.nih.gov/sos3/sra-pub-zq-22/SRR010/127/SRR10127036.sralite.1
AUSMDU00007338	SRR10127035	439210233	297	197	SRX6855204	WGS	RANDOM	GENOMIC	PAIRED	ILLUMINA	NextSeq 500	PRJNA857526	SRS5393385	SAMN12768696	Escherichia coli	https://sra-downloadb.be-md.ncbi.nlm.nih.gov/sos5/sra-pub-zq-14/SRR010/127/SRR10127035.sralite.1
AUSMDU00007342	SRR10126824	390166023	298	175	SRX6855415	WGS	RANDOM	GENOMIC	PAIRED	ILLUMINA	NextSeq 500	PRJNA857526	SRS5393596	SAMN12768646	Escherichia coli	https://sra-downloadb.be-md.ncbi.nlm.nih.gov/sos5/sra-pub-zq-16/SRR010/126/SRR10126824.sralite.1
AUSMDU00007347	SRR10127034	523858249	295	233	SRX6855205	WGS	RANDOM	GENOMIC	PAIRED	ILLUMINA	NextSeq 500	PRJNA857526	SRS5393386	SAMN12768697	Escherichia coli	https://sra-downloadb.be-md.ncbi.nlm.nih.gov/sos5/sra-pub-zq-14/SRR010/127/SRR10127034.sralite.1
AUSMDU00007413	SRR10127033	394859598	298	182	SRX6855206	WGS	RANDOM	GENOMIC	PAIRED	ILLUMINA	NextSeq 500	PRJNA857526	SRS5393387	SAMN12768698	Escherichia coli	https://sra-downloadb.be-md.ncbi.nlm.nih.gov/sos5/sra-pub-zq-16/SRR010/127/SRR10127033.sralite.1
AUSMDU00007415	SRR10127032	419876395	297	193	SRX6855207	WGS	RANDOM	GENOMIC	PAIRED	ILLUMINA	NextSeq 500	PRJNA857526	SRS5393388	SAMN12768699	Escherichia coli	https://sra-downloadb.be-md.ncbi.nlm.nih.gov/sos5/sra-pub-zq-14/SRR010/127/SRR10127032.sralite.1
AUSMDU00007416	SRR10127030	411546940	297	188	SRX6855209	WGS	RANDOM	GENOMIC	PAIRED	ILLUMINA	NextSeq 500	PRJNA857526	SRS5393390	SAMN12768700	Escherichia coli	https://sra-downloadb.be-md.ncbi.nlm.nih.gov/sos5/sra-pub-zq-14/SRR010/127/SRR10127030.sralite.1
AUSMDU00007417	SRR10127029	458990223	296	210	SRX6855210	WGS	RANDOM	GENOMIC	PAIRED	ILLUMINA	NextSeq 500	PRJNA857526	SRS5393391	SAMN12768701	Escherichia coli	https://sra-downloadb.be-md.ncbi.nlm.nih.gov/sos5/sra-pub-zq-14/SRR010/127/SRR10127029.sralite.1
AUSMDU00007430	SRR10127028	439867605	297	202	SRX6855211	WGS	RANDOM	GENOMIC	PAIRED	ILLUMINA	NextSeq 500	PRJNA857526	SRS5393392	SAMN12768702	Escherichia coli	https://sra-downloadb.be-md.ncbi.nlm.nih.gov/sos5/sra-pub-zq-14/SRR010/127/SRR10127028.sralite.1
AUSMDU00007438	SRR10126823	434616317	299	200	SRX6855416	WGS	RANDOM	GENOMIC	PAIRED	ILLUMINA	NextSeq 500	PRJNA857526	SRS5393597	SAMN12768647	Escherichia coli	https://sra-downloadb.be-md.ncbi.nlm.nih.gov/sos5/sra-pub-zq-16/SRR010/126/SRR10126823.sralite.1
AUSMDU00007440	SRR10126822	334635580	299	155	SRX6855417	WGS	RANDOM	GENOMIC	PAIRED	ILLUMINA	NextSeq 500	PRJNA857526	SRS5393598	SAMN12768648	Escherichia coli	https://sra-downloadb.be-md.ncbi.nlm.nih.gov/sos3/sra-pub-zq-22/SRR010/126/SRR10126822.sralite.1
AUSMDU00007442	SRR10127027	448309410	297	207	SRX6855212	WGS	RANDOM	GENOMIC	PAIRED	ILLUMINA	NextSeq 500	PRJNA857526	SRS5393393	SAMN12768703	Escherichia coli	https://sra-downloadb.be-md.ncbi.nlm.nih.gov/sos5/sra-pub-zq-14/SRR010/127/SRR10127027.sralite.1
AUSMDU00007444	SRR10127026	335551972	299	155	SRX6855213	WGS	RANDOM	GENOMIC	PAIRED	ILLUMINA	NextSeq 500	PRJNA857526	SRS5393394	SAMN12768704	Escherichia coli	https://sra-downloadb.be-md.ncbi.nlm.nih.gov/sos3/sra-pub-zq-22/SRR010/127/SRR10127026.sralite.1
AUSMDU00007445	SRR10126821	318488861	299	148	SRX6855418	WGS	RANDOM	GENOMIC	PAIRED	ILLUMINA	NextSeq 500	PRJNA857526	SRS5393599	SAMN12768649	Escherichia coli	https://sra-downloadb.be-md.ncbi.nlm.nih.gov/sos5/sra-pub-zq-16/SRR010/126/SRR10126821.sralite.1
AUSMDU00007446	SRR10127025	401211046	298	185	SRX6855214	WGS	RANDOM	GENOMIC	PAIRED	ILLUMINA	NextSeq 500	PRJNA857526	SRS5393395	SAMN12768705	Escherichia coli	https://sra-downloadb.be-md.ncbi.nlm.nih.gov/sos5/sra-pub-zq-16/SRR010/127/SRR10127025.sralite.1
AUSMDU00007447	SRR10126819	363069510	299	169	SRX6855420	WGS	RANDOM	GENOMIC	PAIRED	ILLUMINA	NextSeq 500	PRJNA857526	SRS5393601	SAMN12768650	Escherichia coli	https://sra-downloadb.be-md.ncbi.nlm.nih.gov/sos3/sra-pub-zq-22/SRR010/126/SRR10126819.sralite.1
AUSMDU00007449	SRR10127024	394201397	298	183	SRX6855215	WGS	RANDOM	GENOMIC	PAIRED	ILLUMINA	NextSeq 500	PRJNA857526	SRS5393396	SAMN12768706	Escherichia coli	https://sra-downloadb.be-md.ncbi.nlm.nih.gov/sos5/sra-pub-zq-14/SRR010/127/SRR10127024.sralite.1
AUSMDU00007450	SRR10127023	499732914	297	230	SRX6855216	WGS	RANDOM	GENOMIC	PAIRED	ILLUMINA	NextSeq 500	PRJNA857526	SRS5393397	SAMN12768707	Escherichia coli	https://sra-downloadb.be-md.ncbi.nlm.nih.gov/sos3/sra-pub-zq-22/SRR010/127/SRR10127023.sralite.1
AUSMDU00007451	SRR10127022	393889674	299	182	SRX6855217	WGS	RANDOM	GENOMIC	PAIRED	ILLUMINA	NextSeq 500	PRJNA857526	SRS5393398	SAMN12768708	Escherichia coli	https://sra-downloadb.be-md.ncbi.nlm.nih.gov/sos5/sra-pub-zq-14/SRR010/127/SRR10127022.sralite.1
AUSMDU00007515	SRR10127015	275792319	295	129	SRX6855224	WGS	RANDOM	GENOMIC	PAIRED	ILLUMINA	NextSeq 500	PRJNA857526	SRS5393405	SAMN12768714	Escherichia coli	https://sra-downloadb.be-md.ncbi.nlm.nih.gov/sos5/sra-pub-zq-16/SRR010/127/SRR10127015.sralite.1
AUSMDU00007516	SRR10127014	276450813	290	129	SRX6855225	WGS	RANDOM	GENOMIC	PAIRED	ILLUMINA	NextSeq 500	PRJNA857526	SRS5393406	SAMN12768715	Escherichia coli	https://sra-downloadb.be-md.ncbi.nlm.nih.gov/sos5/sra-pub-zq-16/SRR010/127/SRR10127014.sralite.1
AUSMDU00007517	SRR10127013	381596275	293	179	SRX6855226	WGS	RANDOM	GENOMIC	PAIRED	ILLUMINA	NextSeq 500	PRJNA857526	SRS5393407	SAMN12768716	Escherichia coli	https://sra-downloadb.be-md.ncbi.nlm.nih.gov/sos5/sra-pub-zq-16/SRR010/127/SRR10127013.sralite.1
AUSMDU00007518	SRR10126818	297482592	295	140	SRX6855421	WGS	RANDOM	GENOMIC	PAIRED	ILLUMINA	NextSeq 500	PRJNA857526	SRS5393602	SAMN12768651	Escherichia coli	https://sra-downloadb.be-md.ncbi.nlm.nih.gov/sos5/sra-pub-zq-14/SRR010/126/SRR10126818.sralite.1
AUSMDU00007520	SRR10127012	446933827	297	210	SRX6855227	WGS	RANDOM	GENOMIC	PAIRED	ILLUMINA	NextSeq 500	PRJNA857526	SRS5393408	SAMN12768717	Escherichia coli	https://sra-downloadb.be-md.ncbi.nlm.nih.gov/sos5/sra-pub-zq-16/SRR010/127/SRR10127012.sralite.1
AUSMDU00007522	SRR10126817	382553733	296	181	SRX6855422	WGS	RANDOM	GENOMIC	PAIRED	ILLUMINA	NextSeq 500	PRJNA857526	SRS5393603	SAMN12768652	Escherichia coli	https://sra-downloadb.be-md.ncbi.nlm.nih.gov/sos5/sra-pub-zq-16/SRR010/126/SRR10126817.sralite.1
AUSMDU00007523	SRR10126816	420990629	296	198	SRX6855423	WGS	RANDOM	GENOMIC	PAIRED	ILLUMINA	NextSeq 500	PRJNA857526	SRS5393604	SAMN12768653	Escherichia coli	https://sra-downloadb.be-md.ncbi.nlm.nih.gov/sos5/sra-pub-zq-16/SRR010/126/SRR10126816.sralite.1
AUSMDU00007524	SRR10127011	442362028	292	208	SRX6855228	WGS	RANDOM	GENOMIC	PAIRED	ILLUMINA	NextSeq 500	PRJNA857526	SRS5393409	SAMN12768718	Escherichia coli	https://sra-downloadb.be-md.ncbi.nlm.nih.gov/sos5/sra-pub-zq-14/SRR010/127/SRR10127011.sralite.1
AUSMDU00007563	SRR10127021	282034336	297	133	SRX6855218	WGS	RANDOM	GENOMIC	PAIRED	ILLUMINA	NextSeq 500	PRJNA857526	SRS5393399	SAMN12768709	Escherichia coli	https://sra-downloadb.be-md.ncbi.nlm.nih.gov/sos5/sra-pub-zq-16/SRR010/127/SRR10127021.sralite.1
AUSMDU00007564	SRR10127019	281165147	297	133	SRX6855220	WGS	RANDOM	GENOMIC	PAIRED	ILLUMINA	NextSeq 500	PRJNA857526	SRS5393401	SAMN12768710	Escherichia coli	https://sra-downloadb.be-md.ncbi.nlm.nih.gov/sos5/sra-pub-zq-16/SRR010/127/SRR10127019.sralite.1
AUSMDU00007566	SRR10127018	284890253	295	134	SRX6855221	WGS	RANDOM	GENOMIC	PAIRED	ILLUMINA	NextSeq 500	PRJNA857526	SRS5393402	SAMN12768711	Escherichia coli	https://sra-downloadb.be-md.ncbi.nlm.nih.gov/sos5/sra-pub-zq-16/SRR010/127/SRR10127018.sralite.1
AUSMDU00007567	SRR10127017	370840703	296	174	SRX6855222	WGS	RANDOM	GENOMIC	PAIRED	ILLUMINA	NextSeq 500	PRJNA857526	SRS5393403	SAMN12768712	Escherichia coli	https://sra-downloadb.be-md.ncbi.nlm.nih.gov/sos3/sra-pub-zq-22/SRR010/127/SRR10127017.sralite.1
AUSMDU00007569	SRR10127016	337919481	297	159	SRX6855223	WGS	RANDOM	GENOMIC	PAIRED	ILLUMINA	NextSeq 500	PRJNA857526	SRS5393404	SAMN12768713	Escherichia coli	https://sra-downloadb.be-md.ncbi.nlm.nih.gov/sos5/sra-pub-zq-16/SRR010/127/SRR10127016.sralite.1
AUSMDU00007848	SRR10127010	394883851	295	179	SRX6855229	WGS	RANDOM	GENOMIC	PAIRED	ILLUMINA	NextSeq 500	PRJNA857526	SRS5393410	SAMN12768719	Escherichia coli	https://sra-downloadb.be-md.ncbi.nlm.nih.gov/sos5/sra-pub-zq-16/SRR010/127/SRR10127010.sralite.1
AUSMDU00007849	SRR10127008	361187875	295	164	SRX6855231	WGS	RANDOM	GENOMIC	PAIRED	ILLUMINA	NextSeq 500	PRJNA857526	SRS5393412	SAMN12768720	Escherichia coli	https://sra-downloadb.be-md.ncbi.nlm.nih.gov/sos3/sra-pub-zq-22/SRR010/127/SRR10127008.sralite.1
AUSMDU00007850	SRR10127007	299243526	297	137	SRX6855232	WGS	RANDOM	GENOMIC	PAIRED	ILLUMINA	NextSeq 500	PRJNA857526	SRS5393413	SAMN12768721	Escherichia coli	https://sra-downloadb.be-md.ncbi.nlm.nih.gov/sos3/sra-pub-zq-22/SRR010/127/SRR10127007.sralite.1
AUSMDU00007851	SRR10127006	413714628	295	187	SRX6855233	WGS	RANDOM	GENOMIC	PAIRED	ILLUMINA	NextSeq 500	PRJNA857526	SRS5393414	SAMN12768722	Escherichia coli	https://sra-downloadb.be-md.ncbi.nlm.nih.gov/sos5/sra-pub-zq-16/SRR010/127/SRR10127006.sralite.1
AUSMDU00007854	SRR10127004	369758915	293	168	SRX6855235	WGS	RANDOM	GENOMIC	PAIRED	ILLUMINA	NextSeq 500	PRJNA857526	SRS5393416	SAMN12768724	Escherichia coli	https://sra-downloadb.be-md.ncbi.nlm.nih.gov/sos5/sra-pub-zq-16/SRR010/127/SRR10127004.sralite.1
AUSMDU00007855	SRR10127003	351386956	294	160	SRX6855236	WGS	RANDOM	GENOMIC	PAIRED	ILLUMINA	NextSeq 500	PRJNA857526	SRS5393417	SAMN12768725	Escherichia coli	https://sra-downloadb.be-md.ncbi.nlm.nih.gov/sos3/sra-pub-zq-22/SRR010/127/SRR10127003.sralite.1
AUSMDU00007857	SRR10127002	344829012	295	157	SRX6855237	WGS	RANDOM	GENOMIC	PAIRED	ILLUMINA	NextSeq 500	PRJNA857526	SRS5393418	SAMN12768726	Escherichia coli	https://sra-downloadb.be-md.ncbi.nlm.nih.gov/sos3/sra-pub-zq-22/SRR010/127/SRR10127002.sralite.1
AUSMDU00007858	SRR10127001	301285570	297	138	SRX6855238	WGS	RANDOM	GENOMIC	PAIRED	ILLUMINA	NextSeq 500	PRJNA857526	SRS5393419	SAMN12768727	Escherichia coli	https://sra-downloadb.be-md.ncbi.nlm.nih.gov/sos3/sra-pub-zq-22/SRR010/127/SRR10127001.sralite.1
AUSMDU00007859	SRR10127000	326936663	297	150	SRX6855239	WGS	RANDOM	GENOMIC	PAIRED	ILLUMINA	NextSeq 500	PRJNA857526	SRS5393420	SAMN12768728	Escherichia coli	https://sra-downloadb.be-md.ncbi.nlm.nih.gov/sos3/sra-pub-zq-22/SRR010/127/SRR10127000.sralite.1
AUSMDU00007860	SRR10126971	328456450	296	150	SRX6855268	WGS	RANDOM	GENOMIC	PAIRED	ILLUMINA	NextSeq 500	PRJNA857526	SRS5393449	SAMN12768729	Escherichia coli	https://sra-downloadb.be-md.ncbi.nlm.nih.gov/sos3/sra-pub-zq-22/SRR010/126/SRR10126971.sralite.1
AUSMDU00007863	SRR10126969	362484717	295	165	SRX6855270	WGS	RANDOM	GENOMIC	PAIRED	ILLUMINA	NextSeq 500	PRJNA857526	SRS5393451	SAMN12768730	Escherichia coli	https://sra-downloadb.be-md.ncbi.nlm.nih.gov/sos5/sra-pub-zq-14/SRR010/126/SRR10126969.sralite.1
AUSMDU00007865	SRR10126968	388047598	295	176	SRX6855271	WGS	RANDOM	GENOMIC	PAIRED	ILLUMINA	NextSeq 500	PRJNA857526	SRS5393452	SAMN12768731	Escherichia coli	https://sra-downloadb.be-md.ncbi.nlm.nih.gov/sos5/sra-pub-zq-14/SRR010/126/SRR10126968.sralite.1
AUSMDU00007866	SRR10126967	272992550	297	126	SRX6855272	WGS	RANDOM	GENOMIC	PAIRED	ILLUMINA	NextSeq 500	PRJNA857526	SRS5393453	SAMN12768732	Escherichia coli	https://sra-downloadb.be-md.ncbi.nlm.nih.gov/sos5/sra-pub-zq-14/SRR010/126/SRR10126967.sralite.1
AUSMDU00007867	SRR10126966	366131221	296	166	SRX6855273	WGS	RANDOM	GENOMIC	PAIRED	ILLUMINA	NextSeq 500	PRJNA857526	SRS5393454	SAMN12768733	Escherichia coli	https://sra-downloadb.be-md.ncbi.nlm.nih.gov/sos5/sra-pub-zq-14/SRR010/126/SRR10126966.sralite.1
AUSMDU00007868	SRR10126965	349290801	297	159	SRX6855274	WGS	RANDOM	GENOMIC	PAIRED	ILLUMINA	NextSeq 500	PRJNA857526	SRS5393455	SAMN12768734	Escherichia coli	https://sra-downloadb.be-md.ncbi.nlm.nih.gov/sos5/sra-pub-zq-14/SRR010/126/SRR10126965.sralite.1
AUSMDU00007999	SRR10126960	558805428	295	251	SRX6855279	WGS	RANDOM	GENOMIC	PAIRED	ILLUMINA	NextSeq 500	PRJNA857526	SRS5393460	SAMN12768739	Escherichia coli	https://sra-downloadb.be-md.ncbi.nlm.nih.gov/sos5/sra-pub-zq-16/SRR010/126/SRR10126960.sralite.1
AUSMDU00008000	SRR10126958	445430451	297	201	SRX6855281	WGS	RANDOM	GENOMIC	PAIRED	ILLUMINA	NextSeq 500	PRJNA857526	SRS5393462	SAMN12768740	Escherichia coli	https://sra-downloadb.be-md.ncbi.nlm.nih.gov/sos5/sra-pub-zq-14/SRR010/126/SRR10126958.sralite.1
AUSMDU00008001	SRR10126815	341645906	298	156	SRX6855424	WGS	RANDOM	GENOMIC	PAIRED	ILLUMINA	NextSeq 500	PRJNA857526	SRS5393605	SAMN12768654	Escherichia coli	https://sra-downloadb.be-md.ncbi.nlm.nih.gov/sos5/sra-pub-zq-14/SRR010/126/SRR10126815.sralite.1
AUSMDU00008004	SRR10126957	357918614	298	162	SRX6855282	WGS	RANDOM	GENOMIC	PAIRED	ILLUMINA	NextSeq 500	PRJNA857526	SRS5393463	SAMN12768741	Escherichia coli	https://sra-downloadb.be-md.ncbi.nlm.nih.gov/sos5/sra-pub-zq-14/SRR010/126/SRR10126957.sralite.1
AUSMDU00008202	SRR10126852	451489345	298	201	SRX6855387	WGS	RANDOM	GENOMIC	PAIRED	ILLUMINA	NextSeq 500	PRJNA857526	SRS5393568	SAMN12768785	Escherichia coli	https://sra-downloadb.be-md.ncbi.nlm.nih.gov/sos5/sra-pub-zq-16/SRR010/126/SRR10126852.sralite.1
AUSMDU00008204	SRR10126848	606463712	295	267	SRX6855391	WGS	RANDOM	GENOMIC	PAIRED	ILLUMINA	NextSeq 500	PRJNA857526	SRS5393572	SAMN12768789	Escherichia coli	https://sra-downloadb.be-md.ncbi.nlm.nih.gov/sos5/sra-pub-zq-16/SRR010/126/SRR10126848.sralite.1
AUSMDU00008205	SRR10126846	485162167	298	216	SRX6855393	WGS	RANDOM	GENOMIC	PAIRED	ILLUMINA	NextSeq 500	PRJNA857526	SRS5393574	SAMN12768790	Escherichia coli	https://sra-downloadb.be-md.ncbi.nlm.nih.gov/sos3/sra-pub-zq-22/SRR010/126/SRR10126846.sralite.1
AUSMDU00008206	SRR10126845	590820647	297	261	SRX6855394	WGS	RANDOM	GENOMIC	PAIRED	ILLUMINA	NextSeq 500	PRJNA857526	SRS5393575	SAMN12768791	Escherichia coli	https://sra-downloadb.be-md.ncbi.nlm.nih.gov/sos3/sra-pub-zq-22/SRR010/126/SRR10126845.sralite.1
AUSMDU00008207	SRR10126844	569610268	297	252	SRX6855395	WGS	RANDOM	GENOMIC	PAIRED	ILLUMINA	NextSeq 500	PRJNA857526	SRS5393576	SAMN12768792	Escherichia coli	https://sra-downloadb.be-md.ncbi.nlm.nih.gov/sos5/sra-pub-zq-16/SRR010/126/SRR10126844.sralite.1
AUSMDU00008258	SRR10126761	531566434	294	232	SRX6855478	WGS	RANDOM	GENOMIC	PAIRED	ILLUMINA	NextSeq 500	PRJNA857526	SRS5393659	SAMN12768678	Escherichia coli	https://sra-downloadb.be-md.ncbi.nlm.nih.gov/sos5/sra-pub-zq-16/SRR010/126/SRR10126761.sralite.1
AUSMDU00008259	SRR10126760	508842909	295	223	SRX6855479	WGS	RANDOM	GENOMIC	PAIRED	ILLUMINA	NextSeq 500	PRJNA857526	SRS5393660	SAMN12768679	Escherichia coli	https://sra-downloadb.be-md.ncbi.nlm.nih.gov/sos3/sra-pub-zq-22/SRR010/126/SRR10126760.sralite.1
AUSMDU00008260	SRR10126796	487818541	295	214	SRX6855443	WGS	RANDOM	GENOMIC	PAIRED	ILLUMINA	NextSeq 500	PRJNA857526	SRS5393624	SAMN12768810	Escherichia coli	https://sra-downloadb.be-md.ncbi.nlm.nih.gov/sos5/sra-pub-zq-14/SRR010/126/SRR10126796.sralite.1
AUSMDU00008262	SRR10126795	513739960	297	225	SRX6855444	WGS	RANDOM	GENOMIC	PAIRED	ILLUMINA	NextSeq 500	PRJNA857526	SRS5393625	SAMN12768811	Escherichia coli	https://sra-downloadb.be-md.ncbi.nlm.nih.gov/sos5/sra-pub-zq-14/SRR010/126/SRR10126795.sralite.1
AUSMDU00008263	SRR10126794	491428140	296	216	SRX6855445	WGS	RANDOM	GENOMIC	PAIRED	ILLUMINA	NextSeq 500	PRJNA857526	SRS5393626	SAMN12768812	Escherichia coli	https://sra-downloadb.be-md.ncbi.nlm.nih.gov/sos5/sra-pub-zq-14/SRR010/126/SRR10126794.sralite.1
AUSMDU00008264	SRR10126793	479139747	294	210	SRX6855446	WGS	RANDOM	GENOMIC	PAIRED	ILLUMINA	NextSeq 500	PRJNA857526	SRS5393627	SAMN12768813	Escherichia coli	https://sra-downloadb.be-md.ncbi.nlm.nih.gov/sos5/sra-pub-zq-14/SRR010/126/SRR10126793.sralite.1
AUSMDU00008266	SRR10126792	478176936	296	210	SRX6855447	WGS	RANDOM	GENOMIC	PAIRED	ILLUMINA	NextSeq 500	PRJNA857526	SRS5393628	SAMN12768814	Escherichia coli	https://sra-downloadb.be-md.ncbi.nlm.nih.gov/sos5/sra-pub-zq-14/SRR010/126/SRR10126792.sralite.1
AUSMDU00008267	SRR10126791	451358015	296	198	SRX6855448	WGS	RANDOM	GENOMIC	PAIRED	ILLUMINA	NextSeq 500	PRJNA857526	SRS5393629	SAMN12768815	Escherichia coli	https://sra-downloadb.be-md.ncbi.nlm.nih.gov/sos5/sra-pub-zq-16/SRR010/126/SRR10126791.sralite.1
AUSMDU00008268	SRR10126790	430937976	297	191	SRX6855449	WGS	RANDOM	GENOMIC	PAIRED	ILLUMINA	NextSeq 500	PRJNA857526	SRS5393630	SAMN12768816	Escherichia coli	https://sra-downloadb.be-md.ncbi.nlm.nih.gov/sos5/sra-pub-zq-14/SRR010/126/SRR10126790.sralite.1
AUSMDU00008271	SRR10126789	374227971	298	166	SRX6855450	WGS	RANDOM	GENOMIC	PAIRED	ILLUMINA	NextSeq 500	PRJNA857526	SRS5393631	SAMN12768817	Escherichia coli	https://sra-downloadb.be-md.ncbi.nlm.nih.gov/sos5/sra-pub-zq-14/SRR010/126/SRR10126789.sralite.1
AUSMDU00008272	SRR10126788	389909354	297	173	SRX6855451	WGS	RANDOM	GENOMIC	PAIRED	ILLUMINA	NextSeq 500	PRJNA857526	SRS5393632	SAMN12768818	Escherichia coli	https://sra-downloadb.be-md.ncbi.nlm.nih.gov/sos5/sra-pub-zq-16/SRR010/126/SRR10126788.sralite.1
AUSMDU00008273	SRR10126787	386420693	297	174	SRX6855452	WGS	RANDOM	GENOMIC	PAIRED	ILLUMINA	NextSeq 500	PRJNA857526	SRS5393633	SAMN12768819	Escherichia coli	https://sra-downloadb.be-md.ncbi.nlm.nih.gov/sos5/sra-pub-zq-16/SRR010/126/SRR10126787.sralite.1
AUSMDU00008274	SRR10126785	487721298	296	214	SRX6855454	WGS	RANDOM	GENOMIC	PAIRED	ILLUMINA	NextSeq 500	PRJNA857526	SRS5393635	SAMN12768820	Escherichia coli	https://sra-downloadb.be-md.ncbi.nlm.nih.gov/sos5/sra-pub-zq-14/SRR010/126/SRR10126785.sralite.1
AUSMDU00008277	SRR10126784	573092024	297	252	SRX6855455	WGS	RANDOM	GENOMIC	PAIRED	ILLUMINA	NextSeq 500	PRJNA857526	SRS5393636	SAMN12768821	Escherichia coli	https://sra-downloadb.be-md.ncbi.nlm.nih.gov/sos5/sra-pub-zq-14/SRR010/126/SRR10126784.sralite.1
AUSMDU00008372	SRR10126774	539442477	295	235	SRX6855465	WGS	RANDOM	GENOMIC	PAIRED	ILLUMINA	NextSeq 500	PRJNA857526	SRS5393646	SAMN12768666	Escherichia coli	https://sra-downloadb.be-md.ncbi.nlm.nih.gov/sos3/sra-pub-zq-22/SRR010/126/SRR10126774.sralite.1
AUSMDU00008373	SRR10126851	499304499	296	217	SRX6855388	WGS	RANDOM	GENOMIC	PAIRED	ILLUMINA	NextSeq 500	PRJNA857526	SRS5393569	SAMN12768786	Escherichia coli	https://sra-downloadb.be-md.ncbi.nlm.nih.gov/sos3/sra-pub-zq-22/SRR010/126/SRR10126851.sralite.1
AUSMDU00008374	SRR10126850	449459972	296	196	SRX6855389	WGS	RANDOM	GENOMIC	PAIRED	ILLUMINA	NextSeq 500	PRJNA857526	SRS5393570	SAMN12768787	Escherichia coli	https://sra-downloadb.be-md.ncbi.nlm.nih.gov/sos5/sra-pub-zq-14/SRR010/126/SRR10126850.sralite.1
AUSMDU00008379	SRR10126849	454413259	297	200	SRX6855390	WGS	RANDOM	GENOMIC	PAIRED	ILLUMINA	NextSeq 500	PRJNA857526	SRS5393571	SAMN12768788	Escherichia coli	https://sra-downloadb.be-md.ncbi.nlm.nih.gov/sos5/sra-pub-zq-16/SRR010/126/SRR10126849.sralite.1
AUSMDU00008380	SRR10126773	467648819	295	204	SRX6855466	WGS	RANDOM	GENOMIC	PAIRED	ILLUMINA	NextSeq 500	PRJNA857526	SRS5393647	SAMN12768667	Escherichia coli	https://sra-downloadb.be-md.ncbi.nlm.nih.gov/sos5/sra-pub-zq-16/SRR010/126/SRR10126773.sralite.1
AUSMDU00008381	SRR10126772	429386470	296	189	SRX6855467	WGS	RANDOM	GENOMIC	PAIRED	ILLUMINA	NextSeq 500	PRJNA857526	SRS5393648	SAMN12768668	Escherichia coli	https://sra-downloadb.be-md.ncbi.nlm.nih.gov/sos5/sra-pub-zq-16/SRR010/126/SRR10126772.sralite.1
AUSMDU00008403	SRR10126783	380969000	297	167	SRX6855456	WGS	RANDOM	GENOMIC	PAIRED	ILLUMINA	NextSeq 500	PRJNA857526	SRS5393637	SAMN12768822	Escherichia coli	https://sra-downloadb.be-md.ncbi.nlm.nih.gov/sos3/sra-pub-zq-22/SRR010/126/SRR10126783.sralite.1
AUSMDU00008404	SRR10126782	353080005	297	156	SRX6855457	WGS	RANDOM	GENOMIC	PAIRED	ILLUMINA	NextSeq 500	PRJNA857526	SRS5393638	SAMN12768823	Escherichia coli	https://sra-downloadb.be-md.ncbi.nlm.nih.gov/sos5/sra-pub-zq-16/SRR010/126/SRR10126782.sralite.1
AUSMDU00008405	SRR10126781	365291629	297	160	SRX6855458	WGS	RANDOM	GENOMIC	PAIRED	ILLUMINA	NextSeq 500	PRJNA857526	SRS5393639	SAMN12768824	Escherichia coli	https://sra-downloadb.be-md.ncbi.nlm.nih.gov/sos5/sra-pub-zq-16/SRR010/126/SRR10126781.sralite.1
AUSMDU00008406	SRR10126780	444978808	294	194	SRX6855459	WGS	RANDOM	GENOMIC	PAIRED	ILLUMINA	NextSeq 500	PRJNA857526	SRS5393640	SAMN12768825	Escherichia coli	https://sra-downloadb.be-md.ncbi.nlm.nih.gov/sos5/sra-pub-zq-14/SRR010/126/SRR10126780.sralite.1
AUSMDU00008407	SRR10126779	373240428	295	164	SRX6855460	WGS	RANDOM	GENOMIC	PAIRED	ILLUMINA	NextSeq 500	PRJNA857526	SRS5393641	SAMN12768826	Escherichia coli	https://sra-downloadb.be-md.ncbi.nlm.nih.gov/sos3/sra-pub-zq-22/SRR010/126/SRR10126779.sralite.1
AUSMDU00008408	SRR10126778	576803495	289	250	SRX6855461	WGS	RANDOM	GENOMIC	PAIRED	ILLUMINA	NextSeq 500	PRJNA857526	SRS5393642	SAMN12768827	Escherichia coli	https://sra-downloadb.be-md.ncbi.nlm.nih.gov/sos5/sra-pub-zq-14/SRR010/126/SRR10126778.sralite.1
AUSMDU00008410	SRR10127052	485131655	293	210	SRX6855187	WGS	RANDOM	GENOMIC	PAIRED	ILLUMINA	NextSeq 500	PRJNA857526	SRS5393368	SAMN12768680	Escherichia coli	https://sra-downloadb.be-md.ncbi.nlm.nih.gov/sos5/sra-pub-zq-14/SRR010/127/SRR10127052.sralite.1
AUSMDU00008411	SRR10127051	568461919	295	246	SRX6855188	WGS	RANDOM	GENOMIC	PAIRED	ILLUMINA	NextSeq 500	PRJNA857526	SRS5393369	SAMN12768681	Escherichia coli	https://sra-downloadb.be-md.ncbi.nlm.nih.gov/sos3/sra-pub-zq-22/SRR010/127/SRR10127051.sralite.1
AUSMDU00008416	SRR10126777	382698784	295	169	SRX6855462	WGS	RANDOM	GENOMIC	PAIRED	ILLUMINA	NextSeq 500	PRJNA857526	SRS5393643	SAMN12768828	Escherichia coli	https://sra-downloadb.be-md.ncbi.nlm.nih.gov/sos5/sra-pub-zq-16/SRR010/126/SRR10126777.sralite.1
AUSMDU00008417	SRR10126776	376681496	296	164	SRX6855463	WGS	RANDOM	GENOMIC	PAIRED	ILLUMINA	NextSeq 500	PRJNA857526	SRS5393644	SAMN12768829	Escherichia coli	https://sra-downloadb.be-md.ncbi.nlm.nih.gov/sos3/sra-pub-zq-22/SRR010/126/SRR10126776.sralite.1
AUSMDU00008418	SRR10127058	426352308	295	186	SRX6855481	WGS	RANDOM	GENOMIC	PAIRED	ILLUMINA	NextSeq 500	PRJNA857526	SRS5393662	SAMN12768830	Escherichia coli	https://sra-downloadb.be-md.ncbi.nlm.nih.gov/sos3/sra-pub-zq-22/SRR010/127/SRR10127058.sralite.1
AUSMDU00008420	SRR10127166	451380329	295	196	SRX6855482	WGS	RANDOM	GENOMIC	PAIRED	ILLUMINA	NextSeq 500	PRJNA857526	SRS5393663	SAMN12768831	Escherichia coli	https://sra-downloadb.be-md.ncbi.nlm.nih.gov/sos3/sra-pub-zq-22/SRR010/127/SRR10127166.sralite.1
AUSMDU00008422	SRR10127050	488142255	294	212	SRX6855189	WGS	RANDOM	GENOMIC	PAIRED	ILLUMINA	NextSeq 500	PRJNA857526	SRS5393370	SAMN12768682	Escherichia coli	https://sra-downloadb.be-md.ncbi.nlm.nih.gov/sos5/sra-pub-zq-16/SRR010/127/SRR10127050.sralite.1
AUSMDU00008424	SRR10127049	416090136	295	180	SRX6855190	WGS	RANDOM	GENOMIC	PAIRED	ILLUMINA	NextSeq 500	PRJNA857526	SRS5393371	SAMN12768683	Escherichia coli	https://sra-downloadb.be-md.ncbi.nlm.nih.gov/sos5/sra-pub-zq-16/SRR010/127/SRR10127049.sralite.1
AUSMDU00008426	SRR10127164	386570481	295	169	SRX6855484	WGS	RANDOM	GENOMIC	PAIRED	ILLUMINA	NextSeq 500	PRJNA857526	SRS5393665	SAMN12768833	Escherichia coli	https://sra-downloadb.be-md.ncbi.nlm.nih.gov/sos3/sra-pub-zq-22/SRR010/127/SRR10127164.sralite.1
AUSMDU00008427	SRR10127163	419426373	296	182	SRX6855485	WGS	RANDOM	GENOMIC	PAIRED	ILLUMINA	NextSeq 500	PRJNA857526	SRS5393666	SAMN12768834	Escherichia coli	https://sra-downloadb.be-md.ncbi.nlm.nih.gov/sos5/sra-pub-zq-16/SRR010/127/SRR10127163.sralite.1
AUSMDU00008429	SRR10127162	429345245	295	187	SRX6855486	WGS	RANDOM	GENOMIC	PAIRED	ILLUMINA	NextSeq 500	PRJNA857526	SRS5393667	SAMN12768835	Escherichia coli	https://sra-downloadb.be-md.ncbi.nlm.nih.gov/sos3/sra-pub-zq-22/SRR010/127/SRR10127162.sralite.1
AUSMDU00008432	SRR10127161	447768490	294	196	SRX6855487	WGS	RANDOM	GENOMIC	PAIRED	ILLUMINA	NextSeq 500	PRJNA857526	SRS5393668	SAMN12768836	Escherichia coli	https://sra-downloadb.be-md.ncbi.nlm.nih.gov/sos5/sra-pub-zq-14/SRR010/127/SRR10127161.sralite.1
AUSMDU00008433	SRR10127160	395322982	296	173	SRX6855488	WGS	RANDOM	GENOMIC	PAIRED	ILLUMINA	NextSeq 500	PRJNA857526	SRS5393669	SAMN12768837	Escherichia coli	https://sra-downloadb.be-md.ncbi.nlm.nih.gov/sos5/sra-pub-zq-16/SRR010/127/SRR10127160.sralite.1
AUSMDU00008434	SRR10127048	428315592	296	187	SRX6855191	WGS	RANDOM	GENOMIC	PAIRED	ILLUMINA	NextSeq 500	PRJNA857526	SRS5393372	SAMN12768684	Escherichia coli	https://sra-downloadb.be-md.ncbi.nlm.nih.gov/sos5/sra-pub-zq-14/SRR010/127/SRR10127048.sralite.1
AUSMDU00008435	SRR10127159	323769157	297	142	SRX6855489	WGS	RANDOM	GENOMIC	PAIRED	ILLUMINA	NextSeq 500	PRJNA857526	SRS5393670	SAMN12768838	Escherichia coli	https://sra-downloadb.be-md.ncbi.nlm.nih.gov/sos5/sra-pub-zq-14/SRR010/127/SRR10127159.sralite.1
AUSMDU00008437	SRR10127047	379649970	297	166	SRX6855192	WGS	RANDOM	GENOMIC	PAIRED	ILLUMINA	NextSeq 500	PRJNA857526	SRS5393373	SAMN12768685	Escherichia coli	https://sra-downloadb.be-md.ncbi.nlm.nih.gov/sos5/sra-pub-zq-14/SRR010/127/SRR10127047.sralite.1
AUSMDU00008438	SRR10127158	308748046	298	136	SRX6855490	WGS	RANDOM	GENOMIC	PAIRED	ILLUMINA	NextSeq 500	PRJNA857526	SRS5393671	SAMN12768839	Escherichia coli	https://sra-downloadb.be-md.ncbi.nlm.nih.gov/sos3/sra-pub-zq-22/SRR010/127/SRR10127158.sralite.1
AUSMDU00008440	SRR10127156	459312952	296	200	SRX6855492	WGS	RANDOM	GENOMIC	PAIRED	ILLUMINA	NextSeq 500	PRJNA857526	SRS5393673	SAMN12768840	Escherichia coli	https://sra-downloadb.be-md.ncbi.nlm.nih.gov/sos3/sra-pub-zq-22/SRR010/127/SRR10127156.sralite.1
AUSMDU00008441	SRR10127155	399628993	295	174	SRX6855493	WGS	RANDOM	GENOMIC	PAIRED	ILLUMINA	NextSeq 500	PRJNA857526	SRS5393674	SAMN12768841	Escherichia coli	https://sra-downloadb.be-md.ncbi.nlm.nih.gov/sos5/sra-pub-zq-16/SRR010/127/SRR10127155.sralite.1
AUSMDU00008442	SRR10127154	488211353	296	213	SRX6855494	WGS	RANDOM	GENOMIC	PAIRED	ILLUMINA	NextSeq 500	PRJNA857526	SRS5393675	SAMN12768842	Escherichia coli	https://sra-downloadb.be-md.ncbi.nlm.nih.gov/sos5/sra-pub-zq-16/SRR010/127/SRR10127154.sralite.1
AUSMDU00008461	SRR10127044	425795150	297	186	SRX6855195	WGS	RANDOM	GENOMIC	PAIRED	ILLUMINA	NextSeq 500	PRJNA857526	SRS5393376	SAMN12768688	Escherichia coli	https://sra-downloadb.be-md.ncbi.nlm.nih.gov/sos5/sra-pub-zq-14/SRR010/127/SRR10127044.sralite.1
AUSMDU00008486	SRR10126843	520736781	291	220	SRX6855396	WGS	RANDOM	GENOMIC	PAIRED	ILLUMINA	NextSeq 500	PRJNA857526	SRS5393577	SAMN12768793	Escherichia coli	https://sra-downloadb.be-md.ncbi.nlm.nih.gov/sos5/sra-pub-zq-14/SRR010/126/SRR10126843.sralite.1
AUSMDU00008490	SRR10126771	500981109	294	214	SRX6855468	WGS	RANDOM	GENOMIC	PAIRED	ILLUMINA	NextSeq 500	PRJNA857526	SRS5393649	SAMN12768669	Escherichia coli	https://sra-downloadb.be-md.ncbi.nlm.nih.gov/sos5/sra-pub-zq-16/SRR010/126/SRR10126771.sralite.1
AUSMDU00008491	SRR14673266	496415079	295	211	SRX11012018	WGS	RANDOM	GENOMIC	PAIRED	ILLUMINA	NextSeq 500	PRJNA857526	SRS9084970	SAMN18720264	Escherichia coli	https://sra-downloadb.be-md.ncbi.nlm.nih.gov/sos4/sra-pub-zq-1/SRR014/14673/SRR14673266/SRR14673266.lite.1
AUSMDU00008492	SRR10126769	514456668	293	218	SRX6855470	WGS	RANDOM	GENOMIC	PAIRED	ILLUMINA	NextSeq 500	PRJNA857526	SRS5393651	SAMN12768670	Escherichia coli	https://sra-downloadb.be-md.ncbi.nlm.nih.gov/sos5/sra-pub-zq-16/SRR010/126/SRR10126769.sralite.1
AUSMDU00008493	SRR10126842	451138011	294	194	SRX6855397	WGS	RANDOM	GENOMIC	PAIRED	ILLUMINA	NextSeq 500	PRJNA857526	SRS5393578	SAMN12768794	Escherichia coli	https://sra-downloadb.be-md.ncbi.nlm.nih.gov/sos3/sra-pub-zq-22/SRR010/126/SRR10126842.sralite.1
AUSMDU00008494	SRR10126841	434544880	296	186	SRX6855398	WGS	RANDOM	GENOMIC	PAIRED	ILLUMINA	NextSeq 500	PRJNA857526	SRS5393579	SAMN12768795	Escherichia coli	https://sra-downloadb.be-md.ncbi.nlm.nih.gov/sos3/sra-pub-zq-22/SRR010/126/SRR10126841.sralite.1
AUSMDU00008495	SRR10126840	463011684	295	199	SRX6855399	WGS	RANDOM	GENOMIC	PAIRED	ILLUMINA	NextSeq 500	PRJNA857526	SRS5393580	SAMN12768796	Escherichia coli	https://sra-downloadb.be-md.ncbi.nlm.nih.gov/sos5/sra-pub-zq-16/SRR010/126/SRR10126840.sralite.1
AUSMDU00008498	SRR10126768	467035871	295	198	SRX6855471	WGS	RANDOM	GENOMIC	PAIRED	ILLUMINA	NextSeq 500	PRJNA857526	SRS5393652	SAMN12768671	Escherichia coli	https://sra-downloadb.be-md.ncbi.nlm.nih.gov/sos3/sra-pub-zq-22/SRR010/126/SRR10126768.sralite.1
AUSMDU00008499	SRR10126767	466247647	295	198	SRX6855472	WGS	RANDOM	GENOMIC	PAIRED	ILLUMINA	NextSeq 500	PRJNA857526	SRS5393653	SAMN12768672	Escherichia coli	https://sra-downloadb.be-md.ncbi.nlm.nih.gov/sos5/sra-pub-zq-16/SRR010/126/SRR10126767.sralite.1
AUSMDU00008500	SRR10126839	485572428	295	205	SRX6855400	WGS	RANDOM	GENOMIC	PAIRED	ILLUMINA	NextSeq 500	PRJNA857526	SRS5393581	SAMN12768797	Escherichia coli	https://sra-downloadb.be-md.ncbi.nlm.nih.gov/sos5/sra-pub-zq-16/SRR010/126/SRR10126839.sralite.1
AUSMDU00008504	SRR10126766	551172498	293	234	SRX6855473	WGS	RANDOM	GENOMIC	PAIRED	ILLUMINA	NextSeq 500	PRJNA857526	SRS5393654	SAMN12768673	Escherichia coli	https://sra-downloadb.be-md.ncbi.nlm.nih.gov/sos5/sra-pub-zq-16/SRR010/126/SRR10126766.sralite.1
AUSMDU00008512	SRR10126838	361045822	296	155	SRX6855401	WGS	RANDOM	GENOMIC	PAIRED	ILLUMINA	NextSeq 500	PRJNA857526	SRS5393582	SAMN12768798	Escherichia coli	https://sra-downloadb.be-md.ncbi.nlm.nih.gov/sos3/sra-pub-zq-22/SRR010/126/SRR10126838.sralite.1
AUSMDU00008513	SRR10126837	450906774	295	193	SRX6855402	WGS	RANDOM	GENOMIC	PAIRED	ILLUMINA	NextSeq 500	PRJNA857526	SRS5393583	SAMN12768799	Escherichia coli	https://sra-downloadb.be-md.ncbi.nlm.nih.gov/sos3/sra-pub-zq-22/SRR010/126/SRR10126837.sralite.1
AUSMDU00008521	SRR10126835	483982288	294	206	SRX6855404	WGS	RANDOM	GENOMIC	PAIRED	ILLUMINA	NextSeq 500	PRJNA857526	SRS5393585	SAMN12768800	Escherichia coli	https://sra-downloadb.be-md.ncbi.nlm.nih.gov/sos3/sra-pub-zq-22/SRR010/126/SRR10126835.sralite.1
AUSMDU00008522	SRR10126834	511362227	294	216	SRX6855405	WGS	RANDOM	GENOMIC	PAIRED	ILLUMINA	NextSeq 500	PRJNA857526	SRS5393586	SAMN12768801	Escherichia coli	https://sra-downloadb.be-md.ncbi.nlm.nih.gov/sos5/sra-pub-zq-16/SRR010/126/SRR10126834.sralite.1
AUSMDU00008523	SRR10126833	370016512	296	160	SRX6855406	WGS	RANDOM	GENOMIC	PAIRED	ILLUMINA	NextSeq 500	PRJNA857526	SRS5393587	SAMN12768802	Escherichia coli	https://sra-downloadb.be-md.ncbi.nlm.nih.gov/sos3/sra-pub-zq-22/SRR010/126/SRR10126833.sralite.1
AUSMDU00008524	SRR10126832	459111015	295	195	SRX6855407	WGS	RANDOM	GENOMIC	PAIRED	ILLUMINA	NextSeq 500	PRJNA857526	SRS5393588	SAMN12768803	Escherichia coli	https://sra-downloadb.be-md.ncbi.nlm.nih.gov/sos5/sra-pub-zq-16/SRR010/126/SRR10126832.sralite.1
AUSMDU00008526	SRR10126803	409161798	297	175	SRX6855436	WGS	RANDOM	GENOMIC	PAIRED	ILLUMINA	NextSeq 500	PRJNA857526	SRS5393617	SAMN12768804	Escherichia coli	https://sra-downloadb.be-md.ncbi.nlm.nih.gov/sos3/sra-pub-zq-22/SRR010/126/SRR10126803.sralite.1
AUSMDU00008533	SRR10126765	395823080	296	170	SRX6855474	WGS	RANDOM	GENOMIC	PAIRED	ILLUMINA	NextSeq 500	PRJNA857526	SRS5393655	SAMN12768674	Escherichia coli	https://sra-downloadb.be-md.ncbi.nlm.nih.gov/sos3/sra-pub-zq-22/SRR010/126/SRR10126765.sralite.1
AUSMDU00008534	SRR10126802	465133917	295	198	SRX6855437	WGS	RANDOM	GENOMIC	PAIRED	ILLUMINA	NextSeq 500	PRJNA857526	SRS5393618	SAMN12768805	Escherichia coli	https://sra-downloadb.be-md.ncbi.nlm.nih.gov/sos5/sra-pub-zq-14/SRR010/126/SRR10126802.sralite.1
AUSMDU00008535	SRR10126801	480116537	295	205	SRX6855438	WGS	RANDOM	GENOMIC	PAIRED	ILLUMINA	NextSeq 500	PRJNA857526	SRS5393619	SAMN12768806	Escherichia coli	https://sra-downloadb.be-md.ncbi.nlm.nih.gov/sos5/sra-pub-zq-14/SRR010/126/SRR10126801.sralite.1
AUSMDU00008537	SRR10126764	417206963	295	179	SRX6855475	WGS	RANDOM	GENOMIC	PAIRED	ILLUMINA	NextSeq 500	PRJNA857526	SRS5393656	SAMN12768675	Escherichia coli	https://sra-downloadb.be-md.ncbi.nlm.nih.gov/sos3/sra-pub-zq-22/SRR010/126/SRR10126764.sralite.1
AUSMDU00008538	SRR10126763	440027718	296	188	SRX6855476	WGS	RANDOM	GENOMIC	PAIRED	ILLUMINA	NextSeq 500	PRJNA857526	SRS5393657	SAMN12768676	Escherichia coli	https://sra-downloadb.be-md.ncbi.nlm.nih.gov/sos5/sra-pub-zq-16/SRR010/126/SRR10126763.sralite.1
AUSMDU00008539	SRR10126800	362238033	297	155	SRX6855439	WGS	RANDOM	GENOMIC	PAIRED	ILLUMINA	NextSeq 500	PRJNA857526	SRS5393620	SAMN12768807	Escherichia coli	https://sra-downloadb.be-md.ncbi.nlm.nih.gov/sos5/sra-pub-zq-14/SRR010/126/SRR10126800.sralite.1
AUSMDU00008543	SRR10126762	495807418	296	212	SRX6855477	WGS	RANDOM	GENOMIC	PAIRED	ILLUMINA	NextSeq 500	PRJNA857526	SRS5393658	SAMN12768677	Escherichia coli	https://sra-downloadb.be-md.ncbi.nlm.nih.gov/sos5/sra-pub-zq-16/SRR010/126/SRR10126762.sralite.1
AUSMDU00008544	SRR10126799	467147681	295	199	SRX6855440	WGS	RANDOM	GENOMIC	PAIRED	ILLUMINA	NextSeq 500	PRJNA857526	SRS5393621	SAMN12768808	Escherichia coli	https://sra-downloadb.be-md.ncbi.nlm.nih.gov/sos5/sra-pub-zq-14/SRR010/126/SRR10126799.sralite.1
AUSMDU00008546	SRR10126798	418958277	296	180	SRX6855441	WGS	RANDOM	GENOMIC	PAIRED	ILLUMINA	NextSeq 500	PRJNA857526	SRS5393622	SAMN12768809	Escherichia coli	https://sra-downloadb.be-md.ncbi.nlm.nih.gov/sos5/sra-pub-zq-14/SRR010/126/SRR10126798.sralite.1
AUSMDU00008578	SRR10127043	466526099	289	202	SRX6855196	WGS	RANDOM	GENOMIC	PAIRED	ILLUMINA	NextSeq 500	PRJNA857526	SRS5393377	SAMN12768689	Escherichia coli	https://sra-downloadb.be-md.ncbi.nlm.nih.gov/sos5/sra-pub-zq-14/SRR010/127/SRR10127043.sralite.1
AUSMDU00008579	SRR10127143	464588387	293	201	SRX6855505	WGS	RANDOM	GENOMIC	PAIRED	ILLUMINA	NextSeq 500	PRJNA857526	SRS5393686	SAMN12768852	Escherichia coli	https://sra-downloadb.be-md.ncbi.nlm.nih.gov/sos5/sra-pub-zq-14/SRR010/127/SRR10127143.sralite.1
AUSMDU00008580	SRR10127142	465234181	295	202	SRX6855506	WGS	RANDOM	GENOMIC	PAIRED	ILLUMINA	NextSeq 500	PRJNA857526	SRS5393687	SAMN12768853	Escherichia coli	https://sra-downloadb.be-md.ncbi.nlm.nih.gov/sos5/sra-pub-zq-14/SRR010/127/SRR10127142.sralite.1
AUSMDU00008581	SRR10127141	432969745	294	189	SRX6855507	WGS	RANDOM	GENOMIC	PAIRED	ILLUMINA	NextSeq 500	PRJNA857526	SRS5393688	SAMN12768854	Escherichia coli	https://sra-downloadb.be-md.ncbi.nlm.nih.gov/sos5/sra-pub-zq-14/SRR010/127/SRR10127141.sralite.1
AUSMDU00008583	SRR10127041	393420788	294	171	SRX6855198	WGS	RANDOM	GENOMIC	PAIRED	ILLUMINA	NextSeq 500	PRJNA857526	SRS5393379	SAMN12768690	Escherichia coli	https://sra-downloadb.be-md.ncbi.nlm.nih.gov/sos5/sra-pub-zq-14/SRR010/127/SRR10127041.sralite.1
AUSMDU00008585	SRR10127140	361696179	296	159	SRX6855508	WGS	RANDOM	GENOMIC	PAIRED	ILLUMINA	NextSeq 500	PRJNA857526	SRS5393689	SAMN12768855	Escherichia coli	https://sra-downloadb.be-md.ncbi.nlm.nih.gov/sos5/sra-pub-zq-16/SRR010/127/SRR10127140.sralite.1
AUSMDU00008589	SRR10127040	395870880	296	172	SRX6855199	WGS	RANDOM	GENOMIC	PAIRED	ILLUMINA	NextSeq 500	PRJNA857526	SRS5393380	SAMN12768691	Escherichia coli	https://sra-downloadb.be-md.ncbi.nlm.nih.gov/sos5/sra-pub-zq-14/SRR010/127/SRR10127040.sralite.1
AUSMDU00008590	SRR10127139	383098854	296	167	SRX6855509	WGS	RANDOM	GENOMIC	PAIRED	ILLUMINA	NextSeq 500	PRJNA857526	SRS5393690	SAMN12768856	Escherichia coli	https://sra-downloadb.be-md.ncbi.nlm.nih.gov/sos5/sra-pub-zq-16/SRR010/127/SRR10127139.sralite.1
AUSMDU00008595	SRR10127138	355222661	297	155	SRX6855510	WGS	RANDOM	GENOMIC	PAIRED	ILLUMINA	NextSeq 500	PRJNA857526	SRS5393691	SAMN12768857	Escherichia coli	https://sra-downloadb.be-md.ncbi.nlm.nih.gov/sos5/sra-pub-zq-14/SRR010/127/SRR10127138.sralite.1
AUSMDU00008614	SRR10126964	489621656	293	207	SRX6855275	WGS	RANDOM	GENOMIC	PAIRED	ILLUMINA	NextSeq 500	PRJNA857526	SRS5393456	SAMN12768735	Escherichia coli	https://sra-downloadb.be-md.ncbi.nlm.nih.gov/sos5/sra-pub-zq-14/SRR010/126/SRR10126964.sralite.1
AUSMDU00008615	SRR10126963	414287550	294	176	SRX6855276	WGS	RANDOM	GENOMIC	PAIRED	ILLUMINA	NextSeq 500	PRJNA857526	SRS5393457	SAMN12768736	Escherichia coli	https://sra-downloadb.be-md.ncbi.nlm.nih.gov/sos5/sra-pub-zq-14/SRR010/126/SRR10126963.sralite.1
AUSMDU00008616	SRR10126962	416145928	294	178	SRX6855277	WGS	RANDOM	GENOMIC	PAIRED	ILLUMINA	NextSeq 500	PRJNA857526	SRS5393458	SAMN12768737	Escherichia coli	https://sra-downloadb.be-md.ncbi.nlm.nih.gov/sos3/sra-pub-zq-22/SRR010/126/SRR10126962.sralite.1
AUSMDU00008622	SRR10126961	444683654	294	189	SRX6855278	WGS	RANDOM	GENOMIC	PAIRED	ILLUMINA	NextSeq 500	PRJNA857526	SRS5393459	SAMN12768738	Escherichia coli	https://sra-downloadb.be-md.ncbi.nlm.nih.gov/sos3/sra-pub-zq-22/SRR010/126/SRR10126961.sralite.1
AUSMDU00008625	SRR10127153	376848064	294	160	SRX6855495	WGS	RANDOM	GENOMIC	PAIRED	ILLUMINA	NextSeq 500	PRJNA857526	SRS5393676	SAMN12768843	Escherichia coli	https://sra-downloadb.be-md.ncbi.nlm.nih.gov/sos5/sra-pub-zq-14/SRR010/127/SRR10127153.sralite.1
AUSMDU00008626	SRR10127152	418073940	293	178	SRX6855496	WGS	RANDOM	GENOMIC	PAIRED	ILLUMINA	NextSeq 500	PRJNA857526	SRS5393677	SAMN12768844	Escherichia coli	https://sra-downloadb.be-md.ncbi.nlm.nih.gov/sos5/sra-pub-zq-16/SRR010/127/SRR10127152.sralite.1
AUSMDU00008629	SRR10127151	401013490	294	171	SRX6855497	WGS	RANDOM	GENOMIC	PAIRED	ILLUMINA	NextSeq 500	PRJNA857526	SRS5393678	SAMN12768845	Escherichia coli	https://sra-downloadb.be-md.ncbi.nlm.nih.gov/sos5/sra-pub-zq-16/SRR010/127/SRR10127151.sralite.1
AUSMDU00008631	SRR10127150	378330787	294	162	SRX6855498	WGS	RANDOM	GENOMIC	PAIRED	ILLUMINA	NextSeq 500	PRJNA857526	SRS5393679	SAMN12768846	Escherichia coli	https://sra-downloadb.be-md.ncbi.nlm.nih.gov/sos5/sra-pub-zq-14/SRR010/127/SRR10127150.sralite.1
AUSMDU00008632	SRR10127046	367864791	295	157	SRX6855193	WGS	RANDOM	GENOMIC	PAIRED	ILLUMINA	NextSeq 500	PRJNA857526	SRS5393374	SAMN12768686	Escherichia coli	https://sra-downloadb.be-md.ncbi.nlm.nih.gov/sos5/sra-pub-zq-14/SRR010/127/SRR10127046.sralite.1
AUSMDU00008633	SRR10127045	413658729	294	177	SRX6855194	WGS	RANDOM	GENOMIC	PAIRED	ILLUMINA	NextSeq 500	PRJNA857526	SRS5393375	SAMN12768687	Escherichia coli	https://sra-downloadb.be-md.ncbi.nlm.nih.gov/sos5/sra-pub-zq-16/SRR010/127/SRR10127045.sralite.1
AUSMDU00008635	SRR10127149	401614183	296	172	SRX6855499	WGS	RANDOM	GENOMIC	PAIRED	ILLUMINA	NextSeq 500	PRJNA857526	SRS5393680	SAMN12768847	Escherichia coli	https://sra-downloadb.be-md.ncbi.nlm.nih.gov/sos5/sra-pub-zq-14/SRR010/127/SRR10127149.sralite.1
AUSMDU00008638	SRR10127148	373283466	294	160	SRX6855500	WGS	RANDOM	GENOMIC	PAIRED	ILLUMINA	NextSeq 500	PRJNA857526	SRS5393681	SAMN12768848	Escherichia coli	https://sra-downloadb.be-md.ncbi.nlm.nih.gov/sos5/sra-pub-zq-14/SRR010/127/SRR10127148.sralite.1
AUSMDU00008639	SRR10127147	344236179	294	150	SRX6855501	WGS	RANDOM	GENOMIC	PAIRED	ILLUMINA	NextSeq 500	PRJNA857526	SRS5393682	SAMN12768849	Escherichia coli	https://sra-downloadb.be-md.ncbi.nlm.nih.gov/sos5/sra-pub-zq-14/SRR010/127/SRR10127147.sralite.1
AUSMDU00008643	SRR10127145	407174285	295	173	SRX6855503	WGS	RANDOM	GENOMIC	PAIRED	ILLUMINA	NextSeq 500	PRJNA857526	SRS5393684	SAMN12768850	Escherichia coli	https://sra-downloadb.be-md.ncbi.nlm.nih.gov/sos5/sra-pub-zq-16/SRR010/127/SRR10127145.sralite.1
AUSMDU00008644	SRR10127144	469507509	296	199	SRX6855504	WGS	RANDOM	GENOMIC	PAIRED	ILLUMINA	NextSeq 500	PRJNA857526	SRS5393685	SAMN12768851	Escherichia coli	https://sra-downloadb.be-md.ncbi.nlm.nih.gov/sos3/sra-pub-zq-22/SRR010/127/SRR10127144.sralite.1
AUSMDU00008666	SRR10127137	416566703	295	178	SRX6855511	WGS	RANDOM	GENOMIC	PAIRED	ILLUMINA	NextSeq 500	PRJNA857526	SRS5393692	SAMN12768858	Escherichia coli	https://sra-downloadb.be-md.ncbi.nlm.nih.gov/sos3/sra-pub-zq-22/SRR010/127/SRR10127137.sralite.1
AUSMDU00010576	SRR13825715	469905190	298	205	SRX10205361	WGS	RANDOM	GENOMIC	PAIRED	ILLUMINA	NextSeq 500	PRJNA857526	SRS8351507	SAMN18082618	Escherichia coli	https://sra-downloadb.be-md.ncbi.nlm.nih.gov/sos3/sra-pub-zq-24/SRR013/13825/SRR13825715/SRR13825715.lite.1
AUSMDU00010577	SRR13825568	601049432	296	254	SRX10205508	WGS	RANDOM	GENOMIC	PAIRED	ILLUMINA	NextSeq 500	PRJNA857526	SRS8351654	SAMN18082619	Escherichia coli	https://sra-downloadb.be-md.ncbi.nlm.nih.gov/sos3/sra-pub-zq-24/SRR013/13825/SRR13825568/SRR13825568.lite.1
AUSMDU00010578	SRR13825759	508999403	297	218	SRX10205317	WGS	RANDOM	GENOMIC	PAIRED	ILLUMINA	NextSeq 500	PRJNA857526	SRS8351463	SAMN18082632	Escherichia coli	https://sra-downloadb.be-md.ncbi.nlm.nih.gov/sos3/sra-pub-zq-24/SRR013/13825/SRR13825759/SRR13825759.lite.1
AUSMDU00010589	SRR13825524	474309643	299	206	SRX10205552	WGS	RANDOM	GENOMIC	PAIRED	ILLUMINA	NextSeq 500	PRJNA857526	SRS8351696	SAMN18082647	Escherichia coli	https://sra-downloadb.be-md.ncbi.nlm.nih.gov/sos3/sra-pub-zq-24/SRR013/13825/SRR13825524/SRR13825524.lite.1
AUSMDU00010590	SRR13825670	447717555	299	193	SRX10205406	WGS	RANDOM	GENOMIC	PAIRED	ILLUMINA	NextSeq 500	PRJNA857526	SRS8351553	SAMN18082640	Escherichia coli	https://sra-downloadb.be-md.ncbi.nlm.nih.gov/sos3/sra-pub-zq-24/SRR013/13825/SRR13825670/SRR13825670.lite.1
AUSMDU00010591	SRR13825458	388636397	299	169	SRX10205118	WGS	RANDOM	GENOMIC	PAIRED	ILLUMINA	NextSeq 500	PRJNA857526	SRS8351264	SAMN18082653	Escherichia coli	https://sra-downloadb.be-md.ncbi.nlm.nih.gov/sos3/sra-pub-zq-24/SRR013/13825/SRR13825458/SRR13825458.lite.1
AUSMDU00010592	SRR13825544	446562346	298	193	SRX10205532	WGS	RANDOM	GENOMIC	PAIRED	ILLUMINA	NextSeq 500	PRJNA857526	SRS8351677	SAMN18082651	Escherichia coli	https://sra-downloadb.be-md.ncbi.nlm.nih.gov/sos3/sra-pub-zq-24/SRR013/13825/SRR13825544/SRR13825544.lite.1
AUSMDU00010593	SRR13825377	497430734	298	212	SRX10205199	WGS	RANDOM	GENOMIC	PAIRED	ILLUMINA	NextSeq 500	PRJNA857526	SRS8351344	SAMN18082620	Escherichia coli	https://sra-downloadb.be-md.ncbi.nlm.nih.gov/sos3/sra-pub-zq-24/SRR013/13825/SRR13825377/SRR13825377.lite.1
AUSMDU00010594	SRR13825533	431072557	299	187	SRX10205543	WGS	RANDOM	GENOMIC	PAIRED	ILLUMINA	NextSeq 500	PRJNA857526	SRS8351688	SAMN18082652	Escherichia coli	https://sra-downloadb.be-md.ncbi.nlm.nih.gov/sos3/sra-pub-zq-24/SRR013/13825/SRR13825533/SRR13825533.lite.1
AUSMDU00010595	SRR13825748	416395397	299	181	SRX10205328	WGS	RANDOM	GENOMIC	PAIRED	ILLUMINA	NextSeq 500	PRJNA857526	SRS8351474	SAMN18082633	Escherichia coli	https://sra-downloadb.be-md.ncbi.nlm.nih.gov/sos3/sra-pub-zq-24/SRR013/13825/SRR13825748/SRR13825748.lite.1
AUSMDU00010596	SRR13825737	446656192	298	195	SRX10205339	WGS	RANDOM	GENOMIC	PAIRED	ILLUMINA	NextSeq 500	PRJNA857526	SRS8351485	SAMN18082634	Escherichia coli	https://sra-downloadb.be-md.ncbi.nlm.nih.gov/sos3/sra-pub-zq-24/SRR013/13825/SRR13825737/SRR13825737.lite.1
AUSMDU00010599	SRR13825447	549696127	298	237	SRX10205129	WGS	RANDOM	GENOMIC	PAIRED	ILLUMINA	NextSeq 500	PRJNA857526	SRS8351275	SAMN18082654	Escherichia coli	https://sra-downloadb.be-md.ncbi.nlm.nih.gov/sos3/sra-pub-zq-24/SRR013/13825/SRR13825447/SRR13825447.lite.1
AUSMDU00010600	SRR13825470	506199362	298	218	SRX10205106	WGS	RANDOM	GENOMIC	PAIRED	ILLUMINA	NextSeq 500	PRJNA857526	SRS8351253	SAMN18082669	Escherichia coli	https://sra-downloadb.be-md.ncbi.nlm.nih.gov/sos3/sra-pub-zq-24/SRR013/13825/SRR13825470/SRR13825470.lite.1
AUSMDU00010601	SRR13825474	498520314	298	214	SRX10205102	WGS	RANDOM	GENOMIC	PAIRED	ILLUMINA	NextSeq 500	PRJNA857526	SRS8351251	SAMN18082621	Escherichia coli	https://sra-downloadb.be-md.ncbi.nlm.nih.gov/sos3/sra-pub-zq-24/SRR013/13825/SRR13825474/SRR13825474.lite.1
AUSMDU00010603	SRR13825431	430313891	299	187	SRX10205145	WGS	RANDOM	GENOMIC	PAIRED	ILLUMINA	NextSeq 500	PRJNA857526	SRS8351291	SAMN18082622	Escherichia coli	https://sra-downloadb.be-md.ncbi.nlm.nih.gov/sos3/sra-pub-zq-24/SRR013/13825/SRR13825431/SRR13825431.lite.1
AUSMDU00010604	SRR13825726	425780728	298	184	SRX10205350	WGS	RANDOM	GENOMIC	PAIRED	ILLUMINA	NextSeq 500	PRJNA857526	SRS8351496	SAMN18082635	Escherichia coli	https://sra-downloadb.be-md.ncbi.nlm.nih.gov/sos3/sra-pub-zq-24/SRR013/13825/SRR13825726/SRR13825726.lite.1
AUSMDU00010606	SRR13825502	472508291	298	205	SRX10205074	WGS	RANDOM	GENOMIC	PAIRED	ILLUMINA	NextSeq 500	PRJNA857526	SRS8351220	SAMN18082649	Escherichia coli	https://sra-downloadb.be-md.ncbi.nlm.nih.gov/sos3/sra-pub-zq-24/SRR013/13825/SRR13825502/SRR13825502.lite.1
AUSMDU00010638	SRR13825485	593632185	298	258	SRX10205091	WGS	RANDOM	GENOMIC	PAIRED	ILLUMINA	NextSeq 500	PRJNA857526	SRS8351237	SAMN18082665	Escherichia coli	https://sra-downloadb.be-md.ncbi.nlm.nih.gov/sos3/sra-pub-zq-24/SRR013/13825/SRR13825485/SRR13825485.lite.1
AUSMDU00010639	SRR13825420	567262039	298	246	SRX10205156	WGS	RANDOM	GENOMIC	PAIRED	ILLUMINA	NextSeq 500	PRJNA857526	SRS8351302	SAMN18082623	Escherichia coli	https://sra-downloadb.be-md.ncbi.nlm.nih.gov/sos3/sra-pub-zq-24/SRR013/13825/SRR13825420/SRR13825420.lite.1
AUSMDU00010641	SRR13825473	489704228	298	213	SRX10205103	WGS	RANDOM	GENOMIC	PAIRED	ILLUMINA	NextSeq 500	PRJNA857526	SRS8351248	SAMN18082666	Escherichia coli	https://sra-downloadb.be-md.ncbi.nlm.nih.gov/sos3/sra-pub-zq-24/SRR013/13825/SRR13825473/SRR13825473.lite.1
AUSMDU00010642	SRR13825409	555685249	299	243	SRX10205167	WGS	RANDOM	GENOMIC	PAIRED	ILLUMINA	NextSeq 500	PRJNA857526	SRS8351313	SAMN18082624	Escherichia coli	https://sra-downloadb.be-md.ncbi.nlm.nih.gov/sos3/sra-pub-zq-24/SRR013/13825/SRR13825409/SRR13825409.lite.1
AUSMDU00010643	SRR14673756	554140895	297	241	SRX11012106	WGS	RANDOM	GENOMIC	PAIRED	ILLUMINA	NextSeq 500	PRJNA857526	SRS9085057	SAMN18720272	Escherichia coli	https://sra-downloadb.be-md.ncbi.nlm.nih.gov/sos2/sra-pub-zq-18/SRR014/14673/SRR14673756/SRR14673756.lite.1
AUSMDU00010644	SRR13825472	541216806	297	232	SRX10205104	WGS	RANDOM	GENOMIC	PAIRED	ILLUMINA	NextSeq 500	PRJNA857526	SRS8351249	SAMN18082667	Escherichia coli	https://sra-downloadb.be-md.ncbi.nlm.nih.gov/sos3/sra-pub-zq-24/SRR013/13825/SRR13825472/SRR13825472.lite.1
AUSMDU00010645	SRR14673745	413152868	298	180	SRX11012117	WGS	RANDOM	GENOMIC	PAIRED	ILLUMINA	NextSeq 500	PRJNA857526	SRS9085070	SAMN18720273	Escherichia coli	https://sra-downloadb.be-md.ncbi.nlm.nih.gov/sos2/sra-pub-zq-18/SRR014/14673/SRR14673745/SRR14673745.lite.1
AUSMDU00010646	SRR14673510	437039891	298	191	SRX11011774	WGS	RANDOM	GENOMIC	PAIRED	ILLUMINA	NextSeq 500	PRJNA857526	SRS9084725	SAMN18720408	Escherichia coli	https://sra-downloadb.be-md.ncbi.nlm.nih.gov/sos2/sra-pub-zq-18/SRR014/14673/SRR14673510/SRR14673510.lite.1
AUSMDU00010648	SRR14673506	429210829	299	187	SRX11011778	WGS	RANDOM	GENOMIC	PAIRED	ILLUMINA	NextSeq 500	PRJNA857526	SRS9084729	SAMN18720412	Escherichia coli	https://sra-downloadb.be-md.ncbi.nlm.nih.gov/sos2/sra-pub-zq-18/SRR014/14673/SRR14673506/SRR14673506.lite.1
AUSMDU00010649	SRR13825555	400377244	298	175	SRX10205521	WGS	RANDOM	GENOMIC	PAIRED	ILLUMINA	NextSeq 500	PRJNA857526	SRS8351665	SAMN18082650	Escherichia coli	https://sra-downloadb.be-md.ncbi.nlm.nih.gov/sos3/sra-pub-zq-24/SRR013/13825/SRR13825555/SRR13825555.lite.1
AUSMDU00010651	SRR13825436	508766527	298	220	SRX10205140	WGS	RANDOM	GENOMIC	PAIRED	ILLUMINA	NextSeq 500	PRJNA857526	SRS8351287	SAMN18082655	Escherichia coli	https://sra-downloadb.be-md.ncbi.nlm.nih.gov/sos3/sra-pub-zq-24/SRR013/13825/SRR13825436/SRR13825436.lite.1
AUSMDU00010652	SRR13825398	472605889	298	205	SRX10205178	WGS	RANDOM	GENOMIC	PAIRED	ILLUMINA	NextSeq 500	PRJNA857526	SRS8351324	SAMN18082625	Escherichia coli	https://sra-downloadb.be-md.ncbi.nlm.nih.gov/sos3/sra-pub-zq-24/SRR013/13825/SRR13825398/SRR13825398.lite.1
AUSMDU00010654	SRR13825597	464780551	298	201	SRX10205479	WGS	RANDOM	GENOMIC	PAIRED	ILLUMINA	NextSeq 500	PRJNA857526	SRS8351625	SAMN18082626	Escherichia coli	https://sra-downloadb.be-md.ncbi.nlm.nih.gov/sos3/sra-pub-zq-24/SRR013/13825/SRR13825597/SRR13825597.lite.1
AUSMDU00010655	SRR13825814	421254815	299	184	SRX10205262	WGS	RANDOM	GENOMIC	PAIRED	ILLUMINA	NextSeq 500	PRJNA857526	SRS8351408	SAMN18082627	Escherichia coli	https://sra-downloadb.be-md.ncbi.nlm.nih.gov/sos3/sra-pub-zq-24/SRR013/13825/SRR13825814/SRR13825814.lite.1
AUSMDU00010660	SRR14673503	402622306	299	175	SRX11011781	WGS	RANDOM	GENOMIC	PAIRED	ILLUMINA	NextSeq 500	PRJNA857526	SRS9084732	SAMN18720414	Escherichia coli	https://sra-downloadb.be-md.ncbi.nlm.nih.gov/sos2/sra-pub-zq-18/SRR014/14673/SRR14673503/SRR14673503.lite.1
AUSMDU00010661	SRR14673553	401654493	299	175	SRX11011731	WGS	RANDOM	GENOMIC	PAIRED	ILLUMINA	NextSeq 500	PRJNA857526	SRS9084684	SAMN18720369	Escherichia coli	https://sra-downloadb.be-md.ncbi.nlm.nih.gov/sos2/sra-pub-zq-18/SRR014/14673/SRR14673553/SRR14673553.lite.1
AUSMDU00010662	SRR13825803	424943444	297	186	SRX10205273	WGS	RANDOM	GENOMIC	PAIRED	ILLUMINA	NextSeq 500	PRJNA857526	SRS8351419	SAMN18082628	Escherichia coli	https://sra-downloadb.be-md.ncbi.nlm.nih.gov/sos3/sra-pub-zq-24/SRR013/13825/SRR13825803/SRR13825803.lite.1
AUSMDU00010771	SRR14673733	651380694	297	280	SRX11012129	WGS	RANDOM	GENOMIC	PAIRED	ILLUMINA	NextSeq 500	PRJNA857526	SRS9085080	SAMN18720274	Escherichia coli	https://sra-downloadb.be-md.ncbi.nlm.nih.gov/sos2/sra-pub-zq-18/SRR014/14673/SRR14673733/SRR14673733.lite.1
AUSMDU00010772	SRR14673540	543240072	297	233	SRX11011744	WGS	RANDOM	GENOMIC	PAIRED	ILLUMINA	NextSeq 500	PRJNA857526	SRS9084695	SAMN18720381	Escherichia coli	https://sra-downloadb.be-md.ncbi.nlm.nih.gov/sos2/sra-pub-zq-18/SRR014/14673/SRR14673540/SRR14673540.lite.1
AUSMDU00010773	SRR14673688	492753238	298	214	SRX11012174	WGS	RANDOM	GENOMIC	PAIRED	ILLUMINA	NextSeq 500	PRJNA857526	SRS9085125	SAMN18720332	Escherichia coli	https://sra-downloadb.be-md.ncbi.nlm.nih.gov/sos2/sra-pub-zq-18/SRR014/14673/SRR14673688/SRR14673688.lite.1
AUSMDU00010774	SRR13825832	466615924	298	201	SRX10205244	WGS	RANDOM	GENOMIC	PAIRED	ILLUMINA	NextSeq 500	PRJNA857526	SRS8351393	SAMN18082660	Escherichia coli	https://sra-downloadb.be-md.ncbi.nlm.nih.gov/sos3/sra-pub-zq-22/SRR013/13825/SRR13825832/SRR13825832.lite.1
AUSMDU00010776	SRR13825429	502027176	298	217	SRX10205147	WGS	RANDOM	GENOMIC	PAIRED	ILLUMINA	NextSeq 500	PRJNA857526	SRS8351293	SAMN18082677	Escherichia coli	https://sra-downloadb.be-md.ncbi.nlm.nih.gov/sos3/sra-pub-zq-22/SRR013/13825/SRR13825429/SRR13825429.lite.1
AUSMDU00010777	SRR13825426	600376990	297	256	SRX10205150	WGS	RANDOM	GENOMIC	PAIRED	ILLUMINA	NextSeq 500	PRJNA857526	SRS8351296	SAMN18082680	Escherichia coli	https://sra-downloadb.be-md.ncbi.nlm.nih.gov/sos3/sra-pub-zq-22/SRR013/13825/SRR13825426/SRR13825426.lite.1
AUSMDU00010783	SRR13825405	551702595	297	237	SRX10205171	WGS	RANDOM	GENOMIC	PAIRED	ILLUMINA	NextSeq 500	PRJNA857526	SRS8351316	SAMN18082699	Escherichia coli	https://sra-downloadb.be-md.ncbi.nlm.nih.gov/sos3/sra-pub-zq-24/SRR013/13825/SRR13825405/SRR13825405.lite.1
AUSMDU00010788	SRR13825399	569347314	297	244	SRX10205177	WGS	RANDOM	GENOMIC	PAIRED	ILLUMINA	NextSeq 500	PRJNA857526	SRS8351322	SAMN18082705	Escherichia coli	https://sra-downloadb.be-md.ncbi.nlm.nih.gov/sos3/sra-pub-zq-24/SRR013/13825/SRR13825399/SRR13825399.lite.1
AUSMDU00010789	SRR14673665	651495589	297	282	SRX11012197	WGS	RANDOM	GENOMIC	PAIRED	ILLUMINA	NextSeq 500	PRJNA857526	SRS9085148	SAMN18720353	Escherichia coli	https://sra-downloadb.be-md.ncbi.nlm.nih.gov/sos2/sra-pub-zq-18/SRR014/14673/SRR14673665/SRR14673665.lite.1
AUSMDU00010797	SRR14673687	472284582	298	204	SRX11012175	WGS	RANDOM	GENOMIC	PAIRED	ILLUMINA	NextSeq 500	PRJNA857526	SRS9085126	SAMN18720333	Escherichia coli	https://sra-downloadb.be-md.ncbi.nlm.nih.gov/sos2/sra-pub-zq-18/SRR014/14673/SRR14673687/SRR14673687.lite.1
AUSMDU00010798	SRR13825391	496694948	297	215	SRX10205185	WGS	RANDOM	GENOMIC	PAIRED	ILLUMINA	NextSeq 500	PRJNA857526	SRS8351330	SAMN18082712	Escherichia coli	https://sra-downloadb.be-md.ncbi.nlm.nih.gov/sos3/sra-pub-zq-24/SRR013/13825/SRR13825391/SRR13825391.lite.1
AUSMDU00010800	SRR13825400	500709491	297	216	SRX10205176	WGS	RANDOM	GENOMIC	PAIRED	ILLUMINA	NextSeq 500	PRJNA857526	SRS8351323	SAMN18082704	Escherichia coli	https://sra-downloadb.be-md.ncbi.nlm.nih.gov/sos3/sra-pub-zq-24/SRR013/13825/SRR13825400/SRR13825400.lite.1
AUSMDU00010801	SRR13825414	589366367	296	251	SRX10205162	WGS	RANDOM	GENOMIC	PAIRED	ILLUMINA	NextSeq 500	PRJNA857526	SRS8351309	SAMN18082691	Escherichia coli	https://sra-downloadb.be-md.ncbi.nlm.nih.gov/sos3/sra-pub-zq-24/SRR013/13825/SRR13825414/SRR13825414.lite.1
AUSMDU00010803	SRR14673597	480160578	296	208	SRX11012265	WGS	RANDOM	GENOMIC	PAIRED	ILLUMINA	NextSeq 500	PRJNA857526	SRS9085217	SAMN18720298	Escherichia coli	https://sra-downloadb.be-md.ncbi.nlm.nih.gov/sos2/sra-pub-zq-18/SRR014/14673/SRR14673597/SRR14673597.lite.1
AUSMDU00010809	SRR13825425	503174793	297	216	SRX10205151	WGS	RANDOM	GENOMIC	PAIRED	ILLUMINA	NextSeq 500	PRJNA857526	SRS8351298	SAMN18082681	Escherichia coli	https://sra-downloadb.be-md.ncbi.nlm.nih.gov/sos3/sra-pub-zq-24/SRR013/13825/SRR13825425/SRR13825425.lite.1
AUSMDU00010810	SRR13825401	544051642	298	236	SRX10205175	WGS	RANDOM	GENOMIC	PAIRED	ILLUMINA	NextSeq 500	PRJNA857526	SRS8351320	SAMN18082703	Escherichia coli	https://sra-downloadb.be-md.ncbi.nlm.nih.gov/sos3/sra-pub-zq-24/SRR013/13825/SRR13825401/SRR13825401.lite.1
AUSMDU00010811	SRR13825412	482891470	297	209	SRX10205164	WGS	RANDOM	GENOMIC	PAIRED	ILLUMINA	NextSeq 500	PRJNA857526	SRS8351310	SAMN18082693	Escherichia coli	https://sra-downloadb.be-md.ncbi.nlm.nih.gov/sos3/sra-pub-zq-24/SRR013/13825/SRR13825412/SRR13825412.lite.1
AUSMDU00010812	SRR14673541	485812735	297	211	SRX11011743	WGS	RANDOM	GENOMIC	PAIRED	ILLUMINA	NextSeq 500	PRJNA857526	SRS9084694	SAMN18720380	Escherichia coli	https://sra-downloadb.be-md.ncbi.nlm.nih.gov/sos2/sra-pub-zq-18/SRR014/14673/SRR14673541/SRR14673541.lite.1
AUSMDU00010813	SRR13825418	491655722	297	212	SRX10205158	WGS	RANDOM	GENOMIC	PAIRED	ILLUMINA	NextSeq 500	PRJNA857526	SRS8351304	SAMN18082687	Escherichia coli	https://sra-downloadb.be-md.ncbi.nlm.nih.gov/sos3/sra-pub-zq-24/SRR013/13825/SRR13825418/SRR13825418.lite.1
AUSMDU00010814	SRR14673505	456034713	297	196	SRX11011779	WGS	RANDOM	GENOMIC	PAIRED	ILLUMINA	NextSeq 500	PRJNA857526	SRS9084731	SAMN18720413	Escherichia coli	https://sra-downloadb.be-md.ncbi.nlm.nih.gov/sos2/sra-pub-zq-18/SRR014/14673/SRR14673505/SRR14673505.lite.1
AUSMDU00010815	SRR13825413	435248331	297	188	SRX10205163	WGS	RANDOM	GENOMIC	PAIRED	ILLUMINA	NextSeq 500	PRJNA857526	SRS8351308	SAMN18082692	Escherichia coli	https://sra-downloadb.be-md.ncbi.nlm.nih.gov/sos3/sra-pub-zq-24/SRR013/13825/SRR13825413/SRR13825413.lite.1
AUSMDU00010817	SRR13825404	552292250	296	235	SRX10205172	WGS	RANDOM	GENOMIC	PAIRED	ILLUMINA	NextSeq 500	PRJNA857526	SRS8351318	SAMN18082700	Escherichia coli	https://sra-downloadb.be-md.ncbi.nlm.nih.gov/sos3/sra-pub-zq-24/SRR013/13825/SRR13825404/SRR13825404.lite.1
AUSMDU00010818	SRR13825397	532298125	298	229	SRX10205179	WGS	RANDOM	GENOMIC	PAIRED	ILLUMINA	NextSeq 500	PRJNA857526	SRS8351326	SAMN18082706	Escherichia coli	https://sra-downloadb.be-md.ncbi.nlm.nih.gov/sos3/sra-pub-zq-22/SRR013/13825/SRR13825397/SRR13825397.lite.1
AUSMDU00010820	SRR14673497	535077161	298	231	SRX11011787	WGS	RANDOM	GENOMIC	PAIRED	ILLUMINA	NextSeq 500	PRJNA857526	SRS9084738	SAMN18720420	Escherichia coli	https://sra-downloadb.be-md.ncbi.nlm.nih.gov/sos2/sra-pub-zq-18/SRR014/14673/SRR14673497/SRR14673497.lite.1
AUSMDU00010825	SRR13825411	449430654	298	195	SRX10205165	WGS	RANDOM	GENOMIC	PAIRED	ILLUMINA	NextSeq 500	PRJNA857526	SRS8351311	SAMN18082694	Escherichia coli	https://sra-downloadb.be-md.ncbi.nlm.nih.gov/sos3/sra-pub-zq-24/SRR013/13825/SRR13825411/SRR13825411.lite.1
AUSMDU00010930	SRR13825596	733412692	298	324	SRX10205480	WGS	RANDOM	GENOMIC	PAIRED	ILLUMINA	NextSeq 500	PRJNA857526	SRS8351624	SAMN18082716	Escherichia coli	https://sra-downloadb.be-md.ncbi.nlm.nih.gov/sos3/sra-pub-zq-24/SRR013/13825/SRR13825596/SRR13825596.lite.1
AUSMDU00010931	SRR13825823	711195910	298	313	SRX10205253	WGS	RANDOM	GENOMIC	PAIRED	ILLUMINA	NextSeq 500	PRJNA857526	SRS8351398	SAMN18082717	Escherichia coli	https://sra-downloadb.be-md.ncbi.nlm.nih.gov/sos3/sra-pub-zq-24/SRR013/13825/SRR13825823/SRR13825823.lite.1
AUSMDU00010932	SRR13825816	751008575	298	327	SRX10205260	WGS	RANDOM	GENOMIC	PAIRED	ILLUMINA	NextSeq 500	PRJNA857526	SRS8351406	SAMN18082724	Escherichia coli	https://sra-downloadb.be-md.ncbi.nlm.nih.gov/sos3/sra-pub-zq-24/SRR013/13825/SRR13825816/SRR13825816.lite.1
AUSMDU00010933	SRR13825810	690096815	298	305	SRX10205266	WGS	RANDOM	GENOMIC	PAIRED	ILLUMINA	NextSeq 500	PRJNA857526	SRS8351412	SAMN18082729	Escherichia coli	https://sra-downloadb.be-md.ncbi.nlm.nih.gov/sos3/sra-pub-zq-24/SRR013/13825/SRR13825810/SRR13825810.lite.1
AUSMDU00010935	SRR13825794	783785487	298	343	SRX10205282	WGS	RANDOM	GENOMIC	PAIRED	ILLUMINA	NextSeq 500	PRJNA857526	SRS8351428	SAMN18082744	Escherichia coli	https://sra-downloadb.be-md.ncbi.nlm.nih.gov/sos3/sra-pub-zq-24/SRR013/13825/SRR13825794/SRR13825794.lite.1
AUSMDU00011213	SRR13825777	449928895	150	217	SRX10205299	WGS	RANDOM	GENOMIC	PAIRED	ILLUMINA	Illumina MiSeq	PRJNA857526	SRS8351447	SAMN18082759	Escherichia coli	https://sra-downloadb.be-md.ncbi.nlm.nih.gov/sos3/sra-pub-zq-24/SRR013/13825/SRR13825777/SRR13825777.lite.1
AUSMDU00011304	SRR13825815	566072899	298	248	SRX10205261	WGS	RANDOM	GENOMIC	PAIRED	ILLUMINA	NextSeq 500	PRJNA857526	SRS8351407	SAMN18082725	Escherichia coli	https://sra-downloadb.be-md.ncbi.nlm.nih.gov/sos3/sra-pub-zq-24/SRR013/13825/SRR13825815/SRR13825815.lite.1
AUSMDU00011305	SRR13825818	469451521	297	207	SRX10205258	WGS	RANDOM	GENOMIC	PAIRED	ILLUMINA	NextSeq 500	PRJNA857526	SRS8351404	SAMN18082722	Escherichia coli	https://sra-downloadb.be-md.ncbi.nlm.nih.gov/sos3/sra-pub-zq-22/SRR013/13825/SRR13825818/SRR13825818.lite.1
AUSMDU00011307	SRR13825783	465219412	296	207	SRX10205293	WGS	RANDOM	GENOMIC	PAIRED	ILLUMINA	NextSeq 500	PRJNA857526	SRS8351441	SAMN18082754	Escherichia coli	https://sra-downloadb.be-md.ncbi.nlm.nih.gov/sos3/sra-pub-zq-24/SRR013/13825/SRR13825783/SRR13825783.lite.1
AUSMDU00011308	SRR13825802	539401794	297	236	SRX10205274	WGS	RANDOM	GENOMIC	PAIRED	ILLUMINA	NextSeq 500	PRJNA857526	SRS8351420	SAMN18082736	Escherichia coli	https://sra-downloadb.be-md.ncbi.nlm.nih.gov/sos3/sra-pub-zq-22/SRR013/13825/SRR13825802/SRR13825802.lite.1
AUSMDU00011310	SRR13825805	475035795	297	209	SRX10205271	WGS	RANDOM	GENOMIC	PAIRED	ILLUMINA	NextSeq 500	PRJNA857526	SRS8351416	SAMN18082734	Escherichia coli	https://sra-downloadb.be-md.ncbi.nlm.nih.gov/sos3/sra-pub-zq-22/SRR013/13825/SRR13825805/SRR13825805.lite.1
AUSMDU00011316	SRR13825809	471920379	298	208	SRX10205267	WGS	RANDOM	GENOMIC	PAIRED	ILLUMINA	NextSeq 500	PRJNA857526	SRS8351413	SAMN18082730	Escherichia coli	https://sra-downloadb.be-md.ncbi.nlm.nih.gov/sos3/sra-pub-zq-24/SRR013/13825/SRR13825809/SRR13825809.lite.1
AUSMDU00011318	SRR13825808	510136952	297	225	SRX10205268	WGS	RANDOM	GENOMIC	PAIRED	ILLUMINA	NextSeq 500	PRJNA857526	SRS8351418	SAMN18082731	Escherichia coli	https://sra-downloadb.be-md.ncbi.nlm.nih.gov/sos3/sra-pub-zq-24/SRR013/13825/SRR13825808/SRR13825808.lite.1
AUSMDU00011320	SRR14673685	475420048	297	210	SRX11012177	WGS	RANDOM	GENOMIC	PAIRED	ILLUMINA	NextSeq 500	PRJNA857526	SRS9085127	SAMN18720334	Escherichia coli	https://sra-downloadb.be-md.ncbi.nlm.nih.gov/sos2/sra-pub-zq-18/SRR014/14673/SRR14673685/SRR14673685.lite.1
AUSMDU00011339	SRR14673722	636738280	296	280	SRX11012140	WGS	RANDOM	GENOMIC	PAIRED	ILLUMINA	NextSeq 500	PRJNA857526	SRS9085090	SAMN18720275	Escherichia coli	https://sra-downloadb.be-md.ncbi.nlm.nih.gov/sos2/sra-pub-zq-18/SRR014/14673/SRR14673722/SRR14673722.lite.1
AUSMDU00011341	SRR14673533	471819639	296	212	SRX11011751	WGS	RANDOM	GENOMIC	PAIRED	ILLUMINA	NextSeq 500	PRJNA857526	SRS9084704	SAMN18720387	Escherichia coli	https://sra-downloadb.be-md.ncbi.nlm.nih.gov/sos2/sra-pub-zq-18/SRR014/14673/SRR14673533/SRR14673533.lite.1
AUSMDU00011353	SRR13825756	579092670	292	253	SRX10205320	WGS	RANDOM	GENOMIC	PAIRED	ILLUMINA	NextSeq 500	PRJNA857526	SRS8351466	SAMN18082778	Escherichia coli	https://sra-downloadb.be-md.ncbi.nlm.nih.gov/sos3/sra-pub-zq-24/SRR013/13825/SRR13825756/SRR13825756.lite.1
AUSMDU00011355	SRR13825822	593773151	297	265	SRX10205254	WGS	RANDOM	GENOMIC	PAIRED	ILLUMINA	NextSeq 500	PRJNA857526	SRS8351400	SAMN18082718	Escherichia coli	https://sra-downloadb.be-md.ncbi.nlm.nih.gov/sos3/sra-pub-zq-24/SRR013/13825/SRR13825822/SRR13825822.lite.1
AUSMDU00011358	SRR14673502	569438008	296	255	SRX11011782	WGS	RANDOM	GENOMIC	PAIRED	ILLUMINA	NextSeq 500	PRJNA857526	SRS9084733	SAMN18720415	Escherichia coli	https://sra-downloadb.be-md.ncbi.nlm.nih.gov/sos2/sra-pub-zq-18/SRR014/14673/SRR14673502/SRR14673502.lite.1
AUSMDU00011364	SRR13825757	433446265	297	193	SRX10205319	WGS	RANDOM	GENOMIC	PAIRED	ILLUMINA	NextSeq 500	PRJNA857526	SRS8351465	SAMN18082777	Escherichia coli	https://sra-downloadb.be-md.ncbi.nlm.nih.gov/sos3/sra-pub-zq-24/SRR013/13825/SRR13825757/SRR13825757.lite.1
AUSMDU00011366	SRR13825782	531637011	297	238	SRX10205294	WGS	RANDOM	GENOMIC	PAIRED	ILLUMINA	NextSeq 500	PRJNA857526	SRS8351440	SAMN18082755	Escherichia coli	https://sra-downloadb.be-md.ncbi.nlm.nih.gov/sos3/sra-pub-zq-24/SRR013/13825/SRR13825782/SRR13825782.lite.1
AUSMDU00011368	SRR14673684	523846626	296	234	SRX11012178	WGS	RANDOM	GENOMIC	PAIRED	ILLUMINA	NextSeq 500	PRJNA857526	SRS9085129	SAMN18720335	Escherichia coli	https://sra-downloadb.be-md.ncbi.nlm.nih.gov/sos2/sra-pub-zq-18/SRR014/14673/SRR14673684/SRR14673684.lite.1
AUSMDU00011370	SRR13825766	489326012	296	219	SRX10205310	WGS	RANDOM	GENOMIC	PAIRED	ILLUMINA	NextSeq 500	PRJNA857526	SRS8351456	SAMN18082769	Escherichia coli	https://sra-downloadb.be-md.ncbi.nlm.nih.gov/sos3/sra-pub-zq-24/SRR013/13825/SRR13825766/SRR13825766.lite.1
AUSMDU00011372	SRR13825750	556611519	295	243	SRX10205326	WGS	RANDOM	GENOMIC	PAIRED	ILLUMINA	NextSeq 500	PRJNA857526	SRS8351472	SAMN18082784	Escherichia coli	https://sra-downloadb.be-md.ncbi.nlm.nih.gov/sos3/sra-pub-zq-24/SRR013/13825/SRR13825750/SRR13825750.lite.1
AUSMDU00011378	SRR13825765	459728070	297	203	SRX10205311	WGS	RANDOM	GENOMIC	PAIRED	ILLUMINA	NextSeq 500	PRJNA857526	SRS8351455	SAMN18082770	Escherichia coli	https://sra-downloadb.be-md.ncbi.nlm.nih.gov/sos3/sra-pub-zq-24/SRR013/13825/SRR13825765/SRR13825765.lite.1
AUSMDU00011379	SRR13825751	621489327	296	276	SRX10205325	WGS	RANDOM	GENOMIC	PAIRED	ILLUMINA	NextSeq 500	PRJNA857526	SRS8351471	SAMN18082783	Escherichia coli	https://sra-downloadb.be-md.ncbi.nlm.nih.gov/sos3/sra-pub-zq-24/SRR013/13825/SRR13825751/SRR13825751.lite.1
AUSMDU00011380	SRR13825755	536799702	294	235	SRX10205321	WGS	RANDOM	GENOMIC	PAIRED	ILLUMINA	NextSeq 500	PRJNA857526	SRS8351467	SAMN18082779	Escherichia coli	https://sra-downloadb.be-md.ncbi.nlm.nih.gov/sos3/sra-pub-zq-24/SRR013/13825/SRR13825755/SRR13825755.lite.1
AUSMDU00011685	SRR14673552	652980679	296	288	SRX11011732	WGS	RANDOM	GENOMIC	PAIRED	ILLUMINA	NextSeq 500	PRJNA857526	SRS9084682	SAMN18720370	Escherichia coli	https://sra-downloadb.be-md.ncbi.nlm.nih.gov/sos2/sra-pub-zq-18/SRR014/14673/SRR14673552/SRR14673552.lite.1
AUSMDU00011686	SRR13825698	1049878846	293	463	SRX10205378	WGS	RANDOM	GENOMIC	PAIRED	ILLUMINA	NextSeq 500	PRJNA857526	SRS8351522	SAMN18082830	Escherichia coli	https://sra-downloadb.be-md.ncbi.nlm.nih.gov/sos3/sra-pub-zq-24/SRR013/13825/SRR13825698/SRR13825698.lite.1
AUSMDU00011687	SRR13825694	561658743	297	251	SRX10205382	WGS	RANDOM	GENOMIC	PAIRED	ILLUMINA	NextSeq 500	PRJNA857526	SRS8351528	SAMN18082834	Escherichia coli	https://sra-downloadb.be-md.ncbi.nlm.nih.gov/sos3/sra-pub-zq-24/SRR013/13825/SRR13825694/SRR13825694.lite.1
AUSMDU00011688	SRR13825719	701729825	297	310	SRX10205357	WGS	RANDOM	GENOMIC	PAIRED	ILLUMINA	NextSeq 500	PRJNA857526	SRS8351505	SAMN18082812	Escherichia coli	https://sra-downloadb.be-md.ncbi.nlm.nih.gov/sos3/sra-pub-zq-24/SRR013/13825/SRR13825719/SRR13825719.lite.1
AUSMDU00011689	SRR13825738	726680726	296	319	SRX10205338	WGS	RANDOM	GENOMIC	PAIRED	ILLUMINA	NextSeq 500	PRJNA857526	SRS8351484	SAMN18082795	Escherichia coli	https://sra-downloadb.be-md.ncbi.nlm.nih.gov/sos3/sra-pub-zq-24/SRR013/13825/SRR13825738/SRR13825738.lite.1
AUSMDU00011690	SRR13825732	620187686	297	273	SRX10205344	WGS	RANDOM	GENOMIC	PAIRED	ILLUMINA	NextSeq 500	PRJNA857526	SRS8351490	SAMN18082800	Escherichia coli	https://sra-downloadb.be-md.ncbi.nlm.nih.gov/sos3/sra-pub-zq-24/SRR013/13825/SRR13825732/SRR13825732.lite.1
AUSMDU00011692	SRR13825712	562181439	298	251	SRX10205364	WGS	RANDOM	GENOMIC	PAIRED	ILLUMINA	NextSeq 500	PRJNA857526	SRS8351509	SAMN18082817	Escherichia coli	https://sra-downloadb.be-md.ncbi.nlm.nih.gov/sos3/sra-pub-zq-24/SRR013/13825/SRR13825712/SRR13825712.lite.1
AUSMDU00011694	SRR13825742	617503757	297	273	SRX10205334	WGS	RANDOM	GENOMIC	PAIRED	ILLUMINA	NextSeq 500	PRJNA857526	SRS8351479	SAMN18082791	Escherichia coli	https://sra-downloadb.be-md.ncbi.nlm.nih.gov/sos3/sra-pub-zq-24/SRR013/13825/SRR13825742/SRR13825742.lite.1
AUSMDU00011700	SRR13825730	638407845	298	285	SRX10205346	WGS	RANDOM	GENOMIC	PAIRED	ILLUMINA	NextSeq 500	PRJNA857526	SRS8351493	SAMN18082802	Escherichia coli	https://sra-downloadb.be-md.ncbi.nlm.nih.gov/sos3/sra-pub-zq-24/SRR013/13825/SRR13825730/SRR13825730.lite.1
AUSMDU00011701	SRR13825728	672968471	297	299	SRX10205348	WGS	RANDOM	GENOMIC	PAIRED	ILLUMINA	NextSeq 500	PRJNA857526	SRS8351495	SAMN18082804	Escherichia coli	https://sra-downloadb.be-md.ncbi.nlm.nih.gov/sos3/sra-pub-zq-24/SRR013/13825/SRR13825728/SRR13825728.lite.1
AUSMDU00011706	SRR13825696	690583556	297	305	SRX10205380	WGS	RANDOM	GENOMIC	PAIRED	ILLUMINA	NextSeq 500	PRJNA857526	SRS8351524	SAMN18082832	Escherichia coli	https://sra-downloadb.be-md.ncbi.nlm.nih.gov/sos3/sra-pub-zq-24/SRR013/13825/SRR13825696/SRR13825696.lite.1
AUSMDU00011708	SRR13825741	570256629	298	255	SRX10205335	WGS	RANDOM	GENOMIC	PAIRED	ILLUMINA	NextSeq 500	PRJNA857526	SRS8351481	SAMN18082792	Escherichia coli	https://sra-downloadb.be-md.ncbi.nlm.nih.gov/sos3/sra-pub-zq-24/SRR013/13825/SRR13825741/SRR13825741.lite.1
AUSMDU00011711	SRR13825685	625413140	297	278	SRX10205391	WGS	RANDOM	GENOMIC	PAIRED	ILLUMINA	NextSeq 500	PRJNA857526	SRS8351536	SAMN18082842	Escherichia coli	https://sra-downloadb.be-md.ncbi.nlm.nih.gov/sos3/sra-pub-zq-24/SRR013/13825/SRR13825685/SRR13825685.lite.1
AUSMDU00011712	SRR13825684	665053650	297	296	SRX10205392	WGS	RANDOM	GENOMIC	PAIRED	ILLUMINA	NextSeq 500	PRJNA857526	SRS8351538	SAMN18082843	Escherichia coli	https://sra-downloadb.be-md.ncbi.nlm.nih.gov/sos3/sra-pub-zq-24/SRR013/13825/SRR13825684/SRR13825684.lite.1
AUSMDU00011713	SRR14673599	692301220	296	307	SRX11012263	WGS	RANDOM	GENOMIC	PAIRED	ILLUMINA	NextSeq 500	PRJNA857526	SRS9085214	SAMN18720296	Escherichia coli	https://sra-downloadb.be-md.ncbi.nlm.nih.gov/sos2/sra-pub-zq-18/SRR014/14673/SRR14673599/SRR14673599.lite.1
AUSMDU00011714	SRR14673711	689043138	297	306	SRX11012151	WGS	RANDOM	GENOMIC	PAIRED	ILLUMINA	NextSeq 500	PRJNA857526	SRS9085102	SAMN18720276	Escherichia coli	https://sra-downloadb.be-md.ncbi.nlm.nih.gov/sos2/sra-pub-zq-18/SRR014/14673/SRR14673711/SRR14673711.lite.1
AUSMDU00011816	SRR13825749	487979215	296	222	SRX10205327	WGS	RANDOM	GENOMIC	PAIRED	ILLUMINA	NextSeq 500	PRJNA857526	SRS8351473	SAMN18082785	Escherichia coli	https://sra-downloadb.be-md.ncbi.nlm.nih.gov/sos3/sra-pub-zq-24/SRR013/13825/SRR13825749/SRR13825749.lite.1
AUSMDU00011817	SRR13825731	271826205	296	126	SRX10205345	WGS	RANDOM	GENOMIC	PAIRED	ILLUMINA	NextSeq 500	PRJNA857526	SRS8351491	SAMN18082801	Escherichia coli	https://sra-downloadb.be-md.ncbi.nlm.nih.gov/sos3/sra-pub-zq-24/SRR013/13825/SRR13825731/SRR13825731.lite.1
AUSMDU00011818	SRR13825718	317644619	296	146	SRX10205358	WGS	RANDOM	GENOMIC	PAIRED	ILLUMINA	NextSeq 500	PRJNA857526	SRS8351504	SAMN18082813	Escherichia coli	https://sra-downloadb.be-md.ncbi.nlm.nih.gov/sos3/sra-pub-zq-24/SRR013/13825/SRR13825718/SRR13825718.lite.1
AUSMDU00011819	SRR13825717	248089564	295	115	SRX10205359	WGS	RANDOM	GENOMIC	PAIRED	ILLUMINA	NextSeq 500	PRJNA857526	SRS8351503	SAMN18082814	Escherichia coli	https://sra-downloadb.be-md.ncbi.nlm.nih.gov/sos3/sra-pub-zq-24/SRR013/13825/SRR13825717/SRR13825717.lite.1
AUSMDU00011820	SRR13825716	288938100	296	133	SRX10205360	WGS	RANDOM	GENOMIC	PAIRED	ILLUMINA	NextSeq 500	PRJNA857526	SRS8351506	SAMN18082815	Escherichia coli	https://sra-downloadb.be-md.ncbi.nlm.nih.gov/sos3/sra-pub-zq-24/SRR013/13825/SRR13825716/SRR13825716.lite.1
AUSMDU00011825	SRR13825683	341335498	297	158	SRX10205393	WGS	RANDOM	GENOMIC	PAIRED	ILLUMINA	NextSeq 500	PRJNA857526	SRS8351539	SAMN18082844	Escherichia coli	https://sra-downloadb.be-md.ncbi.nlm.nih.gov/sos3/sra-pub-zq-24/SRR013/13825/SRR13825683/SRR13825683.lite.1
AUSMDU00011864	SRR14673551	356446613	297	162	SRX11011733	WGS	RANDOM	GENOMIC	PAIRED	ILLUMINA	NextSeq 500	PRJNA857526	SRS9084683	SAMN18720371	Escherichia coli	https://sra-downloadb.be-md.ncbi.nlm.nih.gov/sos2/sra-pub-zq-18/SRR014/14673/SRR14673551/SRR14673551.lite.1
AUSMDU00011867	SRR13825622	427176650	297	193	SRX10205454	WGS	RANDOM	GENOMIC	PAIRED	ILLUMINA	NextSeq 500	PRJNA857526	SRS8351599	SAMN18082870	Escherichia coli	https://sra-downloadb.be-md.ncbi.nlm.nih.gov/sos3/sra-pub-zq-24/SRR013/13825/SRR13825622/SRR13825622.lite.1
AUSMDU00011868	SRR13825664	430695800	297	195	SRX10205412	WGS	RANDOM	GENOMIC	PAIRED	ILLUMINA	NextSeq 500	PRJNA857526	SRS8351556	SAMN18082861	Escherichia coli	https://sra-downloadb.be-md.ncbi.nlm.nih.gov/sos3/sra-pub-zq-24/SRR013/13825/SRR13825664/SRR13825664.lite.1
AUSMDU00011871	SRR13825668	497535475	297	224	SRX10205408	WGS	RANDOM	GENOMIC	PAIRED	ILLUMINA	NextSeq 500	PRJNA857526	SRS8351551	SAMN18082857	Escherichia coli	https://sra-downloadb.be-md.ncbi.nlm.nih.gov/sos3/sra-pub-zq-24/SRR013/13825/SRR13825668/SRR13825668.lite.1
AUSMDU00011872	SRR13825672	430094180	298	196	SRX10205404	WGS	RANDOM	GENOMIC	PAIRED	ILLUMINA	NextSeq 500	PRJNA857526	SRS8351547	SAMN18082854	Escherichia coli	https://sra-downloadb.be-md.ncbi.nlm.nih.gov/sos3/sra-pub-zq-24/SRR013/13825/SRR13825672/SRR13825672.lite.1
AUSMDU00011873	SRR13825667	458244049	298	208	SRX10205409	WGS	RANDOM	GENOMIC	PAIRED	ILLUMINA	NextSeq 500	PRJNA857526	SRS8351554	SAMN18082858	Escherichia coli	https://sra-downloadb.be-md.ncbi.nlm.nih.gov/sos3/sra-pub-zq-24/SRR013/13825/SRR13825667/SRR13825667.lite.1
AUSMDU00011875	SRR13825628	452719218	297	206	SRX10205448	WGS	RANDOM	GENOMIC	PAIRED	ILLUMINA	NextSeq 500	PRJNA857526	SRS8351593	SAMN18082865	Escherichia coli	https://sra-downloadb.be-md.ncbi.nlm.nih.gov/sos3/sra-pub-zq-24/SRR013/13825/SRR13825628/SRR13825628.lite.1
AUSMDU00011876	SRR13825621	463700553	298	212	SRX10205455	WGS	RANDOM	GENOMIC	PAIRED	ILLUMINA	NextSeq 500	PRJNA857526	SRS8351600	SAMN18082871	Escherichia coli	https://sra-downloadb.be-md.ncbi.nlm.nih.gov/sos3/sra-pub-zq-24/SRR013/13825/SRR13825621/SRR13825621.lite.1
AUSMDU00011881	SRR13825613	434040968	298	197	SRX10205463	WGS	RANDOM	GENOMIC	PAIRED	ILLUMINA	NextSeq 500	PRJNA857526	SRS8351607	SAMN18082878	Escherichia coli	https://sra-downloadb.be-md.ncbi.nlm.nih.gov/sos3/sra-pub-zq-24/SRR013/13825/SRR13825613/SRR13825613.lite.1
AUSMDU00011888	SRR13825676	425322906	297	193	SRX10205400	WGS	RANDOM	GENOMIC	PAIRED	ILLUMINA	NextSeq 500	PRJNA857526	SRS8351545	SAMN18082850	Escherichia coli	https://sra-downloadb.be-md.ncbi.nlm.nih.gov/sos3/sra-pub-zq-24/SRR013/13825/SRR13825676/SRR13825676.lite.1
AUSMDU00011889	SRR13825671	422002218	298	192	SRX10205405	WGS	RANDOM	GENOMIC	PAIRED	ILLUMINA	NextSeq 500	PRJNA857526	SRS8351550	SAMN18082855	Escherichia coli	https://sra-downloadb.be-md.ncbi.nlm.nih.gov/sos3/sra-pub-zq-24/SRR013/13825/SRR13825671/SRR13825671.lite.1
AUSMDU00011890	SRR13825631	422203782	298	193	SRX10205445	WGS	RANDOM	GENOMIC	PAIRED	ILLUMINA	NextSeq 500	PRJNA857526	SRS8351590	SAMN18082862	Escherichia coli	https://sra-downloadb.be-md.ncbi.nlm.nih.gov/sos3/sra-pub-zq-24/SRR013/13825/SRR13825631/SRR13825631.lite.1
AUSMDU00012228	SRR13825609	447291758	297	202	SRX10205467	WGS	RANDOM	GENOMIC	PAIRED	ILLUMINA	NextSeq 500	PRJNA857526	SRS8351611	SAMN18082882	Escherichia coli	https://sra-downloadb.be-md.ncbi.nlm.nih.gov/sos3/sra-pub-zq-24/SRR013/13825/SRR13825609/SRR13825609.lite.1
AUSMDU00012229	SRR13825603	471533326	298	212	SRX10205473	WGS	RANDOM	GENOMIC	PAIRED	ILLUMINA	NextSeq 500	PRJNA857526	SRS8351617	SAMN18082887	Escherichia coli	https://sra-downloadb.be-md.ncbi.nlm.nih.gov/sos3/sra-pub-zq-24/SRR013/13825/SRR13825603/SRR13825603.lite.1
AUSMDU00012230	SRR13825593	319580374	298	145	SRX10205483	WGS	RANDOM	GENOMIC	PAIRED	ILLUMINA	NextSeq 500	PRJNA857526	SRS8351628	SAMN18082893	Escherichia coli	https://sra-downloadb.be-md.ncbi.nlm.nih.gov/sos3/sra-pub-zq-22/SRR013/13825/SRR13825593/SRR13825593.lite.1
AUSMDU00012375	SRR13825587	507478806	298	227	SRX10205489	WGS	RANDOM	GENOMIC	PAIRED	ILLUMINA	NextSeq 500	PRJNA857526	SRS8351634	SAMN18082898	Escherichia coli	https://sra-downloadb.be-md.ncbi.nlm.nih.gov/sos3/sra-pub-zq-24/SRR013/13825/SRR13825587/SRR13825587.lite.1
AUSMDU00012376	SRR13825586	566429030	298	252	SRX10205490	WGS	RANDOM	GENOMIC	PAIRED	ILLUMINA	NextSeq 500	PRJNA857526	SRS8351635	SAMN18082899	Escherichia coli	https://sra-downloadb.be-md.ncbi.nlm.nih.gov/sos3/sra-pub-zq-24/SRR013/13825/SRR13825586/SRR13825586.lite.1
AUSMDU00012377	SRR13825585	539332877	298	240	SRX10205491	WGS	RANDOM	GENOMIC	PAIRED	ILLUMINA	NextSeq 500	PRJNA857526	SRS8351636	SAMN18082900	Escherichia coli	https://sra-downloadb.be-md.ncbi.nlm.nih.gov/sos3/sra-pub-zq-24/SRR013/13825/SRR13825585/SRR13825585.lite.1
AUSMDU00012378	SRR13825580	569600464	298	253	SRX10205496	WGS	RANDOM	GENOMIC	PAIRED	ILLUMINA	NextSeq 500	PRJNA857526	SRS8351641	SAMN18082905	Escherichia coli	https://sra-downloadb.be-md.ncbi.nlm.nih.gov/sos3/sra-pub-zq-24/SRR013/13825/SRR13825580/SRR13825580.lite.1
AUSMDU00012379	SRR13825576	536289096	299	239	SRX10205500	WGS	RANDOM	GENOMIC	PAIRED	ILLUMINA	NextSeq 500	PRJNA857526	SRS8351645	SAMN18082908	Escherichia coli	https://sra-downloadb.be-md.ncbi.nlm.nih.gov/sos3/sra-pub-zq-24/SRR013/13825/SRR13825576/SRR13825576.lite.1
AUSMDU00012527	SRR13825530	614182547	297	279	SRX10205546	WGS	RANDOM	GENOMIC	PAIRED	ILLUMINA	NextSeq 500	PRJNA857526	SRS8351691	SAMN18082920	Escherichia coli	https://sra-downloadb.be-md.ncbi.nlm.nih.gov/sos3/sra-pub-zq-24/SRR013/13825/SRR13825530/SRR13825530.lite.1
AUSMDU00012528	SRR13825519	601642264	298	273	SRX10205057	WGS	RANDOM	GENOMIC	PAIRED	ILLUMINA	NextSeq 500	PRJNA857526	SRS8351203	SAMN18082930	Escherichia coli	https://sra-downloadb.be-md.ncbi.nlm.nih.gov/sos3/sra-pub-zq-24/SRR013/13825/SRR13825519/SRR13825519.lite.1
AUSMDU00012782	SRR14673562	401441970	296	182	SRX11011722	WGS	RANDOM	GENOMIC	PAIRED	ILLUMINA	NextSeq 500	PRJNA857526	SRS9084673	SAMN18720361	Escherichia coli	https://sra-downloadb.be-md.ncbi.nlm.nih.gov/sos2/sra-pub-zq-18/SRR014/14673/SRR14673562/SRR14673562.lite.1
AUSMDU00012787	SRR13825601	318645944	298	146	SRX10205475	WGS	RANDOM	GENOMIC	PAIRED	ILLUMINA	NextSeq 500	PRJNA857526	SRS8351621	SAMN18082889	Escherichia coli	https://sra-downloadb.be-md.ncbi.nlm.nih.gov/sos3/sra-pub-zq-22/SRR013/13825/SRR13825601/SRR13825601.lite.1
AUSMDU00013443	SRR13825547	354652073	298	159	SRX10205529	WGS	RANDOM	GENOMIC	PAIRED	ILLUMINA	NextSeq 500	PRJNA857526	SRS8351674	SAMN18082963	Escherichia coli	https://sra-downloadb.be-md.ncbi.nlm.nih.gov/sos3/sra-pub-zq-24/SRR013/13825/SRR13825547/SRR13825547.lite.1
AUSMDU00013444	SRR13825538	343460336	298	156	SRX10205538	WGS	RANDOM	GENOMIC	PAIRED	ILLUMINA	NextSeq 500	PRJNA857526	SRS8351683	SAMN18082971	Escherichia coli	https://sra-downloadb.be-md.ncbi.nlm.nih.gov/sos3/sra-pub-zq-24/SRR013/13825/SRR13825538/SRR13825538.lite.1
AUSMDU00013445	SRR13825537	376461060	298	169	SRX10205539	WGS	RANDOM	GENOMIC	PAIRED	ILLUMINA	NextSeq 500	PRJNA857526	SRS8351684	SAMN18082972	Escherichia coli	https://sra-downloadb.be-md.ncbi.nlm.nih.gov/sos3/sra-pub-zq-24/SRR013/13825/SRR13825537/SRR13825537.lite.1
AUSMDU00013446	SRR13825467	349461717	299	158	SRX10205109	WGS	RANDOM	GENOMIC	PAIRED	ILLUMINA	NextSeq 500	PRJNA857526	SRS8351255	SAMN18082977	Escherichia coli	https://sra-downloadb.be-md.ncbi.nlm.nih.gov/sos3/sra-pub-zq-24/SRR013/13825/SRR13825467/SRR13825467.lite.1
AUSMDU00013447	SRR13825466	327759108	298	149	SRX10205110	WGS	RANDOM	GENOMIC	PAIRED	ILLUMINA	NextSeq 500	PRJNA857526	SRS8351256	SAMN18082978	Escherichia coli	https://sra-downloadb.be-md.ncbi.nlm.nih.gov/sos3/sra-pub-zq-22/SRR013/13825/SRR13825466/SRR13825466.lite.1
AUSMDU00013694	SRR13825445	510927392	297	230	SRX10205131	WGS	RANDOM	GENOMIC	PAIRED	ILLUMINA	NextSeq 500	PRJNA857526	SRS8351276	SAMN18082997	Escherichia coli	https://sra-downloadb.be-md.ncbi.nlm.nih.gov/sos3/sra-pub-zq-24/SRR013/13825/SRR13825445/SRR13825445.lite.1
AUSMDU00013701	SRR13825386	403201949	298	183	SRX10205190	WGS	RANDOM	GENOMIC	PAIRED	ILLUMINA	NextSeq 500	PRJNA857526	SRS8351336	SAMN18083007	Escherichia coli	https://sra-downloadb.be-md.ncbi.nlm.nih.gov/sos3/sra-pub-zq-24/SRR013/13825/SRR13825386/SRR13825386.lite.1
AUSMDU00013702	SRR13825381	359945632	298	164	SRX10205195	WGS	RANDOM	GENOMIC	PAIRED	ILLUMINA	NextSeq 500	PRJNA857526	SRS8351342	SAMN18083012	Escherichia coli	https://sra-downloadb.be-md.ncbi.nlm.nih.gov/sos3/sra-pub-zq-24/SRR013/13825/SRR13825381/SRR13825381.lite.1
AUSMDU00013703	SRR13825374	447191558	298	202	SRX10205202	WGS	RANDOM	GENOMIC	PAIRED	ILLUMINA	NextSeq 500	PRJNA857526	SRS8351348	SAMN18083017	Escherichia coli	https://sra-downloadb.be-md.ncbi.nlm.nih.gov/sos3/sra-pub-zq-24/SRR013/13825/SRR13825374/SRR13825374.lite.1
AUSMDU00013946	SRR13825500	356879172	299	168	SRX10205076	WGS	RANDOM	GENOMIC	PAIRED	ILLUMINA	NextSeq 500	PRJNA857526	SRS8351222	SAMN18082947	Escherichia coli	https://sra-downloadb.be-md.ncbi.nlm.nih.gov/sos3/sra-pub-zq-24/SRR013/13825/SRR13825500/SRR13825500.lite.1
AUSMDU00014023	SRR13825837	485195053	296	224	SRX10205239	WGS	RANDOM	GENOMIC	PAIRED	ILLUMINA	NextSeq 500	PRJNA857526	SRS8351385	SAMN18083051	Escherichia coli	https://sra-downloadb.be-md.ncbi.nlm.nih.gov/sos3/sra-pub-zq-24/SRR013/13825/SRR13825837/SRR13825837.lite.1
AUSMDU00014653	SRR13825652	480844297	298	216	SRX10205424	WGS	RANDOM	GENOMIC	PAIRED	ILLUMINA	NextSeq 500	PRJNA857526	SRS8351568	SAMN18083074	Escherichia coli	https://sra-downloadb.be-md.ncbi.nlm.nih.gov/sos3/sra-pub-zq-24/SRR013/13825/SRR13825652/SRR13825652.lite.1
AUSMDU00014654	SRR14673574	453002535	299	205	SRX11012288	WGS	RANDOM	GENOMIC	PAIRED	ILLUMINA	NextSeq 500	PRJNA857526	SRS9085240	SAMN18720319	Escherichia coli	https://sra-downloadb.be-md.ncbi.nlm.nih.gov/sos2/sra-pub-zq-18/SRR014/14673/SRR14673574/SRR14673574.lite.1
AUSMDU00014655	SRR13825495	383182200	298	174	SRX10205081	WGS	RANDOM	GENOMIC	PAIRED	ILLUMINA	NextSeq 500	PRJNA857526	SRS8351227	SAMN18083096	Escherichia coli	https://sra-downloadb.be-md.ncbi.nlm.nih.gov/sos3/sra-pub-zq-24/SRR013/13825/SRR13825495/SRR13825495.lite.1
AUSMDU00014656	SRR14673579	416758718	299	188	SRX11012283	WGS	RANDOM	GENOMIC	PAIRED	ILLUMINA	NextSeq 500	PRJNA857526	SRS9085234	SAMN18720314	Escherichia coli	https://sra-downloadb.be-md.ncbi.nlm.nih.gov/sos2/sra-pub-zq-18/SRR014/14673/SRR14673579/SRR14673579.lite.1
AUSMDU00014720	SRR13825480	357279953	299	167	SRX10205096	WGS	RANDOM	GENOMIC	PAIRED	ILLUMINA	NextSeq 500	PRJNA857526	SRS8351242	SAMN18083110	Escherichia coli	https://sra-downloadb.be-md.ncbi.nlm.nih.gov/sos3/sra-pub-zq-24/SRR013/13825/SRR13825480/SRR13825480.lite.1
AUSMDU00014721	SRR13825479	408383342	299	190	SRX10205097	WGS	RANDOM	GENOMIC	PAIRED	ILLUMINA	NextSeq 500	PRJNA857526	SRS8351243	SAMN18083111	Escherichia coli	https://sra-downloadb.be-md.ncbi.nlm.nih.gov/sos3/sra-pub-zq-24/SRR013/13825/SRR13825479/SRR13825479.lite.1
AUSMDU00014722	SRR14673569	399776336	299	187	SRX11011715	WGS	RANDOM	GENOMIC	PAIRED	ILLUMINA	NextSeq 500	PRJNA857526	SRS9084667	SAMN18720354	Escherichia coli	https://sra-downloadb.be-md.ncbi.nlm.nih.gov/sos2/sra-pub-zq-18/SRR014/14673/SRR14673569/SRR14673569.lite.1
AUSMDU00014862	SRR13803109	358821474	299	163	SRX10187009	WGS	RANDOM	GENOMIC	PAIRED	ILLUMINA	NextSeq 500	PRJNA857526	SRS8335865	SAMN18085168	Escherichia coli	https://sra-downloadb.be-md.ncbi.nlm.nih.gov/sos3/sra-pub-zq-24/SRR013/13803/SRR13803109/SRR13803109.lite.1
AUSMDU00014864	SRR13802944	357648413	299	164	SRX10186674	WGS	RANDOM	GENOMIC	PAIRED	ILLUMINA	NextSeq 500	PRJNA857526	SRS8335529	SAMN18085173	Escherichia coli	https://sra-downloadb.be-md.ncbi.nlm.nih.gov/sos3/sra-pub-zq-24/SRR013/13802/SRR13802944/SRR13802944.lite.1
AUSMDU00014865	SRR13802933	439009665	299	197	SRX10186685	WGS	RANDOM	GENOMIC	PAIRED	ILLUMINA	NextSeq 500	PRJNA857526	SRS8335542	SAMN18085174	Escherichia coli	https://sra-downloadb.be-md.ncbi.nlm.nih.gov/sos3/sra-pub-zq-24/SRR013/13802/SRR13802933/SRR13802933.lite.1
AUSMDU00014866	SRR13803343	380802078	299	172	SRX10186775	WGS	RANDOM	GENOMIC	PAIRED	ILLUMINA	NextSeq 500	PRJNA857526	SRS8335630	SAMN18085185	Escherichia coli	https://sra-downloadb.be-md.ncbi.nlm.nih.gov/sos3/sra-pub-zq-24/SRR013/13803/SRR13803343/SRR13803343.lite.1
AUSMDU00014867	SRR13803229	355594839	299	161	SRX10186889	WGS	RANDOM	GENOMIC	PAIRED	ILLUMINA	NextSeq 500	PRJNA857526	SRS8335743	SAMN18085191	Escherichia coli	https://sra-downloadb.be-md.ncbi.nlm.nih.gov/sos3/sra-pub-zq-24/SRR013/13803/SRR13803229/SRR13803229.lite.1
AUSMDU00015254	SRR13803217	527327115	298	241	SRX10186901	WGS	RANDOM	GENOMIC	PAIRED	ILLUMINA	NextSeq 500	PRJNA857526	SRS8335757	SAMN18085192	Escherichia coli	https://sra-downloadb.be-md.ncbi.nlm.nih.gov/sos3/sra-pub-zq-24/SRR013/13803/SRR13803217/SRR13803217.lite.1
AUSMDU00015255	SRR13802997	370062563	298	171	SRX10186621	WGS	RANDOM	GENOMIC	PAIRED	ILLUMINA	NextSeq 500	PRJNA857526	SRS8335477	SAMN18085200	Escherichia coli	https://sra-downloadb.be-md.ncbi.nlm.nih.gov/sos3/sra-pub-zq-24/SRR013/13802/SRR13802997/SRR13802997.lite.1
AUSMDU00015264	SRR14673594	466586856	298	214	SRX11012268	WGS	RANDOM	GENOMIC	PAIRED	ILLUMINA	NextSeq 500	PRJNA857526	SRS9085219	SAMN18720301	Escherichia coli	https://sra-downloadb.be-md.ncbi.nlm.nih.gov/sos2/sra-pub-zq-18/SRR014/14673/SRR14673594/SRR14673594.lite.1
AUSMDU00015265	SRR14673583	371583620	298	171	SRX11012279	WGS	RANDOM	GENOMIC	PAIRED	ILLUMINA	NextSeq 500	PRJNA857526	SRS9085230	SAMN18720311	Escherichia coli	https://sra-downloadb.be-md.ncbi.nlm.nih.gov/sos2/sra-pub-zq-18/SRR014/14673/SRR14673583/SRR14673583.lite.1
AUSMDU00015271	SRR13803170	450123464	297	206	SRX10186948	WGS	RANDOM	GENOMIC	PAIRED	ILLUMINA	NextSeq 500	PRJNA857526	SRS8335802	SAMN18085193	Escherichia coli	https://sra-downloadb.be-md.ncbi.nlm.nih.gov/sos3/sra-pub-zq-24/SRR013/13803/SRR13803170/SRR13803170.lite.1
AUSMDU00015460	SRR13803187	330037311	298	151	SRX10186931	WGS	RANDOM	GENOMIC	PAIRED	ILLUMINA	NextSeq 500	PRJNA857526	SRS8335786	SAMN18085212	Escherichia coli	https://sra-downloadb.be-md.ncbi.nlm.nih.gov/sos3/sra-pub-zq-22/SRR013/13803/SRR13803187/SRR13803187.lite.1
AUSMDU00015461	SRR14673700	294126094	298	135	SRX11012162	WGS	RANDOM	GENOMIC	PAIRED	ILLUMINA	NextSeq 500	PRJNA857526	SRS9085112	SAMN18720277	Escherichia coli	https://sra-downloadb.be-md.ncbi.nlm.nih.gov/sos2/sra-pub-zq-18/SRR014/14673/SRR14673700/SRR14673700.lite.1
AUSMDU00015471	SRR13803108	429657370	298	194	SRX10187010	WGS	RANDOM	GENOMIC	PAIRED	ILLUMINA	NextSeq 500	PRJNA857526	SRS8335864	SAMN18085222	Escherichia coli	https://sra-downloadb.be-md.ncbi.nlm.nih.gov/sos3/sra-pub-zq-24/SRR013/13803/SRR13803108/SRR13803108.lite.1
AUSMDU00015472	SRR13803107	437894370	298	199	SRX10187011	WGS	RANDOM	GENOMIC	PAIRED	ILLUMINA	NextSeq 500	PRJNA857526	SRS8335866	SAMN18085223	Escherichia coli	https://sra-downloadb.be-md.ncbi.nlm.nih.gov/sos3/sra-pub-zq-24/SRR013/13803/SRR13803107/SRR13803107.lite.1
AUSMDU00015474	SRR13803095	492185420	298	222	SRX10187023	WGS	RANDOM	GENOMIC	PAIRED	ILLUMINA	NextSeq 500	PRJNA857526	SRS8335878	SAMN18085234	Escherichia coli	https://sra-downloadb.be-md.ncbi.nlm.nih.gov/sos3/sra-pub-zq-24/SRR013/13803/SRR13803095/SRR13803095.lite.1
AUSMDU00015476	SRR13803106	442285733	298	200	SRX10187012	WGS	RANDOM	GENOMIC	PAIRED	ILLUMINA	NextSeq 500	PRJNA857526	SRS8335870	SAMN18085224	Escherichia coli	https://sra-downloadb.be-md.ncbi.nlm.nih.gov/sos3/sra-pub-zq-24/SRR013/13803/SRR13803106/SRR13803106.lite.1
AUSMDU00015477	SRR13803332	385648193	297	178	SRX10186786	WGS	RANDOM	GENOMIC	PAIRED	ILLUMINA	NextSeq 500	PRJNA857526	SRS8335641	SAMN18085186	Escherichia coli	https://sra-downloadb.be-md.ncbi.nlm.nih.gov/sos3/sra-pub-zq-24/SRR013/13803/SRR13803332/SRR13803332.lite.1
AUSMDU00015478	SRR13802922	565328253	298	253	SRX10186696	WGS	RANDOM	GENOMIC	PAIRED	ILLUMINA	NextSeq 500	PRJNA857526	SRS8335552	SAMN18085175	Escherichia coli	https://sra-downloadb.be-md.ncbi.nlm.nih.gov/sos3/sra-pub-zq-24/SRR013/13802/SRR13802922/SRR13802922.lite.1
AUSMDU00015480	SRR13803039	419414664	299	190	SRX10186579	WGS	RANDOM	GENOMIC	PAIRED	ILLUMINA	NextSeq 500	PRJNA857526	SRS8335435	SAMN18085176	Escherichia coli	https://sra-downloadb.be-md.ncbi.nlm.nih.gov/sos3/sra-pub-zq-24/SRR013/13803/SRR13803039/SRR13803039.lite.1
AUSMDU00015543	SRR13825528	372292799	299	170	SRX10205548	WGS	RANDOM	GENOMIC	PAIRED	ILLUMINA	NextSeq 500	PRJNA857526	SRS8351693	SAMN18082922	Escherichia coli	https://sra-downloadb.be-md.ncbi.nlm.nih.gov/sos3/sra-pub-zq-24/SRR013/13825/SRR13825528/SRR13825528.lite.1
AUSMDU00015544	SRR13825465	369153894	299	170	SRX10205111	WGS	RANDOM	GENOMIC	PAIRED	ILLUMINA	NextSeq 500	PRJNA857526	SRS8351258	SAMN18082979	Escherichia coli	https://sra-downloadb.be-md.ncbi.nlm.nih.gov/sos3/sra-pub-zq-22/SRR013/13825/SRR13825465/SRR13825465.lite.1
AUSMDU00015550	SRR13825584	361836420	298	166	SRX10205492	WGS	RANDOM	GENOMIC	PAIRED	ILLUMINA	NextSeq 500	PRJNA857526	SRS8351638	SAMN18082901	Escherichia coli	https://sra-downloadb.be-md.ncbi.nlm.nih.gov/sos3/sra-pub-zq-22/SRR013/13825/SRR13825584/SRR13825584.lite.1
AUSMDU00015553	SRR13825516	412235081	298	188	SRX10205060	WGS	RANDOM	GENOMIC	PAIRED	ILLUMINA	NextSeq 500	PRJNA857526	SRS8351206	SAMN18082933	Escherichia coli	https://sra-downloadb.be-md.ncbi.nlm.nih.gov/sos3/sra-pub-zq-24/SRR013/13825/SRR13825516/SRR13825516.lite.1
AUSMDU00015554	SRR13825550	418522830	298	191	SRX10205526	WGS	RANDOM	GENOMIC	PAIRED	ILLUMINA	NextSeq 500	PRJNA857526	SRS8351671	SAMN18082960	Escherichia coli	https://sra-downloadb.be-md.ncbi.nlm.nih.gov/sos3/sra-pub-zq-24/SRR013/13825/SRR13825550/SRR13825550.lite.1
AUSMDU00015555	SRR14673525	327502044	298	151	SRX11011759	WGS	RANDOM	GENOMIC	PAIRED	ILLUMINA	NextSeq 500	PRJNA857526	SRS9084710	SAMN18720394	Escherichia coli	https://sra-downloadb.be-md.ncbi.nlm.nih.gov/sos2/sra-pub-zq-18/SRR014/14673/SRR14673525/SRR14673525.lite.1
AUSMDU00015558	SRR13825464	390929241	299	179	SRX10205112	WGS	RANDOM	GENOMIC	PAIRED	ILLUMINA	NextSeq 500	PRJNA857526	SRS8351257	SAMN18082980	Escherichia coli	https://sra-downloadb.be-md.ncbi.nlm.nih.gov/sos3/sra-pub-zq-24/SRR013/13825/SRR13825464/SRR13825464.lite.1
AUSMDU00015559	SRR13825450	404929034	298	184	SRX10205126	WGS	RANDOM	GENOMIC	PAIRED	ILLUMINA	NextSeq 500	PRJNA857526	SRS8351273	SAMN18082993	Escherichia coli	https://sra-downloadb.be-md.ncbi.nlm.nih.gov/sos3/sra-pub-zq-24/SRR013/13825/SRR13825450/SRR13825450.lite.1
AUSMDU00015560	SRR13825563	387471636	298	178	SRX10205513	WGS	RANDOM	GENOMIC	PAIRED	ILLUMINA	NextSeq 500	PRJNA857526	SRS8351658	SAMN18082948	Escherichia coli	https://sra-downloadb.be-md.ncbi.nlm.nih.gov/sos3/sra-pub-zq-22/SRR013/13825/SRR13825563/SRR13825563.lite.1
AUSMDU00015561	SRR13825449	471648943	298	214	SRX10205127	WGS	RANDOM	GENOMIC	PAIRED	ILLUMINA	NextSeq 500	PRJNA857526	SRS8351272	SAMN18082994	Escherichia coli	https://sra-downloadb.be-md.ncbi.nlm.nih.gov/sos3/sra-pub-zq-22/SRR013/13825/SRR13825449/SRR13825449.lite.1
AUSMDU00015562	SRR13825618	410549535	298	187	SRX10205458	WGS	RANDOM	GENOMIC	PAIRED	ILLUMINA	NextSeq 500	PRJNA857526	SRS8351603	SAMN18082874	Escherichia coli	https://sra-downloadb.be-md.ncbi.nlm.nih.gov/sos3/sra-pub-zq-24/SRR013/13825/SRR13825618/SRR13825618.lite.1
AUSMDU00015563	SRR13825553	317948552	299	146	SRX10205523	WGS	RANDOM	GENOMIC	PAIRED	ILLUMINA	NextSeq 500	PRJNA857526	SRS8351668	SAMN18082957	Escherichia coli	https://sra-downloadb.be-md.ncbi.nlm.nih.gov/sos3/sra-pub-zq-24/SRR013/13825/SRR13825553/SRR13825553.lite.1
AUSMDU00015564	SRR14673598	376043898	299	172	SRX11012264	WGS	RANDOM	GENOMIC	PAIRED	ILLUMINA	NextSeq 500	PRJNA857526	SRS9085215	SAMN18720297	Escherichia coli	https://sra-downloadb.be-md.ncbi.nlm.nih.gov/sos2/sra-pub-zq-18/SRR014/14673/SRR14673598/SRR14673598.lite.1
AUSMDU00015565	SRR13825583	362462215	299	166	SRX10205493	WGS	RANDOM	GENOMIC	PAIRED	ILLUMINA	NextSeq 500	PRJNA857526	SRS8351637	SAMN18082902	Escherichia coli	https://sra-downloadb.be-md.ncbi.nlm.nih.gov/sos3/sra-pub-zq-22/SRR013/13825/SRR13825583/SRR13825583.lite.1
AUSMDU00015570	SRR13825385	303325452	299	141	SRX10205191	WGS	RANDOM	GENOMIC	PAIRED	ILLUMINA	NextSeq 500	PRJNA857526	SRS8351337	SAMN18083008	Escherichia coli	https://sra-downloadb.be-md.ncbi.nlm.nih.gov/sos3/sra-pub-zq-24/SRR013/13825/SRR13825385/SRR13825385.lite.1
AUSMDU00015575	SRR13825558	382709198	299	176	SRX10205518	WGS	RANDOM	GENOMIC	PAIRED	ILLUMINA	NextSeq 500	PRJNA857526	SRS8351664	SAMN18082953	Escherichia coli	https://sra-downloadb.be-md.ncbi.nlm.nih.gov/sos3/sra-pub-zq-24/SRR013/13825/SRR13825558/SRR13825558.lite.1
AUSMDU00015576	SRR14673522	388934610	298	178	SRX11011762	WGS	RANDOM	GENOMIC	PAIRED	ILLUMINA	NextSeq 500	PRJNA857526	SRS9084714	SAMN18720397	Escherichia coli	https://sra-downloadb.be-md.ncbi.nlm.nih.gov/sos2/sra-pub-zq-18/SRR014/14673/SRR14673522/SRR14673522.lite.1
AUSMDU00015577	SRR13825442	352740888	299	163	SRX10205134	WGS	RANDOM	GENOMIC	PAIRED	ILLUMINA	NextSeq 500	PRJNA857526	SRS8351280	SAMN18083000	Escherichia coli	https://sra-downloadb.be-md.ncbi.nlm.nih.gov/sos3/sra-pub-zq-24/SRR013/13825/SRR13825442/SRR13825442.lite.1
AUSMDU00015580	SRR14673527	409476346	298	188	SRX11011757	WGS	RANDOM	GENOMIC	PAIRED	ILLUMINA	NextSeq 500	PRJNA857526	SRS9084708	SAMN18720393	Escherichia coli	https://sra-downloadb.be-md.ncbi.nlm.nih.gov/sos2/sra-pub-zq-18/SRR014/14673/SRR14673527/SRR14673527.lite.1
AUSMDU00015583	SRR14673683	341452215	299	157	SRX11012179	WGS	RANDOM	GENOMIC	PAIRED	ILLUMINA	NextSeq 500	PRJNA857526	SRS9085131	SAMN18720336	Escherichia coli	https://sra-downloadb.be-md.ncbi.nlm.nih.gov/sos2/sra-pub-zq-18/SRR014/14673/SRR14673683/SRR14673683.lite.1
AUSMDU00015584	SRR13825380	411816036	298	189	SRX10205196	WGS	RANDOM	GENOMIC	PAIRED	ILLUMINA	NextSeq 500	PRJNA857526	SRS8351341	SAMN18083013	Escherichia coli	https://sra-downloadb.be-md.ncbi.nlm.nih.gov/sos3/sra-pub-zq-24/SRR013/13825/SRR13825380/SRR13825380.lite.1
AUSMDU00015588	SRR13825527	331471955	299	152	SRX10205549	WGS	RANDOM	GENOMIC	PAIRED	ILLUMINA	NextSeq 500	PRJNA857526	SRS8351695	SAMN18082923	Escherichia coli	https://sra-downloadb.be-md.ncbi.nlm.nih.gov/sos3/sra-pub-zq-24/SRR013/13825/SRR13825527/SRR13825527.lite.1
AUSMDU00015591	SRR14673521	338901632	299	156	SRX11011763	WGS	RANDOM	GENOMIC	PAIRED	ILLUMINA	NextSeq 500	PRJNA857526	SRS9084713	SAMN18720398	Escherichia coli	https://sra-downloadb.be-md.ncbi.nlm.nih.gov/sos2/sra-pub-zq-18/SRR014/14673/SRR14673521/SRR14673521.lite.1
AUSMDU00015594	SRR13825536	425814585	298	194	SRX10205540	WGS	RANDOM	GENOMIC	PAIRED	ILLUMINA	NextSeq 500	PRJNA857526	SRS8351687	SAMN18082973	Escherichia coli	https://sra-downloadb.be-md.ncbi.nlm.nih.gov/sos3/sra-pub-zq-24/SRR013/13825/SRR13825536/SRR13825536.lite.1
AUSMDU00015596	SRR13825373	327771784	299	151	SRX10205203	WGS	RANDOM	GENOMIC	PAIRED	ILLUMINA	NextSeq 500	PRJNA857526	SRS8351351	SAMN18083018	Escherichia coli	https://sra-downloadb.be-md.ncbi.nlm.nih.gov/sos3/sra-pub-zq-22/SRR013/13825/SRR13825373/SRR13825373.lite.1
AUSMDU00015597	SRR13825459	384107726	298	176	SRX10205117	WGS	RANDOM	GENOMIC	PAIRED	ILLUMINA	NextSeq 500	PRJNA857526	SRS8351263	SAMN18082985	Escherichia coli	https://sra-downloadb.be-md.ncbi.nlm.nih.gov/sos3/sra-pub-zq-24/SRR013/13825/SRR13825459/SRR13825459.lite.1
AUSMDU00015598	SRR13825578	413977135	298	190	SRX10205498	WGS	RANDOM	GENOMIC	PAIRED	ILLUMINA	NextSeq 500	PRJNA857526	SRS8351643	SAMN18082906	Escherichia coli	https://sra-downloadb.be-md.ncbi.nlm.nih.gov/sos3/sra-pub-zq-24/SRR013/13825/SRR13825578/SRR13825578.lite.1
AUSMDU00015599	SRR13825518	408932895	298	187	SRX10205058	WGS	RANDOM	GENOMIC	PAIRED	ILLUMINA	NextSeq 500	PRJNA857526	SRS8351204	SAMN18082931	Escherichia coli	https://sra-downloadb.be-md.ncbi.nlm.nih.gov/sos3/sra-pub-zq-24/SRR013/13825/SRR13825518/SRR13825518.lite.1
AUSMDU00015600	SRR13825562	421093831	298	193	SRX10205514	WGS	RANDOM	GENOMIC	PAIRED	ILLUMINA	NextSeq 500	PRJNA857526	SRS8351659	SAMN18082949	Escherichia coli	https://sra-downloadb.be-md.ncbi.nlm.nih.gov/sos3/sra-pub-zq-24/SRR013/13825/SRR13825562/SRR13825562.lite.1
AUSMDU00015601	SRR13825557	334436412	298	152	SRX10205519	WGS	RANDOM	GENOMIC	PAIRED	ILLUMINA	NextSeq 500	PRJNA857526	SRS8351663	SAMN18082954	Escherichia coli	https://sra-downloadb.be-md.ncbi.nlm.nih.gov/sos3/sra-pub-zq-24/SRR013/13825/SRR13825557/SRR13825557.lite.1
AUSMDU00015602	SRR14673657	429673943	298	196	SRX11012205	WGS	RANDOM	GENOMIC	PAIRED	ILLUMINA	NextSeq 500	PRJNA857526	SRS9085156	SAMN18720278	Escherichia coli	https://sra-downloadb.be-md.ncbi.nlm.nih.gov/sos2/sra-pub-zq-18/SRR014/14673/SRR14673657/SRR14673657.lite.1
AUSMDU00015603	SRR13825543	387269725	298	177	SRX10205533	WGS	RANDOM	GENOMIC	PAIRED	ILLUMINA	NextSeq 500	PRJNA857526	SRS8351678	SAMN18082966	Escherichia coli	https://sra-downloadb.be-md.ncbi.nlm.nih.gov/sos3/sra-pub-zq-24/SRR013/13825/SRR13825543/SRR13825543.lite.1
AUSMDU00015604	SRR14673532	359594073	299	166	SRX11011752	WGS	RANDOM	GENOMIC	PAIRED	ILLUMINA	NextSeq 500	PRJNA857526	SRS9084702	SAMN18720388	Escherichia coli	https://sra-downloadb.be-md.ncbi.nlm.nih.gov/sos2/sra-pub-zq-18/SRR014/14673/SRR14673532/SRR14673532.lite.1
AUSMDU00015605	SRR13825571	420376330	298	192	SRX10205505	WGS	RANDOM	GENOMIC	PAIRED	ILLUMINA	NextSeq 500	PRJNA857526	SRS8351650	SAMN18082913	Escherichia coli	https://sra-downloadb.be-md.ncbi.nlm.nih.gov/sos3/sra-pub-zq-24/SRR013/13825/SRR13825571/SRR13825571.lite.1
AUSMDU00015606	SRR14673498	435927552	298	199	SRX11011786	WGS	RANDOM	GENOMIC	PAIRED	ILLUMINA	NextSeq 500	PRJNA857526	SRS9084737	SAMN18720419	Escherichia coli	https://sra-downloadb.be-md.ncbi.nlm.nih.gov/sos2/sra-pub-zq-18/SRR014/14673/SRR14673498/SRR14673498.lite.1
AUSMDU00015607	SRR13825452	381264316	298	174	SRX10205124	WGS	RANDOM	GENOMIC	PAIRED	ILLUMINA	NextSeq 500	PRJNA857526	SRS8351270	SAMN18082991	Escherichia coli	https://sra-downloadb.be-md.ncbi.nlm.nih.gov/sos3/sra-pub-zq-24/SRR013/13825/SRR13825452/SRR13825452.lite.1
AUSMDU00015610	SRR13803092	424032277	298	193	SRX10187026	WGS	RANDOM	GENOMIC	PAIRED	ILLUMINA	NextSeq 500	PRJNA857526	SRS8335882	SAMN18085237	Escherichia coli	https://sra-downloadb.be-md.ncbi.nlm.nih.gov/sos3/sra-pub-zq-24/SRR013/13803/SRR13803092/SRR13803092.lite.1
AUSMDU00015611	SRR13803084	412476179	299	189	SRX10187034	WGS	RANDOM	GENOMIC	PAIRED	ILLUMINA	NextSeq 500	PRJNA857526	SRS8335892	SAMN18085244	Escherichia coli	https://sra-downloadb.be-md.ncbi.nlm.nih.gov/sos3/sra-pub-zq-24/SRR013/13803/SRR13803084/SRR13803084.lite.1
AUSMDU00015612	SRR14673578	419262269	298	191	SRX11012284	WGS	RANDOM	GENOMIC	PAIRED	ILLUMINA	NextSeq 500	PRJNA857526	SRS9085235	SAMN18720315	Escherichia coli	https://sra-downloadb.be-md.ncbi.nlm.nih.gov/sos2/sra-pub-zq-18/SRR014/14673/SRR14673578/SRR14673578.lite.1
AUSMDU00015625	SRR14673550	1186551934	298	469	SRX11011734	WGS	RANDOM	GENOMIC	PAIRED	ILLUMINA	NextSeq 500	PRJNA857526	SRS9084685	SAMN18720372	Escherichia coli	https://sra-downloadb.be-md.ncbi.nlm.nih.gov/sos2/sra-pub-zq-18/SRR014/14673/SRR14673550/SRR14673550.lite.1
AUSMDU00015662	SRR13825661	444562296	298	208	SRX10205415	WGS	RANDOM	GENOMIC	PAIRED	ILLUMINA	NextSeq 500	PRJNA857526	SRS8351560	SAMN18082661	Escherichia coli	https://sra-downloadb.be-md.ncbi.nlm.nih.gov/sos3/sra-pub-zq-24/SRR013/13825/SRR13825661/SRR13825661.lite.1
AUSMDU00015666	SRR13803186	401127995	298	189	SRX10186932	WGS	RANDOM	GENOMIC	PAIRED	ILLUMINA	NextSeq 500	PRJNA857526	SRS8335787	SAMN18085213	Escherichia coli	https://sra-downloadb.be-md.ncbi.nlm.nih.gov/sos3/sra-pub-zq-22/SRR013/13803/SRR13803186/SRR13803186.lite.1
AUSMDU00015667	SRR13803089	351284280	298	165	SRX10187029	WGS	RANDOM	GENOMIC	PAIRED	ILLUMINA	NextSeq 500	PRJNA857526	SRS8335884	SAMN18085240	Escherichia coli	https://sra-downloadb.be-md.ncbi.nlm.nih.gov/sos3/sra-pub-zq-24/SRR013/13803/SRR13803089/SRR13803089.lite.1
AUSMDU00015668	SRR13825635	356306873	299	168	SRX10205441	WGS	RANDOM	GENOMIC	PAIRED	ILLUMINA	NextSeq 500	PRJNA857526	SRS8351586	SAMN18083089	Escherichia coli	https://sra-downloadb.be-md.ncbi.nlm.nih.gov/sos3/sra-pub-zq-22/SRR013/13825/SRR13825635/SRR13825635.lite.1
AUSMDU00015669	SRR13803180	349150951	298	164	SRX10186938	WGS	RANDOM	GENOMIC	PAIRED	ILLUMINA	NextSeq 500	PRJNA857526	SRS8335799	SAMN18085163	Escherichia coli	https://sra-downloadb.be-md.ncbi.nlm.nih.gov/sos3/sra-pub-zq-22/SRR013/13803/SRR13803180/SRR13803180.lite.1
AUSMDU00015671	SRR13825845	311179090	298	147	SRX10205231	WGS	RANDOM	GENOMIC	PAIRED	ILLUMINA	NextSeq 500	PRJNA857526	SRS8351377	SAMN18083044	Escherichia coli	https://sra-downloadb.be-md.ncbi.nlm.nih.gov/sos3/sra-pub-zq-22/SRR013/13825/SRR13825845/SRR13825845.lite.1
AUSMDU00015672	SRR13802909	410954047	298	192	SRX10186709	WGS	RANDOM	GENOMIC	PAIRED	ILLUMINA	NextSeq 500	PRJNA857526	SRS8335566	SAMN18085164	Escherichia coli	https://sra-downloadb.be-md.ncbi.nlm.nih.gov/sos3/sra-pub-zq-24/SRR013/13802/SRR13802909/SRR13802909.lite.1
AUSMDU00015673	SRR14673520	516220384	298	242	SRX11011764	WGS	RANDOM	GENOMIC	PAIRED	ILLUMINA	NextSeq 500	PRJNA857526	SRS9084715	SAMN18720399	Escherichia coli	https://sra-downloadb.be-md.ncbi.nlm.nih.gov/sos2/sra-pub-zq-18/SRR014/14673/SRR14673520/SRR14673520.lite.1
AUSMDU00015676	SRR13825634	372786331	299	176	SRX10205442	WGS	RANDOM	GENOMIC	PAIRED	ILLUMINA	NextSeq 500	PRJNA857526	SRS8351588	SAMN18083090	Escherichia coli	https://sra-downloadb.be-md.ncbi.nlm.nih.gov/sos3/sra-pub-zq-24/SRR013/13825/SRR13825634/SRR13825634.lite.1
AUSMDU00015680	SRR14673573	429930166	298	201	SRX11012289	WGS	RANDOM	GENOMIC	PAIRED	ILLUMINA	NextSeq 500	PRJNA857526	SRS9085239	SAMN18720320	Escherichia coli	https://sra-downloadb.be-md.ncbi.nlm.nih.gov/sos2/sra-pub-zq-18/SRR014/14673/SRR14673573/SRR14673573.lite.1
AUSMDU00015681	SRR13803159	454782122	298	213	SRX10186959	WGS	RANDOM	GENOMIC	PAIRED	ILLUMINA	NextSeq 500	PRJNA857526	SRS8335817	SAMN18085194	Escherichia coli	https://sra-downloadb.be-md.ncbi.nlm.nih.gov/sos3/sra-pub-zq-22/SRR013/13803/SRR13803159/SRR13803159.lite.1
AUSMDU00015684	SRR13802981	430040879	298	202	SRX10186637	WGS	RANDOM	GENOMIC	PAIRED	ILLUMINA	NextSeq 500	PRJNA857526	SRS8335493	SAMN18085187	Escherichia coli	https://sra-downloadb.be-md.ncbi.nlm.nih.gov/sos3/sra-pub-zq-24/SRR013/13802/SRR13802981/SRR13802981.lite.1
AUSMDU00015685	SRR13825487	384294476	299	181	SRX10205089	WGS	RANDOM	GENOMIC	PAIRED	ILLUMINA	NextSeq 500	PRJNA857526	SRS8351235	SAMN18083104	Escherichia coli	https://sra-downloadb.be-md.ncbi.nlm.nih.gov/sos3/sra-pub-zq-24/SRR013/13825/SRR13825487/SRR13825487.lite.1
AUSMDU00015686	SRR14673523	412054769	297	193	SRX11011761	WGS	RANDOM	GENOMIC	PAIRED	ILLUMINA	NextSeq 500	PRJNA857526	SRS9084712	SAMN18720396	Escherichia coli	https://sra-downloadb.be-md.ncbi.nlm.nih.gov/sos2/sra-pub-zq-18/SRR014/14673/SRR14673523/SRR14673523.lite.1
AUSMDU00015689	SRR13803291	444687235	298	208	SRX10186827	WGS	RANDOM	GENOMIC	PAIRED	ILLUMINA	NextSeq 500	PRJNA857526	SRS8335683	SAMN18085207	Escherichia coli	https://sra-downloadb.be-md.ncbi.nlm.nih.gov/sos3/sra-pub-zq-24/SRR013/13803/SRR13803291/SRR13803291.lite.1
AUSMDU00015690	SRR13825363	409430991	298	192	SRX10205213	WGS	RANDOM	GENOMIC	PAIRED	ILLUMINA	NextSeq 500	PRJNA857526	SRS8351359	SAMN18083027	Escherichia coli	https://sra-downloadb.be-md.ncbi.nlm.nih.gov/sos3/sra-pub-zq-24/SRR013/13825/SRR13825363/SRR13825363.lite.1
AUSMDU00015697	SRR14673590	488310725	298	228	SRX11012272	WGS	RANDOM	GENOMIC	PAIRED	ILLUMINA	NextSeq 500	PRJNA857526	SRS9085223	SAMN18720304	Escherichia coli	https://sra-downloadb.be-md.ncbi.nlm.nih.gov/sos2/sra-pub-zq-18/SRR014/14673/SRR14673590/SRR14673590.lite.1
AUSMDU00015698	SRR13803094	469880563	299	221	SRX10187024	WGS	RANDOM	GENOMIC	PAIRED	ILLUMINA	NextSeq 500	PRJNA857526	SRS8335880	SAMN18085235	Escherichia coli	https://sra-downloadb.be-md.ncbi.nlm.nih.gov/sos3/sra-pub-zq-24/SRR013/13803/SRR13803094/SRR13803094.lite.1
AUSMDU00015700	SRR14673646	405605992	299	191	SRX11012216	WGS	RANDOM	GENOMIC	PAIRED	ILLUMINA	NextSeq 500	PRJNA857526	SRS9085167	SAMN18720279	Escherichia coli	https://sra-downloadb.be-md.ncbi.nlm.nih.gov/sos2/sra-pub-zq-18/SRR014/14673/SRR14673646/SRR14673646.lite.1
AUSMDU00015701	SRR13803098	418472853	298	196	SRX10187020	WGS	RANDOM	GENOMIC	PAIRED	ILLUMINA	NextSeq 500	PRJNA857526	SRS8335877	SAMN18085169	Escherichia coli	https://sra-downloadb.be-md.ncbi.nlm.nih.gov/sos3/sra-pub-zq-24/SRR013/13803/SRR13803098/SRR13803098.lite.1
AUSMDU00015702	SRR13803093	327407667	298	154	SRX10187025	WGS	RANDOM	GENOMIC	PAIRED	ILLUMINA	NextSeq 500	PRJNA857526	SRS8335881	SAMN18085236	Escherichia coli	https://sra-downloadb.be-md.ncbi.nlm.nih.gov/sos3/sra-pub-zq-24/SRR013/13803/SRR13803093/SRR13803093.lite.1
AUSMDU00015705	SRR13825362	378725780	298	177	SRX10205214	WGS	RANDOM	GENOMIC	PAIRED	ILLUMINA	NextSeq 500	PRJNA857526	SRS8351360	SAMN18083028	Escherichia coli	https://sra-downloadb.be-md.ncbi.nlm.nih.gov/sos3/sra-pub-zq-24/SRR013/13825/SRR13825362/SRR13825362.lite.1
AUSMDU00015708	SRR14673561	540894013	298	253	SRX11011723	WGS	RANDOM	GENOMIC	PAIRED	ILLUMINA	NextSeq 500	PRJNA857526	SRS9084674	SAMN18720362	Escherichia coli	https://sra-downloadb.be-md.ncbi.nlm.nih.gov/sos2/sra-pub-zq-18/SRR014/14673/SRR14673561/SRR14673561.lite.1
AUSMDU00015709	SRR14673531	423195093	298	198	SRX11011753	WGS	RANDOM	GENOMIC	PAIRED	ILLUMINA	NextSeq 500	PRJNA857526	SRS9084703	SAMN18720389	Escherichia coli	https://sra-downloadb.be-md.ncbi.nlm.nih.gov/sos2/sra-pub-zq-18/SRR014/14673/SRR14673531/SRR14673531.lite.1
AUSMDU00015710	SRR14673560	498962577	298	233	SRX11011724	WGS	RANDOM	GENOMIC	PAIRED	ILLUMINA	NextSeq 500	PRJNA857526	SRS9084675	SAMN18720363	Escherichia coli	https://sra-downloadb.be-md.ncbi.nlm.nih.gov/sos2/sra-pub-zq-18/SRR014/14673/SRR14673560/SRR14673560.lite.1
AUSMDU00015748	SRR13803105	456735401	298	199	SRX10187013	WGS	RANDOM	GENOMIC	PAIRED	ILLUMINA	NextSeq 550	PRJNA857526	SRS8335868	SAMN18085225	Escherichia coli	https://sra-downloadb.be-md.ncbi.nlm.nih.gov/sos3/sra-pub-zq-24/SRR013/13803/SRR13803105/SRR13803105.lite.1
AUSMDU00015749	SRR13803113	498927818	298	218	SRX10187005	WGS	RANDOM	GENOMIC	PAIRED	ILLUMINA	NextSeq 550	PRJNA857526	SRS8335861	SAMN18085218	Escherichia coli	https://sra-downloadb.be-md.ncbi.nlm.nih.gov/sos3/sra-pub-zq-24/SRR013/13803/SRR13803113/SRR13803113.lite.1
AUSMDU00015750	SRR14673509	558561823	297	239	SRX11011775	WGS	RANDOM	GENOMIC	PAIRED	ILLUMINA	NextSeq 500	PRJNA857526	SRS9084726	SAMN18720409	Escherichia coli	https://sra-downloadb.be-md.ncbi.nlm.nih.gov/sos2/sra-pub-zq-18/SRR014/14673/SRR14673509/SRR14673509.lite.1
AUSMDU00015752	SRR13825644	478567841	298	208	SRX10205432	WGS	RANDOM	GENOMIC	PAIRED	ILLUMINA	NextSeq 550	PRJNA857526	SRS8351579	SAMN18083081	Escherichia coli	https://sra-downloadb.be-md.ncbi.nlm.nih.gov/sos3/sra-pub-zq-24/SRR013/13825/SRR13825644/SRR13825644.lite.1
AUSMDU00015753	SRR13825830	454170556	298	199	SRX10205246	WGS	RANDOM	GENOMIC	PAIRED	ILLUMINA	NextSeq 550	PRJNA857526	SRS8351391	SAMN18083057	Escherichia coli	https://sra-downloadb.be-md.ncbi.nlm.nih.gov/sos3/sra-pub-zq-24/SRR013/13825/SRR13825830/SRR13825830.lite.1
AUSMDU00015756	SRR13803370	443593801	298	193	SRX10186748	WGS	RANDOM	GENOMIC	PAIRED	ILLUMINA	NextSeq 550	PRJNA857526	SRS8335604	SAMN18085197	Escherichia coli	https://sra-downloadb.be-md.ncbi.nlm.nih.gov/sos3/sra-pub-zq-24/SRR013/13803/SRR13803370/SRR13803370.lite.1
AUSMDU00015759	SRR13802970	535326324	298	232	SRX10186648	WGS	RANDOM	GENOMIC	PAIRED	ILLUMINA	NextSeq 550	PRJNA857526	SRS8335504	SAMN18085188	Escherichia coli	https://sra-downloadb.be-md.ncbi.nlm.nih.gov/sos3/sra-pub-zq-24/SRR013/13802/SRR13802970/SRR13802970.lite.1
AUSMDU00015760	SRR13825489	473527521	299	206	SRX10205087	WGS	RANDOM	GENOMIC	PAIRED	ILLUMINA	NextSeq 550	PRJNA857526	SRS8351233	SAMN18083102	Escherichia coli	https://sra-downloadb.be-md.ncbi.nlm.nih.gov/sos3/sra-pub-zq-24/SRR013/13825/SRR13825489/SRR13825489.lite.1
AUSMDU00015761	SRR13803280	496952661	298	217	SRX10186838	WGS	RANDOM	GENOMIC	PAIRED	ILLUMINA	NextSeq 550	PRJNA857526	SRS8335693	SAMN18085208	Escherichia coli	https://sra-downloadb.be-md.ncbi.nlm.nih.gov/sos3/sra-pub-zq-24/SRR013/13803/SRR13803280/SRR13803280.lite.1
AUSMDU00015762	SRR14673519	508607173	299	221	SRX11011765	WGS	RANDOM	GENOMIC	PAIRED	ILLUMINA	NextSeq 500	PRJNA857526	SRS9084716	SAMN18720400	Escherichia coli	https://sra-downloadb.be-md.ncbi.nlm.nih.gov/sos2/sra-pub-zq-18/SRR014/14673/SRR14673519/SRR14673519.lite.1
AUSMDU00015763	SRR13802986	518289242	298	225	SRX10186632	WGS	RANDOM	GENOMIC	PAIRED	ILLUMINA	NextSeq 550	PRJNA857526	SRS8335488	SAMN18085201	Escherichia coli	https://sra-downloadb.be-md.ncbi.nlm.nih.gov/sos3/sra-pub-zq-24/SRR013/13802/SRR13802986/SRR13802986.lite.1
AUSMDU00015764	SRR13825488	440600923	299	191	SRX10205088	WGS	RANDOM	GENOMIC	PAIRED	ILLUMINA	NextSeq 550	PRJNA857526	SRS8351234	SAMN18083103	Escherichia coli	https://sra-downloadb.be-md.ncbi.nlm.nih.gov/sos3/sra-pub-zq-24/SRR013/13825/SRR13825488/SRR13825488.lite.1
AUSMDU00015765	SRR14673544	481275007	299	209	SRX11011740	WGS	RANDOM	GENOMIC	PAIRED	ILLUMINA	NextSeq 500	PRJNA857526	SRS9084691	SAMN18720377	Escherichia coli	https://sra-downloadb.be-md.ncbi.nlm.nih.gov/sos2/sra-pub-zq-18/SRR014/14673/SRR14673544/SRR14673544.lite.1
AUSMDU00015766	SRR13825647	577871145	297	250	SRX10205429	WGS	RANDOM	GENOMIC	PAIRED	ILLUMINA	NextSeq 550	PRJNA857526	SRS8351574	SAMN18083078	Escherichia coli	https://sra-downloadb.be-md.ncbi.nlm.nih.gov/sos3/sra-pub-zq-24/SRR013/13825/SRR13825647/SRR13825647.lite.1
AUSMDU00015769	SRR14673635	433680801	299	191	SRX11012227	WGS	RANDOM	GENOMIC	PAIRED	ILLUMINA	NextSeq 500	PRJNA857526	SRS9085178	SAMN18720280	Escherichia coli	https://sra-downloadb.be-md.ncbi.nlm.nih.gov/sos2/sra-pub-zq-18/SRR014/14673/SRR14673635/SRR14673635.lite.1
AUSMDU00015770	SRR13803257	564611924	298	244	SRX10186861	WGS	RANDOM	GENOMIC	PAIRED	ILLUMINA	NextSeq 550	PRJNA857526	SRS8335717	SAMN18085251	Escherichia coli	https://sra-downloadb.be-md.ncbi.nlm.nih.gov/sos3/sra-pub-zq-24/SRR013/13803/SRR13803257/SRR13803257.lite.1
AUSMDU00015771	SRR13825366	474221825	298	206	SRX10205210	WGS	RANDOM	GENOMIC	PAIRED	ILLUMINA	NextSeq 550	PRJNA857526	SRS8351356	SAMN18083025	Escherichia coli	https://sra-downloadb.be-md.ncbi.nlm.nih.gov/sos3/sra-pub-zq-24/SRR013/13825/SRR13825366/SRR13825366.lite.1
AUSMDU00015792	SRR13825646	437237133	297	206	SRX10205430	WGS	RANDOM	GENOMIC	PAIRED	ILLUMINA	NextSeq 500	PRJNA857526	SRS8351575	SAMN18083079	Escherichia coli	https://sra-downloadb.be-md.ncbi.nlm.nih.gov/sos3/sra-pub-zq-22/SRR013/13825/SRR13825646/SRR13825646.lite.1
AUSMDU00015793	SRR13803081	407228467	297	193	SRX10187037	WGS	RANDOM	GENOMIC	PAIRED	ILLUMINA	NextSeq 500	PRJNA857526	SRS8335893	SAMN18085178	Escherichia coli	https://sra-downloadb.be-md.ncbi.nlm.nih.gov/sos3/sra-pub-zq-24/SRR013/13803/SRR13803081/SRR13803081.lite.1
AUSMDU00015794	SRR13803070	417060498	298	198	SRX10187048	WGS	RANDOM	GENOMIC	PAIRED	ILLUMINA	NextSeq 500	PRJNA857526	SRS8335902	SAMN18085179	Escherichia coli	https://sra-downloadb.be-md.ncbi.nlm.nih.gov/sos3/sra-pub-zq-24/SRR013/13803/SRR13803070/SRR13803070.lite.1
AUSMDU00015795	SRR13803110	393757263	298	186	SRX10187008	WGS	RANDOM	GENOMIC	PAIRED	ILLUMINA	NextSeq 500	PRJNA857526	SRS8335863	SAMN18085221	Escherichia coli	https://sra-downloadb.be-md.ncbi.nlm.nih.gov/sos3/sra-pub-zq-24/SRR013/13803/SRR13803110/SRR13803110.lite.1
AUSMDU00015797	SRR13825833	422477167	297	199	SRX10205243	WGS	RANDOM	GENOMIC	PAIRED	ILLUMINA	NextSeq 500	PRJNA857526	SRS8351389	SAMN18083055	Escherichia coli	https://sra-downloadb.be-md.ncbi.nlm.nih.gov/sos3/sra-pub-zq-24/SRR013/13825/SRR13825833/SRR13825833.lite.1
AUSMDU00015798	SRR13825361	408489906	297	193	SRX10205215	WGS	RANDOM	GENOMIC	PAIRED	ILLUMINA	NextSeq 500	PRJNA857526	SRS8351361	SAMN18083029	Escherichia coli	https://sra-downloadb.be-md.ncbi.nlm.nih.gov/sos3/sra-pub-zq-24/SRR013/13825/SRR13825361/SRR13825361.lite.1
AUSMDU00015799	SRR13803091	399507235	297	189	SRX10187027	WGS	RANDOM	GENOMIC	PAIRED	ILLUMINA	NextSeq 500	PRJNA857526	SRS8335883	SAMN18085238	Escherichia coli	https://sra-downloadb.be-md.ncbi.nlm.nih.gov/sos3/sra-pub-zq-24/SRR013/13803/SRR13803091/SRR13803091.lite.1
AUSMDU00015804	SRR14673530	344446314	298	163	SRX11011754	WGS	RANDOM	GENOMIC	PAIRED	ILLUMINA	NextSeq 500	PRJNA857526	SRS9084705	SAMN18720390	Escherichia coli	https://sra-downloadb.be-md.ncbi.nlm.nih.gov/sos2/sra-pub-zq-18/SRR014/14673/SRR14673530/SRR14673530.lite.1
AUSMDU00015805	SRR13825494	384962330	298	183	SRX10205082	WGS	RANDOM	GENOMIC	PAIRED	ILLUMINA	NextSeq 500	PRJNA857526	SRS8351228	SAMN18083097	Escherichia coli	https://sra-downloadb.be-md.ncbi.nlm.nih.gov/sos3/sra-pub-zq-24/SRR013/13825/SRR13825494/SRR13825494.lite.1
AUSMDU00015806	SRR13802908	356519308	298	169	SRX10186710	WGS	RANDOM	GENOMIC	PAIRED	ILLUMINA	NextSeq 500	PRJNA857526	SRS8335565	SAMN18085182	Escherichia coli	https://sra-downloadb.be-md.ncbi.nlm.nih.gov/sos3/sra-pub-zq-24/SRR013/13802/SRR13802908/SRR13802908.lite.1
AUSMDU00015807	SRR13825589	425174364	296	200	SRX10205487	WGS	RANDOM	GENOMIC	PAIRED	ILLUMINA	NextSeq 500	PRJNA857526	SRS8351633	SAMN18082896	Escherichia coli	https://sra-downloadb.be-md.ncbi.nlm.nih.gov/sos3/sra-pub-zq-24/SRR013/13825/SRR13825589/SRR13825589.lite.1
AUSMDU00015808	SRR13825848	570254220	298	270	SRX10205228	WGS	RANDOM	GENOMIC	PAIRED	ILLUMINA	NextSeq 500	PRJNA857526	SRS8351376	SAMN18083041	Escherichia coli	https://sra-downloadb.be-md.ncbi.nlm.nih.gov/sos3/sra-pub-zq-24/SRR013/13825/SRR13825848/SRR13825848.lite.1
AUSMDU00015809	SRR13803100	380560330	298	180	SRX10187018	WGS	RANDOM	GENOMIC	PAIRED	ILLUMINA	NextSeq 500	PRJNA857526	SRS8335874	SAMN18085230	Escherichia coli	https://sra-downloadb.be-md.ncbi.nlm.nih.gov/sos3/sra-pub-zq-24/SRR013/13803/SRR13803100/SRR13803100.lite.1
AUSMDU00015811	SRR13825486	382655173	298	181	SRX10205090	WGS	RANDOM	GENOMIC	PAIRED	ILLUMINA	NextSeq 500	PRJNA857526	SRS8351236	SAMN18083105	Escherichia coli	https://sra-downloadb.be-md.ncbi.nlm.nih.gov/sos3/sra-pub-zq-24/SRR013/13825/SRR13825486/SRR13825486.lite.1
AUSMDU00015814	SRR13803259	331969600	298	157	SRX10186859	WGS	RANDOM	GENOMIC	PAIRED	ILLUMINA	NextSeq 500	PRJNA857526	SRS8335715	SAMN18085249	Escherichia coli	https://sra-downloadb.be-md.ncbi.nlm.nih.gov/sos3/sra-pub-zq-24/SRR013/13803/SRR13803259/SRR13803259.lite.1
AUSMDU00015816	SRR13803088	377477285	298	179	SRX10187030	WGS	RANDOM	GENOMIC	PAIRED	ILLUMINA	NextSeq 500	PRJNA857526	SRS8335885	SAMN18085241	Escherichia coli	https://sra-downloadb.be-md.ncbi.nlm.nih.gov/sos3/sra-pub-zq-24/SRR013/13803/SRR13803088/SRR13803088.lite.1
AUSMDU00015818	SRR13803083	407526313	298	193	SRX10187035	WGS	RANDOM	GENOMIC	PAIRED	ILLUMINA	NextSeq 500	PRJNA857526	SRS8335889	SAMN18085245	Escherichia coli	https://sra-downloadb.be-md.ncbi.nlm.nih.gov/sos3/sra-pub-zq-24/SRR013/13803/SRR13803083/SRR13803083.lite.1
AUSMDU00015820	SRR13803086	414685739	297	197	SRX10187032	WGS	RANDOM	GENOMIC	PAIRED	ILLUMINA	NextSeq 500	PRJNA857526	SRS8335888	SAMN18085242	Escherichia coli	https://sra-downloadb.be-md.ncbi.nlm.nih.gov/sos3/sra-pub-zq-24/SRR013/13803/SRR13803086/SRR13803086.lite.1
AUSMDU00015825	SRR13803255	352216996	298	168	SRX10186863	WGS	RANDOM	GENOMIC	PAIRED	ILLUMINA	NextSeq 500	PRJNA857526	SRS8335719	SAMN18085252	Escherichia coli	https://sra-downloadb.be-md.ncbi.nlm.nih.gov/sos3/sra-pub-zq-24/SRR013/13803/SRR13803255/SRR13803255.lite.1
AUSMDU00015826	SRR13803248	421292998	297	199	SRX10186870	WGS	RANDOM	GENOMIC	PAIRED	ILLUMINA	NextSeq 500	PRJNA857526	SRS8335726	SAMN18085259	Escherichia coli	https://sra-downloadb.be-md.ncbi.nlm.nih.gov/sos3/sra-pub-zq-24/SRR013/13803/SRR13803248/SRR13803248.lite.1
AUSMDU00015828	SRR13802942	382655756	298	182	SRX10186676	WGS	RANDOM	GENOMIC	PAIRED	ILLUMINA	NextSeq 500	PRJNA857526	SRS8335532	SAMN18085273	Escherichia coli	https://sra-downloadb.be-md.ncbi.nlm.nih.gov/sos3/sra-pub-zq-24/SRR013/13802/SRR13802942/SRR13802942.lite.1
AUSMDU00015829	SRR14673564	374061327	298	178	SRX11011720	WGS	RANDOM	GENOMIC	PAIRED	ILLUMINA	NextSeq 500	PRJNA857526	SRS9084671	SAMN18720359	Escherichia coli	https://sra-downloadb.be-md.ncbi.nlm.nih.gov/sos2/sra-pub-zq-18/SRR014/14673/SRR14673564/SRR14673564.lite.1
AUSMDU00015833	SRR14673624	359188146	298	171	SRX11012238	WGS	RANDOM	GENOMIC	PAIRED	ILLUMINA	NextSeq 500	PRJNA857526	SRS9085189	SAMN18720281	Escherichia coli	https://sra-downloadb.be-md.ncbi.nlm.nih.gov/sos2/sra-pub-zq-18/SRR014/14673/SRR14673624/SRR14673624.lite.1
AUSMDU00015846	SRR13802937	400694278	298	190	SRX10186681	WGS	RANDOM	GENOMIC	PAIRED	ILLUMINA	NextSeq 500	PRJNA857526	SRS8335537	SAMN18085278	Escherichia coli	https://sra-downloadb.be-md.ncbi.nlm.nih.gov/sos3/sra-pub-zq-24/SRR013/13802/SRR13802937/SRR13802937.lite.1
AUSMDU00015847	SRR13802930	380765877	298	181	SRX10186688	WGS	RANDOM	GENOMIC	PAIRED	ILLUMINA	NextSeq 500	PRJNA857526	SRS8335544	SAMN18085284	Escherichia coli	https://sra-downloadb.be-md.ncbi.nlm.nih.gov/sos3/sra-pub-zq-24/SRR013/13802/SRR13802930/SRR13802930.lite.1
AUSMDU00015849	SRR13825407	504244383	296	238	SRX10205169	WGS	RANDOM	GENOMIC	PAIRED	ILLUMINA	NextSeq 500	PRJNA857526	SRS8351315	SAMN18082697	Escherichia coli	https://sra-downloadb.be-md.ncbi.nlm.nih.gov/sos3/sra-pub-zq-24/SRR013/13825/SRR13825407/SRR13825407.lite.1
AUSMDU00015850	SRR14673682	464819012	298	220	SRX11012180	WGS	RANDOM	GENOMIC	PAIRED	ILLUMINA	NextSeq 500	PRJNA857526	SRS9085130	SAMN18720337	Escherichia coli	https://sra-downloadb.be-md.ncbi.nlm.nih.gov/sos2/sra-pub-zq-18/SRR014/14673/SRR14673682/SRR14673682.lite.1
AUSMDU00015851	SRR13825821	414335502	298	197	SRX10205255	WGS	RANDOM	GENOMIC	PAIRED	ILLUMINA	NextSeq 500	PRJNA857526	SRS8351402	SAMN18082719	Escherichia coli	https://sra-downloadb.be-md.ncbi.nlm.nih.gov/sos3/sra-pub-zq-22/SRR013/13825/SRR13825821/SRR13825821.lite.1
AUSMDU00015962	SRR13803111	517207950	299	207	SRX10187007	WGS	RANDOM	GENOMIC	PAIRED	ILLUMINA	NextSeq 550	PRJNA857526	SRS8335867	SAMN18085220	Escherichia coli	https://sra-downloadb.be-md.ncbi.nlm.nih.gov/sos3/sra-pub-zq-24/SRR013/13803/SRR13803111/SRR13803111.lite.1
AUSMDU00015965	SRR13825844	472937584	299	190	SRX10205232	WGS	RANDOM	GENOMIC	PAIRED	ILLUMINA	NextSeq 550	PRJNA857526	SRS8351378	SAMN18083045	Escherichia coli	https://sra-downloadb.be-md.ncbi.nlm.nih.gov/sos3/sra-pub-zq-24/SRR013/13825/SRR13825844/SRR13825844.lite.1
AUSMDU00015966	SRR14673587	510174368	299	206	SRX11012275	WGS	RANDOM	GENOMIC	PAIRED	ILLUMINA	NextSeq 500	PRJNA857526	SRS9085225	SAMN18720307	Escherichia coli	https://sra-downloadb.be-md.ncbi.nlm.nih.gov/sos2/sra-pub-zq-18/SRR014/14673/SRR14673587/SRR14673587.lite.1
AUSMDU00015969	SRR13803252	478279125	299	195	SRX10186866	WGS	RANDOM	GENOMIC	PAIRED	ILLUMINA	NextSeq 550	PRJNA857526	SRS8335723	SAMN18085255	Escherichia coli	https://sra-downloadb.be-md.ncbi.nlm.nih.gov/sos3/sra-pub-zq-24/SRR013/13803/SRR13803252/SRR13803252.lite.1
AUSMDU00015970	SRR13803249	528228246	299	213	SRX10186869	WGS	RANDOM	GENOMIC	PAIRED	ILLUMINA	NextSeq 550	PRJNA857526	SRS8335725	SAMN18085258	Escherichia coli	https://sra-downloadb.be-md.ncbi.nlm.nih.gov/sos3/sra-pub-zq-24/SRR013/13803/SRR13803249/SRR13803249.lite.1
AUSMDU00015971	SRR13802943	535384132	299	216	SRX10186675	WGS	RANDOM	GENOMIC	PAIRED	ILLUMINA	NextSeq 550	PRJNA857526	SRS8335531	SAMN18085272	Escherichia coli	https://sra-downloadb.be-md.ncbi.nlm.nih.gov/sos3/sra-pub-zq-24/SRR013/13802/SRR13802943/SRR13802943.lite.1
AUSMDU00015972	SRR13825556	602282564	298	243	SRX10205520	WGS	RANDOM	GENOMIC	PAIRED	ILLUMINA	NextSeq 550	PRJNA857526	SRS8351666	SAMN18082955	Escherichia coli	https://sra-downloadb.be-md.ncbi.nlm.nih.gov/sos3/sra-pub-zq-24/SRR013/13825/SRR13825556/SRR13825556.lite.1
AUSMDU00015974	SRR13802938	499595388	299	203	SRX10186680	WGS	RANDOM	GENOMIC	PAIRED	ILLUMINA	NextSeq 550	PRJNA857526	SRS8335536	SAMN18085277	Escherichia coli	https://sra-downloadb.be-md.ncbi.nlm.nih.gov/sos3/sra-pub-zq-24/SRR013/13802/SRR13802938/SRR13802938.lite.1
AUSMDU00015976	SRR14673568	479007132	299	195	SRX11011716	WGS	RANDOM	GENOMIC	PAIRED	ILLUMINA	NextSeq 500	PRJNA857526	SRS9084669	SAMN18720355	Escherichia coli	https://sra-downloadb.be-md.ncbi.nlm.nih.gov/sos2/sra-pub-zq-18/SRR014/14673/SRR14673568/SRR14673568.lite.1
AUSMDU00015977	SRR13803247	553855969	299	222	SRX10186871	WGS	RANDOM	GENOMIC	PAIRED	ILLUMINA	NextSeq 550	PRJNA857526	SRS8335727	SAMN18085260	Escherichia coli	https://sra-downloadb.be-md.ncbi.nlm.nih.gov/sos3/sra-pub-zq-24/SRR013/13803/SRR13803247/SRR13803247.lite.1
AUSMDU00015979	SRR13802932	540512380	298	218	SRX10186686	WGS	RANDOM	GENOMIC	PAIRED	ILLUMINA	NextSeq 550	PRJNA857526	SRS8335541	SAMN18085282	Escherichia coli	https://sra-downloadb.be-md.ncbi.nlm.nih.gov/sos3/sra-pub-zq-24/SRR013/13802/SRR13802932/SRR13802932.lite.1
AUSMDU00015980	SRR13802927	534858798	299	214	SRX10186691	WGS	RANDOM	GENOMIC	PAIRED	ILLUMINA	NextSeq 550	PRJNA857526	SRS8335547	SAMN18085287	Escherichia coli	https://sra-downloadb.be-md.ncbi.nlm.nih.gov/sos3/sra-pub-zq-24/SRR013/13802/SRR13802927/SRR13802927.lite.1
AUSMDU00015983	SRR13802931	526690260	299	214	SRX10186687	WGS	RANDOM	GENOMIC	PAIRED	ILLUMINA	NextSeq 550	PRJNA857526	SRS8335543	SAMN18085283	Escherichia coli	https://sra-downloadb.be-md.ncbi.nlm.nih.gov/sos3/sra-pub-zq-24/SRR013/13802/SRR13802931/SRR13802931.lite.1
AUSMDU00015986	SRR13825403	567191201	299	229	SRX10205173	WGS	RANDOM	GENOMIC	PAIRED	ILLUMINA	NextSeq 550	PRJNA857526	SRS8351321	SAMN18082701	Escherichia coli	https://sra-downloadb.be-md.ncbi.nlm.nih.gov/sos3/sra-pub-zq-22/SRR013/13825/SRR13825403/SRR13825403.lite.1
AUSMDU00015988	SRR13825807	605123303	299	242	SRX10205269	WGS	RANDOM	GENOMIC	PAIRED	ILLUMINA	NextSeq 550	PRJNA857526	SRS8351414	SAMN18082732	Escherichia coli	https://sra-downloadb.be-md.ncbi.nlm.nih.gov/sos3/sra-pub-zq-24/SRR013/13825/SRR13825807/SRR13825807.lite.1
AUSMDU00015989	SRR14673572	507011772	299	206	SRX11012290	WGS	RANDOM	GENOMIC	PAIRED	ILLUMINA	NextSeq 500	PRJNA857526	SRS9085241	SAMN18720321	Escherichia coli	https://sra-downloadb.be-md.ncbi.nlm.nih.gov/sos2/sra-pub-zq-18/SRR014/14673/SRR14673572/SRR14673572.lite.1
AUSMDU00015990	SRR13825801	626271828	299	251	SRX10205275	WGS	RANDOM	GENOMIC	PAIRED	ILLUMINA	NextSeq 550	PRJNA857526	SRS8351421	SAMN18082737	Escherichia coli	https://sra-downloadb.be-md.ncbi.nlm.nih.gov/sos3/sra-pub-zq-24/SRR013/13825/SRR13825801/SRR13825801.lite.1
AUSMDU00015995	SRR13802941	658379406	299	266	SRX10186677	WGS	RANDOM	GENOMIC	PAIRED	ILLUMINA	NextSeq 550	PRJNA857526	SRS8335533	SAMN18085274	Escherichia coli	https://sra-downloadb.be-md.ncbi.nlm.nih.gov/sos3/sra-pub-zq-24/SRR013/13802/SRR13802941/SRR13802941.lite.1
AUSMDU00015996	SRR13802940	504911282	299	203	SRX10186678	WGS	RANDOM	GENOMIC	PAIRED	ILLUMINA	NextSeq 550	PRJNA857526	SRS8335535	SAMN18085275	Escherichia coli	https://sra-downloadb.be-md.ncbi.nlm.nih.gov/sos3/sra-pub-zq-24/SRR013/13802/SRR13802940/SRR13802940.lite.1
AUSMDU00015998	SRR13802925	500114501	299	200	SRX10186693	WGS	RANDOM	GENOMIC	PAIRED	ILLUMINA	NextSeq 550	PRJNA857526	SRS8335550	SAMN18085289	Escherichia coli	https://sra-downloadb.be-md.ncbi.nlm.nih.gov/sos3/sra-pub-zq-24/SRR013/13802/SRR13802925/SRR13802925.lite.1
AUSMDU00016000	SRR13803047	475779604	299	193	SRX10186571	WGS	RANDOM	GENOMIC	PAIRED	ILLUMINA	NextSeq 550	PRJNA857526	SRS8335427	SAMN18085294	Escherichia coli	https://sra-downloadb.be-md.ncbi.nlm.nih.gov/sos3/sra-pub-zq-24/SRR013/13803/SRR13803047/SRR13803047.lite.1
AUSMDU00016001	SRR13803038	785950846	299	316	SRX10186580	WGS	RANDOM	GENOMIC	PAIRED	ILLUMINA	NextSeq 550	PRJNA857526	SRS8335436	SAMN18085302	Escherichia coli	https://sra-downloadb.be-md.ncbi.nlm.nih.gov/sos3/sra-pub-zq-24/SRR013/13803/SRR13803038/SRR13803038.lite.1
AUSMDU00016002	SRR13803037	549192835	298	221	SRX10186581	WGS	RANDOM	GENOMIC	PAIRED	ILLUMINA	NextSeq 550	PRJNA857526	SRS8335437	SAMN18085303	Escherichia coli	https://sra-downloadb.be-md.ncbi.nlm.nih.gov/sos3/sra-pub-zq-24/SRR013/13803/SRR13803037/SRR13803037.lite.1
AUSMDU00016014	SRR13825761	572873433	299	229	SRX10205315	WGS	RANDOM	GENOMIC	PAIRED	ILLUMINA	NextSeq 550	PRJNA857526	SRS8351460	SAMN18082774	Escherichia coli	https://sra-downloadb.be-md.ncbi.nlm.nih.gov/sos3/sra-pub-zq-24/SRR013/13825/SRR13825761/SRR13825761.lite.1
AUSMDU00016141	SRR13825357	635851228	297	284	SRX10205219	WGS	RANDOM	GENOMIC	PAIRED	ILLUMINA	NextSeq 500	PRJNA857526	SRS8351367	SAMN18083033	Escherichia coli	https://sra-downloadb.be-md.ncbi.nlm.nih.gov/sos3/sra-pub-zq-24/SRR013/13825/SRR13825357/SRR13825357.lite.1
AUSMDU00016142	SRR13825852	648004200	297	289	SRX10205224	WGS	RANDOM	GENOMIC	PAIRED	ILLUMINA	NextSeq 500	PRJNA857526	SRS8351369	SAMN18083037	Escherichia coli	https://sra-downloadb.be-md.ncbi.nlm.nih.gov/sos3/sra-pub-zq-24/SRR013/13825/SRR13825852/SRR13825852.lite.1
AUSMDU00016143	SRR14673694	640380671	298	285	SRX11012168	WGS	RANDOM	GENOMIC	PAIRED	ILLUMINA	NextSeq 500	PRJNA857526	SRS9085119	SAMN18720326	Escherichia coli	https://sra-downloadb.be-md.ncbi.nlm.nih.gov/sos2/sra-pub-zq-18/SRR014/14673/SRR14673694/SRR14673694.lite.1
AUSMDU00016144	SRR13825506	607666646	297	271	SRX10205070	WGS	RANDOM	GENOMIC	PAIRED	ILLUMINA	NextSeq 500	PRJNA857526	SRS8351216	SAMN18082942	Escherichia coli	https://sra-downloadb.be-md.ncbi.nlm.nih.gov/sos3/sra-pub-zq-24/SRR013/13825/SRR13825506/SRR13825506.lite.1
AUSMDU00016148	SRR13803045	615505871	297	272	SRX10186573	WGS	RANDOM	GENOMIC	PAIRED	ILLUMINA	NextSeq 500	PRJNA857526	SRS8335429	SAMN18085296	Escherichia coli	https://sra-downloadb.be-md.ncbi.nlm.nih.gov/sos3/sra-pub-zq-24/SRR013/13803/SRR13803045/SRR13803045.lite.1
AUSMDU00016151	SRR13802924	677668954	297	299	SRX10186694	WGS	RANDOM	GENOMIC	PAIRED	ILLUMINA	NextSeq 500	PRJNA857526	SRS8335549	SAMN18085290	Escherichia coli	https://sra-downloadb.be-md.ncbi.nlm.nih.gov/sos3/sra-pub-zq-24/SRR013/13802/SRR13802924/SRR13802924.lite.1
AUSMDU00016152	SRR13803027	713998888	296	316	SRX10186591	WGS	RANDOM	GENOMIC	PAIRED	ILLUMINA	NextSeq 500	PRJNA857526	SRS8335447	SAMN18085312	Escherichia coli	https://sra-downloadb.be-md.ncbi.nlm.nih.gov/sos3/sra-pub-zq-24/SRR013/13803/SRR13803027/SRR13803027.lite.1
AUSMDU00016156	SRR13803073	608726735	298	271	SRX10187045	WGS	RANDOM	GENOMIC	PAIRED	ILLUMINA	NextSeq 500	PRJNA857526	SRS8335906	SAMN18085329	Escherichia coli	https://sra-downloadb.be-md.ncbi.nlm.nih.gov/sos3/sra-pub-zq-24/SRR013/13803/SRR13803073/SRR13803073.lite.1
AUSMDU00016157	SRR13803072	624987927	298	278	SRX10187046	WGS	RANDOM	GENOMIC	PAIRED	ILLUMINA	NextSeq 500	PRJNA857526	SRS8335903	SAMN18085330	Escherichia coli	https://sra-downloadb.be-md.ncbi.nlm.nih.gov/sos3/sra-pub-zq-24/SRR013/13803/SRR13803072/SRR13803072.lite.1
AUSMDU00016158	SRR13803080	646437825	297	287	SRX10187038	WGS	RANDOM	GENOMIC	PAIRED	ILLUMINA	NextSeq 500	PRJNA857526	SRS8335895	SAMN18085322	Escherichia coli	https://sra-downloadb.be-md.ncbi.nlm.nih.gov/sos3/sra-pub-zq-24/SRR013/13803/SRR13803080/SRR13803080.lite.1
AUSMDU00016159	SRR13803024	618110983	298	275	SRX10186594	WGS	RANDOM	GENOMIC	PAIRED	ILLUMINA	NextSeq 500	PRJNA857526	SRS8335450	SAMN18085315	Escherichia coli	https://sra-downloadb.be-md.ncbi.nlm.nih.gov/sos3/sra-pub-zq-24/SRR013/13803/SRR13803024/SRR13803024.lite.1
AUSMDU00016160	SRR13803044	612047733	297	273	SRX10186574	WGS	RANDOM	GENOMIC	PAIRED	ILLUMINA	NextSeq 500	PRJNA857526	SRS8335430	SAMN18085297	Escherichia coli	https://sra-downloadb.be-md.ncbi.nlm.nih.gov/sos3/sra-pub-zq-24/SRR013/13803/SRR13803044/SRR13803044.lite.1
AUSMDU00016161	SRR13802936	723699877	297	320	SRX10186682	WGS	RANDOM	GENOMIC	PAIRED	ILLUMINA	NextSeq 500	PRJNA857526	SRS8335538	SAMN18085279	Escherichia coli	https://sra-downloadb.be-md.ncbi.nlm.nih.gov/sos3/sra-pub-zq-24/SRR013/13802/SRR13802936/SRR13802936.lite.1
AUSMDU00016163	SRR13803071	557028083	298	250	SRX10187047	WGS	RANDOM	GENOMIC	PAIRED	ILLUMINA	NextSeq 500	PRJNA857526	SRS8335901	SAMN18085331	Escherichia coli	https://sra-downloadb.be-md.ncbi.nlm.nih.gov/sos3/sra-pub-zq-24/SRR013/13803/SRR13803071/SRR13803071.lite.1
AUSMDU00016165	SRR13803023	310641682	298	145	SRX10186595	WGS	RANDOM	GENOMIC	PAIRED	ILLUMINA	NextSeq 500	PRJNA857526	SRS8335451	SAMN18085316	Escherichia coli	https://sra-downloadb.be-md.ncbi.nlm.nih.gov/sos3/sra-pub-zq-24/SRR013/13803/SRR13803023/SRR13803023.lite.1
AUSMDU00016166	SRR13803077	684608929	298	304	SRX10187041	WGS	RANDOM	GENOMIC	PAIRED	ILLUMINA	NextSeq 500	PRJNA857526	SRS8335896	SAMN18085325	Escherichia coli	https://sra-downloadb.be-md.ncbi.nlm.nih.gov/sos3/sra-pub-zq-24/SRR013/13803/SRR13803077/SRR13803077.lite.1
AUSMDU00016167	SRR13803022	596480307	298	266	SRX10186596	WGS	RANDOM	GENOMIC	PAIRED	ILLUMINA	NextSeq 500	PRJNA857526	SRS8335452	SAMN18085317	Escherichia coli	https://sra-downloadb.be-md.ncbi.nlm.nih.gov/sos3/sra-pub-zq-24/SRR013/13803/SRR13803022/SRR13803022.lite.1
AUSMDU00016169	SRR13803035	881246575	297	388	SRX10186583	WGS	RANDOM	GENOMIC	PAIRED	ILLUMINA	NextSeq 500	PRJNA857526	SRS8335439	SAMN18085305	Escherichia coli	https://sra-downloadb.be-md.ncbi.nlm.nih.gov/sos3/sra-pub-zq-24/SRR013/13803/SRR13803035/SRR13803035.lite.1
AUSMDU00016170	SRR13803079	774517213	297	342	SRX10187039	WGS	RANDOM	GENOMIC	PAIRED	ILLUMINA	NextSeq 500	PRJNA857526	SRS8335894	SAMN18085323	Escherichia coli	https://sra-downloadb.be-md.ncbi.nlm.nih.gov/sos3/sra-pub-zq-24/SRR013/13803/SRR13803079/SRR13803079.lite.1
AUSMDU00016174	SRR14673500	656121242	298	291	SRX11011784	WGS	RANDOM	GENOMIC	PAIRED	ILLUMINA	NextSeq 500	PRJNA857526	SRS9084735	SAMN18720417	Escherichia coli	https://sra-downloadb.be-md.ncbi.nlm.nih.gov/sos2/sra-pub-zq-18/SRR014/14673/SRR14673500/SRR14673500.lite.1
AUSMDU00016175	SRR13803062	589872995	298	263	SRX10187056	WGS	RANDOM	GENOMIC	PAIRED	ILLUMINA	NextSeq 500	PRJNA857526	SRS8335912	SAMN18085339	Escherichia coli	https://sra-downloadb.be-md.ncbi.nlm.nih.gov/sos3/sra-pub-zq-24/SRR013/13803/SRR13803062/SRR13803062.lite.1
AUSMDU00016177	SRR13803065	609553963	298	272	SRX10187053	WGS	RANDOM	GENOMIC	PAIRED	ILLUMINA	NextSeq 500	PRJNA857526	SRS8335909	SAMN18085336	Escherichia coli	https://sra-downloadb.be-md.ncbi.nlm.nih.gov/sos3/sra-pub-zq-24/SRR013/13803/SRR13803065/SRR13803065.lite.1
AUSMDU00016279	SRR13803046	607969032	298	252	SRX10186572	WGS	RANDOM	GENOMIC	PAIRED	ILLUMINA	NextSeq 550	PRJNA857526	SRS8335428	SAMN18085295	Escherichia coli	https://sra-downloadb.be-md.ncbi.nlm.nih.gov/sos3/sra-pub-zq-24/SRR013/13803/SRR13803046/SRR13803046.lite.1
AUSMDU00016280	SRR13803032	411657039	299	171	SRX10186586	WGS	RANDOM	GENOMIC	PAIRED	ILLUMINA	NextSeq 550	PRJNA857526	SRS8335442	SAMN18085308	Escherichia coli	https://sra-downloadb.be-md.ncbi.nlm.nih.gov/sos3/sra-pub-zq-24/SRR013/13803/SRR13803032/SRR13803032.lite.1
AUSMDU00016281	SRR13803031	339673587	298	149	SRX10186587	WGS	RANDOM	GENOMIC	PAIRED	ILLUMINA	NextSeq 550	PRJNA857526	SRS8335443	SAMN18085309	Escherichia coli	https://sra-downloadb.be-md.ncbi.nlm.nih.gov/sos3/sra-pub-zq-24/SRR013/13803/SRR13803031/SRR13803031.lite.1
AUSMDU00016282	SRR14673585	408873800	299	170	SRX11012277	WGS	RANDOM	GENOMIC	PAIRED	ILLUMINA	NextSeq 500	PRJNA857526	SRS9085227	SAMN18720309	Escherichia coli	https://sra-downloadb.be-md.ncbi.nlm.nih.gov/sos2/sra-pub-zq-18/SRR014/14673/SRR14673585/SRR14673585.lite.1
AUSMDU00016283	SRR13803018	419716686	298	175	SRX10186600	WGS	RANDOM	GENOMIC	PAIRED	ILLUMINA	NextSeq 550	PRJNA857526	SRS8335456	SAMN18085321	Escherichia coli	https://sra-downloadb.be-md.ncbi.nlm.nih.gov/sos3/sra-pub-zq-24/SRR013/13803/SRR13803018/SRR13803018.lite.1
AUSMDU00016284	SRR13803074	372518078	299	156	SRX10187044	WGS	RANDOM	GENOMIC	PAIRED	ILLUMINA	NextSeq 550	PRJNA857526	SRS8335900	SAMN18085328	Escherichia coli	https://sra-downloadb.be-md.ncbi.nlm.nih.gov/sos3/sra-pub-zq-24/SRR013/13803/SRR13803074/SRR13803074.lite.1
AUSMDU00016427	SRR13803058	588163911	298	255	SRX10187060	WGS	RANDOM	GENOMIC	PAIRED	ILLUMINA	NextSeq 500	PRJNA857526	SRS8335915	SAMN18085342	Escherichia coli	https://sra-downloadb.be-md.ncbi.nlm.nih.gov/sos3/sra-pub-zq-24/SRR013/13803/SRR13803058/SRR13803058.lite.1
AUSMDU00016433	SRR13803026	518097269	298	225	SRX10186592	WGS	RANDOM	GENOMIC	PAIRED	ILLUMINA	NextSeq 500	PRJNA857526	SRS8335448	SAMN18085313	Escherichia coli	https://sra-downloadb.be-md.ncbi.nlm.nih.gov/sos3/sra-pub-zq-24/SRR013/13803/SRR13803026/SRR13803026.lite.1
AUSMDU00016434	SRR13803057	567512872	297	247	SRX10187061	WGS	RANDOM	GENOMIC	PAIRED	ILLUMINA	NextSeq 500	PRJNA857526	SRS8335920	SAMN18085343	Escherichia coli	https://sra-downloadb.be-md.ncbi.nlm.nih.gov/sos3/sra-pub-zq-24/SRR013/13803/SRR13803057/SRR13803057.lite.1
AUSMDU00016435	SRR13803052	535332057	298	234	SRX10186566	WGS	RANDOM	GENOMIC	PAIRED	ILLUMINA	NextSeq 500	PRJNA857526	SRS8335422	SAMN18085348	Escherichia coli	https://sra-downloadb.be-md.ncbi.nlm.nih.gov/sos3/sra-pub-zq-24/SRR013/13803/SRR13803052/SRR13803052.lite.1
AUSMDU00016438	SRR13803051	529150530	298	232	SRX10186567	WGS	RANDOM	GENOMIC	PAIRED	ILLUMINA	NextSeq 500	PRJNA857526	SRS8335423	SAMN18085349	Escherichia coli	https://sra-downloadb.be-md.ncbi.nlm.nih.gov/sos3/sra-pub-zq-24/SRR013/13803/SRR13803051/SRR13803051.lite.1
AUSMDU00016439	SRR13802910	700759932	298	305	SRX10186708	WGS	RANDOM	GENOMIC	PAIRED	ILLUMINA	NextSeq 500	PRJNA857526	SRS8335564	SAMN18085361	Escherichia coli	https://sra-downloadb.be-md.ncbi.nlm.nih.gov/sos3/sra-pub-zq-24/SRR013/13802/SRR13802910/SRR13802910.lite.1
AUSMDU00016440	SRR13802913	464131077	299	204	SRX10186705	WGS	RANDOM	GENOMIC	PAIRED	ILLUMINA	NextSeq 500	PRJNA857526	SRS8335561	SAMN18085358	Escherichia coli	https://sra-downloadb.be-md.ncbi.nlm.nih.gov/sos3/sra-pub-zq-24/SRR013/13802/SRR13802913/SRR13802913.lite.1
AUSMDU00016442	SRR14673501	532965943	298	232	SRX11011783	WGS	RANDOM	GENOMIC	PAIRED	ILLUMINA	NextSeq 500	PRJNA857526	SRS9084734	SAMN18720416	Escherichia coli	https://sra-downloadb.be-md.ncbi.nlm.nih.gov/sos2/sra-pub-zq-18/SRR014/14673/SRR14673501/SRR14673501.lite.1
AUSMDU00016455	SRR13802918	601093552	298	262	SRX10186700	WGS	RANDOM	GENOMIC	PAIRED	ILLUMINA	NextSeq 500	PRJNA857526	SRS8335556	SAMN18085353	Escherichia coli	https://sra-downloadb.be-md.ncbi.nlm.nih.gov/sos3/sra-pub-zq-24/SRR013/13802/SRR13802918/SRR13802918.lite.1
AUSMDU00016509	SRR14673693	632788647	298	256	SRX11012169	WGS	RANDOM	GENOMIC	PAIRED	ILLUMINA	NextSeq 500	PRJNA857526	SRS9085120	SAMN18720327	Escherichia coli	https://sra-downloadb.be-md.ncbi.nlm.nih.gov/sos2/sra-pub-zq-18/SRR014/14673/SRR14673693/SRR14673693.lite.1
AUSMDU00016510	SRR13803076	651049642	297	263	SRX10187042	WGS	RANDOM	GENOMIC	PAIRED	ILLUMINA	NextSeq 550	PRJNA857526	SRS8335897	SAMN18085326	Escherichia coli	https://sra-downloadb.be-md.ncbi.nlm.nih.gov/sos3/sra-pub-zq-24/SRR013/13803/SRR13803076/SRR13803076.lite.1
AUSMDU00016512	SRR13803069	614499168	297	248	SRX10187049	WGS	RANDOM	GENOMIC	PAIRED	ILLUMINA	NextSeq 550	PRJNA857526	SRS8335904	SAMN18085332	Escherichia coli	https://sra-downloadb.be-md.ncbi.nlm.nih.gov/sos3/sra-pub-zq-24/SRR013/13803/SRR13803069/SRR13803069.lite.1
AUSMDU00016513	SRR13803068	560634116	298	227	SRX10187050	WGS	RANDOM	GENOMIC	PAIRED	ILLUMINA	NextSeq 550	PRJNA857526	SRS8335905	SAMN18085333	Escherichia coli	https://sra-downloadb.be-md.ncbi.nlm.nih.gov/sos3/sra-pub-zq-24/SRR013/13803/SRR13803068/SRR13803068.lite.1
AUSMDU00016516	SRR13803043	533383818	298	217	SRX10186575	WGS	RANDOM	GENOMIC	PAIRED	ILLUMINA	NextSeq 550	PRJNA857526	SRS8335431	SAMN18085298	Escherichia coli	https://sra-downloadb.be-md.ncbi.nlm.nih.gov/sos3/sra-pub-zq-24/SRR013/13803/SRR13803043/SRR13803043.lite.1
AUSMDU00016518	SRR14673681	568891844	298	232	SRX11012181	WGS	RANDOM	GENOMIC	PAIRED	ILLUMINA	NextSeq 500	PRJNA857526	SRS9085132	SAMN18720338	Escherichia coli	https://sra-downloadb.be-md.ncbi.nlm.nih.gov/sos2/sra-pub-zq-18/SRR014/14673/SRR14673681/SRR14673681.lite.1
AUSMDU00016519	SRR13802923	549277473	299	224	SRX10186695	WGS	RANDOM	GENOMIC	PAIRED	ILLUMINA	NextSeq 550	PRJNA857526	SRS8335551	SAMN18085291	Escherichia coli	https://sra-downloadb.be-md.ncbi.nlm.nih.gov/sos3/sra-pub-zq-24/SRR013/13802/SRR13802923/SRR13802923.lite.1
AUSMDU00016531	SRR14673589	666597578	298	271	SRX11012273	WGS	RANDOM	GENOMIC	PAIRED	ILLUMINA	NextSeq 500	PRJNA857526	SRS9085224	SAMN18720305	Escherichia coli	https://sra-downloadb.be-md.ncbi.nlm.nih.gov/sos2/sra-pub-zq-18/SRR014/14673/SRR14673589/SRR14673589.lite.1
AUSMDU00016532	SRR14673680	544751007	299	223	SRX11012182	WGS	RANDOM	GENOMIC	PAIRED	ILLUMINA	NextSeq 500	PRJNA857526	SRS9085133	SAMN18720339	Escherichia coli	https://sra-downloadb.be-md.ncbi.nlm.nih.gov/sos2/sra-pub-zq-18/SRR014/14673/SRR14673680/SRR14673680.lite.1
AUSMDU00016533	SRR14673615	463772393	299	192	SRX11012247	WGS	RANDOM	GENOMIC	PAIRED	ILLUMINA	NextSeq 500	PRJNA857526	SRS9085199	SAMN18720282	Escherichia coli	https://sra-downloadb.be-md.ncbi.nlm.nih.gov/sos2/sra-pub-zq-18/SRR014/14673/SRR14673615/SRR14673615.lite.1
AUSMDU00016534	SRR14673679	461148627	299	191	SRX11012183	WGS	RANDOM	GENOMIC	PAIRED	ILLUMINA	NextSeq 500	PRJNA857526	SRS9085134	SAMN18720340	Escherichia coli	https://sra-downloadb.be-md.ncbi.nlm.nih.gov/sos2/sra-pub-zq-18/SRR014/14673/SRR14673679/SRR14673679.lite.1
AUSMDU00016535	SRR13825705	484871961	299	199	SRX10205371	WGS	RANDOM	GENOMIC	PAIRED	ILLUMINA	NextSeq 550	PRJNA857526	SRS8351517	SAMN18082824	Escherichia coli	https://sra-downloadb.be-md.ncbi.nlm.nih.gov/sos3/sra-pub-zq-24/SRR013/13825/SRR13825705/SRR13825705.lite.1
AUSMDU00016537	SRR14673545	532489555	299	218	SRX11011739	WGS	RANDOM	GENOMIC	PAIRED	ILLUMINA	NextSeq 500	PRJNA857526	SRS9084690	SAMN18720376	Escherichia coli	https://sra-downloadb.be-md.ncbi.nlm.nih.gov/sos2/sra-pub-zq-18/SRR014/14673/SRR14673545/SRR14673545.lite.1
AUSMDU00016634	SRR13803061	587348153	298	251	SRX10187057	WGS	RANDOM	GENOMIC	PAIRED	ILLUMINA	NextSeq 550	PRJNA857526	SRS8335916	SAMN18085340	Escherichia coli	https://sra-downloadb.be-md.ncbi.nlm.nih.gov/sos3/sra-pub-zq-24/SRR013/13803/SRR13803061/SRR13803061.lite.1
AUSMDU00016635	SRR13803060	579378426	298	246	SRX10187058	WGS	RANDOM	GENOMIC	PAIRED	ILLUMINA	NextSeq 550	PRJNA857526	SRS8335913	SAMN18085341	Escherichia coli	https://sra-downloadb.be-md.ncbi.nlm.nih.gov/sos3/sra-pub-zq-24/SRR013/13803/SRR13803060/SRR13803060.lite.1
AUSMDU00016636	SRR13803054	547002524	298	232	SRX10187064	WGS	RANDOM	GENOMIC	PAIRED	ILLUMINA	NextSeq 550	PRJNA857526	SRS8335917	SAMN18085346	Escherichia coli	https://sra-downloadb.be-md.ncbi.nlm.nih.gov/sos3/sra-pub-zq-24/SRR013/13803/SRR13803054/SRR13803054.lite.1
AUSMDU00016858	SRR13802917	564173254	298	233	SRX10186701	WGS	RANDOM	GENOMIC	PAIRED	ILLUMINA	NextSeq 550	PRJNA857526	SRS8335557	SAMN18085354	Escherichia coli	https://sra-downloadb.be-md.ncbi.nlm.nih.gov/sos3/sra-pub-zq-24/SRR013/13802/SRR13802917/SRR13802917.lite.1
AUSMDU00016859	SRR13802893	495797410	299	205	SRX10186725	WGS	RANDOM	GENOMIC	PAIRED	ILLUMINA	NextSeq 550	PRJNA857526	SRS8335581	SAMN18085375	Escherichia coli	https://sra-downloadb.be-md.ncbi.nlm.nih.gov/sos3/sra-pub-zq-24/SRR013/13802/SRR13802893/SRR13802893.lite.1
AUSMDU00016874	SRR14673689	525214456	297	219	SRX11012173	WGS	RANDOM	GENOMIC	PAIRED	ILLUMINA	NextSeq 500	PRJNA857526	SRS9085124	SAMN18720331	Escherichia coli	https://sra-downloadb.be-md.ncbi.nlm.nih.gov/sos2/sra-pub-zq-18/SRR014/14673/SRR14673689/SRR14673689.lite.1
AUSMDU00016896	SRR13825612	517611878	296	216	SRX10205464	WGS	RANDOM	GENOMIC	PAIRED	ILLUMINA	NextSeq 550	PRJNA857526	SRS8351609	SAMN18082879	Escherichia coli	https://sra-downloadb.be-md.ncbi.nlm.nih.gov/sos3/sra-pub-zq-24/SRR013/13825/SRR13825612/SRR13825612.lite.1
AUSMDU00016897	SRR13825611	567742825	296	237	SRX10205465	WGS	RANDOM	GENOMIC	PAIRED	ILLUMINA	NextSeq 550	PRJNA857526	SRS8351610	SAMN18082880	Escherichia coli	https://sra-downloadb.be-md.ncbi.nlm.nih.gov/sos3/sra-pub-zq-24/SRR013/13825/SRR13825611/SRR13825611.lite.1
AUSMDU00016901	SRR13825666	383371979	297	167	SRX10205410	WGS	RANDOM	GENOMIC	PAIRED	ILLUMINA	NextSeq 550	PRJNA857526	SRS8351555	SAMN18082859	Escherichia coli	https://sra-downloadb.be-md.ncbi.nlm.nih.gov/sos3/sra-pub-zq-24/SRR013/13825/SRR13825666/SRR13825666.lite.1
AUSMDU00016920	SRR13802902	536859429	295	222	SRX10186716	WGS	RANDOM	GENOMIC	PAIRED	ILLUMINA	NextSeq 550	PRJNA857526	SRS8335571	SAMN18085367	Escherichia coli	https://sra-downloadb.be-md.ncbi.nlm.nih.gov/sos3/sra-pub-zq-24/SRR013/13802/SRR13802902/SRR13802902.lite.1
AUSMDU00016921	SRR13802900	565286058	296	236	SRX10186718	WGS	RANDOM	GENOMIC	PAIRED	ILLUMINA	NextSeq 550	PRJNA857526	SRS8335574	SAMN18085369	Escherichia coli	https://sra-downloadb.be-md.ncbi.nlm.nih.gov/sos3/sra-pub-zq-24/SRR013/13802/SRR13802900/SRR13802900.lite.1
AUSMDU00016952	SRR13803340	535119029	296	225	SRX10186778	WGS	RANDOM	GENOMIC	PAIRED	ILLUMINA	NextSeq 550	PRJNA857526	SRS8335634	SAMN18085394	Escherichia coli	https://sra-downloadb.be-md.ncbi.nlm.nih.gov/sos3/sra-pub-zq-22/SRR013/13803/SRR13803340/SRR13803340.lite.1
AUSMDU00017024	SRR13803254	794611049	299	338	SRX10186864	WGS	RANDOM	GENOMIC	PAIRED	ILLUMINA	NextSeq 500	PRJNA857526	SRS8335720	SAMN18085253	Escherichia coli	https://sra-downloadb.be-md.ncbi.nlm.nih.gov/sos3/sra-pub-zq-24/SRR013/13803/SRR13803254/SRR13803254.lite.1
AUSMDU00017095	SRR13802907	610338676	299	265	SRX10186711	WGS	RANDOM	GENOMIC	PAIRED	ILLUMINA	NextSeq 500	PRJNA857526	SRS8335567	SAMN18085362	Escherichia coli	https://sra-downloadb.be-md.ncbi.nlm.nih.gov/sos3/sra-pub-zq-24/SRR013/13802/SRR13802907/SRR13802907.lite.1
AUSMDU00017096	SRR13803352	688790792	298	296	SRX10186766	WGS	RANDOM	GENOMIC	PAIRED	ILLUMINA	NextSeq 500	PRJNA857526	SRS8335621	SAMN18085383	Escherichia coli	https://sra-downloadb.be-md.ncbi.nlm.nih.gov/sos3/sra-pub-zq-24/SRR013/13803/SRR13803352/SRR13803352.lite.1
AUSMDU00017097	SRR14673508	820061419	297	346	SRX11011776	WGS	RANDOM	GENOMIC	PAIRED	ILLUMINA	NextSeq 500	PRJNA857526	SRS9084727	SAMN18720410	Escherichia coli	https://sra-downloadb.be-md.ncbi.nlm.nih.gov/sos2/sra-pub-zq-18/SRR014/14673/SRR14673508/SRR14673508.lite.1
AUSMDU00017098	SRR13803344	872816402	299	374	SRX10186774	WGS	RANDOM	GENOMIC	PAIRED	ILLUMINA	NextSeq 500	PRJNA857526	SRS8335629	SAMN18085391	Escherichia coli	https://sra-downloadb.be-md.ncbi.nlm.nih.gov/sos3/sra-pub-zq-24/SRR013/13803/SRR13803344/SRR13803344.lite.1
AUSMDU00017100	SRR13803356	844047341	298	359	SRX10186762	WGS	RANDOM	GENOMIC	PAIRED	ILLUMINA	NextSeq 500	PRJNA857526	SRS8335618	SAMN18085380	Escherichia coli	https://sra-downloadb.be-md.ncbi.nlm.nih.gov/sos3/sra-pub-zq-22/SRR013/13803/SRR13803356/SRR13803356.lite.1
AUSMDU00017101	SRR13802898	966677402	298	410	SRX10186720	WGS	RANDOM	GENOMIC	PAIRED	ILLUMINA	NextSeq 500	PRJNA857526	SRS8335576	SAMN18085371	Escherichia coli	https://sra-downloadb.be-md.ncbi.nlm.nih.gov/sos3/sra-pub-zq-24/SRR013/13802/SRR13802898/SRR13802898.lite.1
AUSMDU00017104	SRR14673678	754130606	298	323	SRX11012184	WGS	RANDOM	GENOMIC	PAIRED	ILLUMINA	NextSeq 500	PRJNA857526	SRS9085135	SAMN18720341	Escherichia coli	https://sra-downloadb.be-md.ncbi.nlm.nih.gov/sos2/sra-pub-zq-18/SRR014/14673/SRR14673678/SRR14673678.lite.1
AUSMDU00017106	SRR13802901	787371756	298	334	SRX10186717	WGS	RANDOM	GENOMIC	PAIRED	ILLUMINA	NextSeq 500	PRJNA857526	SRS8335572	SAMN18085368	Escherichia coli	https://sra-downloadb.be-md.ncbi.nlm.nih.gov/sos3/sra-pub-zq-24/SRR013/13802/SRR13802901/SRR13802901.lite.1
AUSMDU00017109	SRR13802896	803362710	298	341	SRX10186722	WGS	RANDOM	GENOMIC	PAIRED	ILLUMINA	NextSeq 500	PRJNA857526	SRS8335578	SAMN18085372	Escherichia coli	https://sra-downloadb.be-md.ncbi.nlm.nih.gov/sos3/sra-pub-zq-24/SRR013/13802/SRR13802896/SRR13802896.lite.1
AUSMDU00017113	SRR13802895	882762020	297	372	SRX10186723	WGS	RANDOM	GENOMIC	PAIRED	ILLUMINA	NextSeq 500	PRJNA857526	SRS8335579	SAMN18085373	Escherichia coli	https://sra-downloadb.be-md.ncbi.nlm.nih.gov/sos3/sra-pub-zq-24/SRR013/13802/SRR13802895/SRR13802895.lite.1
AUSMDU00017115	SRR14673549	735441718	299	315	SRX11011735	WGS	RANDOM	GENOMIC	PAIRED	ILLUMINA	NextSeq 500	PRJNA857526	SRS9084686	SAMN18720373	Escherichia coli	https://sra-downloadb.be-md.ncbi.nlm.nih.gov/sos2/sra-pub-zq-18/SRR014/14673/SRR14673549/SRR14673549.lite.1
AUSMDU00017116	SRR13803050	819361597	298	347	SRX10186568	WGS	RANDOM	GENOMIC	PAIRED	ILLUMINA	NextSeq 500	PRJNA857526	SRS8335424	SAMN18085350	Escherichia coli	https://sra-downloadb.be-md.ncbi.nlm.nih.gov/sos3/sra-pub-zq-24/SRR013/13803/SRR13803050/SRR13803050.lite.1
AUSMDU00017117	SRR13803339	879064057	299	376	SRX10186779	WGS	RANDOM	GENOMIC	PAIRED	ILLUMINA	NextSeq 500	PRJNA857526	SRS8335635	SAMN18085395	Escherichia coli	https://sra-downloadb.be-md.ncbi.nlm.nih.gov/sos3/sra-pub-zq-22/SRR013/13803/SRR13803339/SRR13803339.lite.1
AUSMDU00017118	SRR13803334	813146932	298	345	SRX10186784	WGS	RANDOM	GENOMIC	PAIRED	ILLUMINA	NextSeq 500	PRJNA857526	SRS8335640	SAMN18085400	Escherichia coli	https://sra-downloadb.be-md.ncbi.nlm.nih.gov/sos3/sra-pub-zq-24/SRR013/13803/SRR13803334/SRR13803334.lite.1
AUSMDU00017120	SRR13803333	811131107	296	345	SRX10186785	WGS	RANDOM	GENOMIC	PAIRED	ILLUMINA	NextSeq 500	PRJNA857526	SRS8335642	SAMN18085401	Escherichia coli	https://sra-downloadb.be-md.ncbi.nlm.nih.gov/sos3/sra-pub-zq-24/SRR013/13803/SRR13803333/SRR13803333.lite.1
AUSMDU00017136	SRR13825515	818275506	298	349	SRX10205061	WGS	RANDOM	GENOMIC	PAIRED	ILLUMINA	NextSeq 500	PRJNA857526	SRS8351207	SAMN18082934	Escherichia coli	https://sra-downloadb.be-md.ncbi.nlm.nih.gov/sos3/sra-pub-zq-24/SRR013/13825/SRR13825515/SRR13825515.lite.1
AUSMDU00017137	SRR13825512	946752590	296	399	SRX10205064	WGS	RANDOM	GENOMIC	PAIRED	ILLUMINA	NextSeq 500	PRJNA857526	SRS8351209	SAMN18082936	Escherichia coli	https://sra-downloadb.be-md.ncbi.nlm.nih.gov/sos3/sra-pub-zq-24/SRR013/13825/SRR13825512/SRR13825512.lite.1
AUSMDU00017139	SRR13825526	782192319	298	334	SRX10205550	WGS	RANDOM	GENOMIC	PAIRED	ILLUMINA	NextSeq 500	PRJNA857526	SRS8351694	SAMN18082924	Escherichia coli	https://sra-downloadb.be-md.ncbi.nlm.nih.gov/sos3/sra-pub-zq-24/SRR013/13825/SRR13825526/SRR13825526.lite.1
AUSMDU00017144	SRR13825508	780102181	297	333	SRX10205068	WGS	RANDOM	GENOMIC	PAIRED	ILLUMINA	NextSeq 500	PRJNA857526	SRS8351213	SAMN18082940	Escherichia coli	https://sra-downloadb.be-md.ncbi.nlm.nih.gov/sos3/sra-pub-zq-24/SRR013/13825/SRR13825508/SRR13825508.lite.1
AUSMDU00017145	SRR13825441	1048389247	296	439	SRX10205135	WGS	RANDOM	GENOMIC	PAIRED	ILLUMINA	NextSeq 500	PRJNA857526	SRS8351281	SAMN18083001	Escherichia coli	https://sra-downloadb.be-md.ncbi.nlm.nih.gov/sos3/sra-pub-zq-24/SRR013/13825/SRR13825441/SRR13825441.lite.1
AUSMDU00017146	SRR13825384	902853927	297	379	SRX10205192	WGS	RANDOM	GENOMIC	PAIRED	ILLUMINA	NextSeq 500	PRJNA857526	SRS8351338	SAMN18083009	Escherichia coli	https://sra-downloadb.be-md.ncbi.nlm.nih.gov/sos3/sra-pub-zq-24/SRR013/13825/SRR13825384/SRR13825384.lite.1
AUSMDU00017234	SRR14673584	829104381	295	353	SRX11012278	WGS	RANDOM	GENOMIC	PAIRED	ILLUMINA	NextSeq 500	PRJNA857526	SRS9085228	SAMN18720310	Escherichia coli	https://sra-downloadb.be-md.ncbi.nlm.nih.gov/sos2/sra-pub-zq-18/SRR014/14673/SRR14673584/SRR14673584.lite.1
AUSMDU00017240	SRR14673692	725247010	298	312	SRX11012170	WGS	RANDOM	GENOMIC	PAIRED	ILLUMINA	NextSeq 500	PRJNA857526	SRS9085121	SAMN18720328	Escherichia coli	https://sra-downloadb.be-md.ncbi.nlm.nih.gov/sos2/sra-pub-zq-18/SRR014/14673/SRR14673692/SRR14673692.lite.1
AUSMDU00017248	SRR13825457	805310506	299	345	SRX10205119	WGS	RANDOM	GENOMIC	PAIRED	ILLUMINA	NextSeq 500	PRJNA857526	SRS8351266	SAMN18082986	Escherichia coli	https://sra-downloadb.be-md.ncbi.nlm.nih.gov/sos3/sra-pub-zq-24/SRR013/13825/SRR13825457/SRR13825457.lite.1
AUSMDU00017249	SRR13825535	879928473	298	374	SRX10205541	WGS	RANDOM	GENOMIC	PAIRED	ILLUMINA	NextSeq 500	PRJNA857526	SRS8351685	SAMN18082974	Escherichia coli	https://sra-downloadb.be-md.ncbi.nlm.nih.gov/sos3/sra-pub-zq-24/SRR013/13825/SRR13825535/SRR13825535.lite.1
AUSMDU00017264	SRR13803335	1115194842	299	474	SRX10186783	WGS	RANDOM	GENOMIC	PAIRED	ILLUMINA	NextSeq 500	PRJNA857526	SRS8335639	SAMN18085399	Escherichia coli	https://sra-downloadb.be-md.ncbi.nlm.nih.gov/sos3/sra-pub-zq-24/SRR013/13803/SRR13803335/SRR13803335.lite.1
AUSMDU00017265	SRR13803330	746575151	299	319	SRX10186788	WGS	RANDOM	GENOMIC	PAIRED	ILLUMINA	NextSeq 500	PRJNA857526	SRS8335645	SAMN18085403	Escherichia coli	https://sra-downloadb.be-md.ncbi.nlm.nih.gov/sos3/sra-pub-zq-24/SRR013/13803/SRR13803330/SRR13803330.lite.1
AUSMDU00017266	SRR13803326	692199071	298	299	SRX10186792	WGS	RANDOM	GENOMIC	PAIRED	ILLUMINA	NextSeq 500	PRJNA857526	SRS8335648	SAMN18085407	Escherichia coli	https://sra-downloadb.be-md.ncbi.nlm.nih.gov/sos3/sra-pub-zq-24/SRR013/13803/SRR13803326/SRR13803326.lite.1
AUSMDU00017268	SRR13802985	797645939	299	341	SRX10186633	WGS	RANDOM	GENOMIC	PAIRED	ILLUMINA	NextSeq 500	PRJNA857526	SRS8335489	SAMN18085408	Escherichia coli	https://sra-downloadb.be-md.ncbi.nlm.nih.gov/sos3/sra-pub-zq-24/SRR013/13802/SRR13802985/SRR13802985.lite.1
AUSMDU00017269	SRR13802982	780279989	299	333	SRX10186636	WGS	RANDOM	GENOMIC	PAIRED	ILLUMINA	NextSeq 500	PRJNA857526	SRS8335491	SAMN18085411	Escherichia coli	https://sra-downloadb.be-md.ncbi.nlm.nih.gov/sos3/sra-pub-zq-24/SRR013/13802/SRR13802982/SRR13802982.lite.1
AUSMDU00017270	SRR13802968	800085142	299	341	SRX10186650	WGS	RANDOM	GENOMIC	PAIRED	ILLUMINA	NextSeq 500	PRJNA857526	SRS8335506	SAMN18085423	Escherichia coli	https://sra-downloadb.be-md.ncbi.nlm.nih.gov/sos3/sra-pub-zq-24/SRR013/13802/SRR13802968/SRR13802968.lite.1
AUSMDU00017421	SRR13825645	576596956	298	227	SRX10205431	WGS	RANDOM	GENOMIC	PAIRED	ILLUMINA	NextSeq 550	PRJNA857526	SRS8351578	SAMN18083080	Escherichia coli	https://sra-downloadb.be-md.ncbi.nlm.nih.gov/sos3/sra-pub-zq-24/SRR013/13825/SRR13825645/SRR13825645.lite.1
AUSMDU00017424	SRR13825657	576487727	299	228	SRX10205419	WGS	RANDOM	GENOMIC	PAIRED	ILLUMINA	NextSeq 550	PRJNA857526	SRS8351564	SAMN18083069	Escherichia coli	https://sra-downloadb.be-md.ncbi.nlm.nih.gov/sos3/sra-pub-zq-24/SRR013/13825/SRR13825657/SRR13825657.lite.1
AUSMDU00017426	SRR13825829	621036129	297	244	SRX10205247	WGS	RANDOM	GENOMIC	PAIRED	ILLUMINA	NextSeq 550	PRJNA857526	SRS8351392	SAMN18083058	Escherichia coli	https://sra-downloadb.be-md.ncbi.nlm.nih.gov/sos3/sra-pub-zq-24/SRR013/13825/SRR13825829/SRR13825829.lite.1
AUSMDU00017442	SRR13825851	638153633	298	251	SRX10205225	WGS	RANDOM	GENOMIC	PAIRED	ILLUMINA	NextSeq 550	PRJNA857526	SRS8351371	SAMN18083038	Escherichia coli	https://sra-downloadb.be-md.ncbi.nlm.nih.gov/sos3/sra-pub-zq-24/SRR013/13825/SRR13825851/SRR13825851.lite.1
AUSMDU00017587	SRR13802975	877026993	299	345	SRX10186643	WGS	RANDOM	GENOMIC	PAIRED	ILLUMINA	NextSeq 550	PRJNA857526	SRS8335499	SAMN18085417	Escherichia coli	https://sra-downloadb.be-md.ncbi.nlm.nih.gov/sos3/sra-pub-zq-24/SRR013/13802/SRR13802975/SRR13802975.lite.1
AUSMDU00017588	SRR13802966	1118018798	297	432	SRX10186652	WGS	RANDOM	GENOMIC	PAIRED	ILLUMINA	NextSeq 550	PRJNA857526	SRS8335508	SAMN18085425	Escherichia coli	https://sra-downloadb.be-md.ncbi.nlm.nih.gov/sos3/sra-pub-zq-24/SRR013/13802/SRR13802966/SRR13802966.lite.1
AUSMDU00017589	SRR14673255	992481222	299	384	SRX11012029	WGS	RANDOM	GENOMIC	PAIRED	ILLUMINA	NextSeq 500	PRJNA857526	SRS9084982	SAMN18720265	Escherichia coli	https://sra-downloadb.be-md.ncbi.nlm.nih.gov/sos4/sra-pub-zq-1/SRR014/14673/SRR14673255/SRR14673255.lite.1
AUSMDU00017590	SRR14673677	986381442	299	384	SRX11012185	WGS	RANDOM	GENOMIC	PAIRED	ILLUMINA	NextSeq 500	PRJNA857526	SRS9085136	SAMN18720342	Escherichia coli	https://sra-downloadb.be-md.ncbi.nlm.nih.gov/sos2/sra-pub-zq-18/SRR014/14673/SRR14673677/SRR14673677.lite.1
AUSMDU00017737	SRR13802965	513411499	295	210	SRX10186653	WGS	RANDOM	GENOMIC	PAIRED	ILLUMINA	NextSeq 550	PRJNA857526	SRS8335509	SAMN18085426	Escherichia coli	https://sra-downloadb.be-md.ncbi.nlm.nih.gov/sos3/sra-pub-zq-24/SRR013/13802/SRR13802965/SRR13802965.lite.1
AUSMDU00017738	SRR13802962	587609159	294	236	SRX10186656	WGS	RANDOM	GENOMIC	PAIRED	ILLUMINA	NextSeq 550	PRJNA857526	SRS8335512	SAMN18085429	Escherichia coli	https://sra-downloadb.be-md.ncbi.nlm.nih.gov/sos3/sra-pub-zq-24/SRR013/13802/SRR13802962/SRR13802962.lite.1
AUSMDU00017739	SRR13802961	601940510	295	241	SRX10186657	WGS	RANDOM	GENOMIC	PAIRED	ILLUMINA	NextSeq 550	PRJNA857526	SRS8335513	SAMN18085430	Escherichia coli	https://sra-downloadb.be-md.ncbi.nlm.nih.gov/sos3/sra-pub-zq-24/SRR013/13802/SRR13802961/SRR13802961.lite.1
AUSMDU00017743	SRR13825608	549934929	297	221	SRX10205468	WGS	RANDOM	GENOMIC	PAIRED	ILLUMINA	NextSeq 550	PRJNA857526	SRS8351613	SAMN18082883	Escherichia coli	https://sra-downloadb.be-md.ncbi.nlm.nih.gov/sos3/sra-pub-zq-24/SRR013/13825/SRR13825608/SRR13825608.lite.1
AUSMDU00017744	SRR13825607	558360332	297	225	SRX10205469	WGS	RANDOM	GENOMIC	PAIRED	ILLUMINA	NextSeq 550	PRJNA857526	SRS8351615	SAMN18082884	Escherichia coli	https://sra-downloadb.be-md.ncbi.nlm.nih.gov/sos3/sra-pub-zq-24/SRR013/13825/SRR13825607/SRR13825607.lite.1
AUSMDU00017749	SRR14673571	524046883	297	213	SRX11012291	WGS	RANDOM	GENOMIC	PAIRED	ILLUMINA	NextSeq 500	PRJNA857526	SRS9085242	SAMN18720322	Escherichia coli	https://sra-downloadb.be-md.ncbi.nlm.nih.gov/sos2/sra-pub-zq-18/SRR014/14673/SRR14673571/SRR14673571.lite.1
AUSMDU00017774	SRR13803230	382346613	297	156	SRX10186888	WGS	RANDOM	GENOMIC	PAIRED	ILLUMINA	NextSeq 550	PRJNA857526	SRS8335745	SAMN18085451	Escherichia coli	https://sra-downloadb.be-md.ncbi.nlm.nih.gov/sos3/sra-pub-zq-24/SRR013/13803/SRR13803230/SRR13803230.lite.1
AUSMDU00017775	SRR14673539	400429095	296	163	SRX11011745	WGS	RANDOM	GENOMIC	PAIRED	ILLUMINA	NextSeq 500	PRJNA857526	SRS9084696	SAMN18720382	Escherichia coli	https://sra-downloadb.be-md.ncbi.nlm.nih.gov/sos2/sra-pub-zq-18/SRR014/14673/SRR14673539/SRR14673539.lite.1
AUSMDU00017776	SRR13803223	439672065	295	179	SRX10186895	WGS	RANDOM	GENOMIC	PAIRED	ILLUMINA	NextSeq 550	PRJNA857526	SRS8335749	SAMN18085457	Escherichia coli	https://sra-downloadb.be-md.ncbi.nlm.nih.gov/sos3/sra-pub-zq-24/SRR013/13803/SRR13803223/SRR13803223.lite.1
AUSMDU00017840	SRR13802984	754835376	296	297	SRX10186634	WGS	RANDOM	GENOMIC	PAIRED	ILLUMINA	NextSeq 550	PRJNA857526	SRS8335490	SAMN18085409	Escherichia coli	https://sra-downloadb.be-md.ncbi.nlm.nih.gov/sos3/sra-pub-zq-24/SRR013/13802/SRR13802984/SRR13802984.lite.1
AUSMDU00017959	SRR13803175	576759689	295	238	SRX10186943	WGS	RANDOM	GENOMIC	PAIRED	ILLUMINA	NextSeq 550	PRJNA857526	SRS8335797	SAMN18085467	Escherichia coli	https://sra-downloadb.be-md.ncbi.nlm.nih.gov/sos3/sra-pub-zq-24/SRR013/13803/SRR13803175/SRR13803175.lite.1
AUSMDU00017960	SRR13803162	633657259	293	261	SRX10186956	WGS	RANDOM	GENOMIC	PAIRED	ILLUMINA	NextSeq 550	PRJNA857526	SRS8335813	SAMN18085479	Escherichia coli	https://sra-downloadb.be-md.ncbi.nlm.nih.gov/sos3/sra-pub-zq-22/SRR013/13803/SRR13803162/SRR13803162.lite.1
AUSMDU00017961	SRR13803154	464364351	296	193	SRX10186964	WGS	RANDOM	GENOMIC	PAIRED	ILLUMINA	NextSeq 550	PRJNA857526	SRS8335821	SAMN18085486	Escherichia coli	https://sra-downloadb.be-md.ncbi.nlm.nih.gov/sos3/sra-pub-zq-24/SRR013/13803/SRR13803154/SRR13803154.lite.1
AUSMDU00017962	SRR13803149	619852181	293	257	SRX10186969	WGS	RANDOM	GENOMIC	PAIRED	ILLUMINA	NextSeq 550	PRJNA857526	SRS8335824	SAMN18085491	Escherichia coli	https://sra-downloadb.be-md.ncbi.nlm.nih.gov/sos3/sra-pub-zq-22/SRR013/13803/SRR13803149/SRR13803149.lite.1
AUSMDU00018204	SRR13803153	670993723	298	279	SRX10186965	WGS	RANDOM	GENOMIC	PAIRED	ILLUMINA	NextSeq 550	PRJNA857526	SRS8335820	SAMN18085487	Escherichia coli	https://sra-downloadb.be-md.ncbi.nlm.nih.gov/sos3/sra-pub-zq-22/SRR013/13803/SRR13803153/SRR13803153.lite.1
AUSMDU00018276	SRR13803222	931194043	297	380	SRX10186896	WGS	RANDOM	GENOMIC	PAIRED	ILLUMINA	NextSeq 550	PRJNA857526	SRS8335752	SAMN18085458	Escherichia coli	https://sra-downloadb.be-md.ncbi.nlm.nih.gov/sos3/sra-pub-zq-24/SRR013/13803/SRR13803222/SRR13803222.lite.1
AUSMDU00018281	SRR13803167	936128945	297	380	SRX10186951	WGS	RANDOM	GENOMIC	PAIRED	ILLUMINA	NextSeq 550	PRJNA857526	SRS8335807	SAMN18085474	Escherichia coli	https://sra-downloadb.be-md.ncbi.nlm.nih.gov/sos3/sra-pub-zq-24/SRR013/13803/SRR13803167/SRR13803167.lite.1
AUSMDU00018285	SRR13803383	1009580075	295	413	SRX10186735	WGS	RANDOM	GENOMIC	PAIRED	ILLUMINA	NextSeq 550	PRJNA857526	SRS8335591	SAMN18085500	Escherichia coli	https://sra-downloadb.be-md.ncbi.nlm.nih.gov/sos3/sra-pub-zq-24/SRR013/13803/SRR13803383/SRR13803383.lite.1
AUSMDU00018362	SRR13803016	787490640	297	330	SRX10186602	WGS	RANDOM	GENOMIC	PAIRED	ILLUMINA	NextSeq 550	PRJNA857526	SRS8335458	SAMN18085524	Escherichia coli	https://sra-downloadb.be-md.ncbi.nlm.nih.gov/sos3/sra-pub-zq-24/SRR013/13803/SRR13803016/SRR13803016.lite.1
AUSMDU00018364	SRR13803014	831875357	297	348	SRX10186604	WGS	RANDOM	GENOMIC	PAIRED	ILLUMINA	NextSeq 550	PRJNA857526	SRS8335460	SAMN18085526	Escherichia coli	https://sra-downloadb.be-md.ncbi.nlm.nih.gov/sos3/sra-pub-zq-24/SRR013/13803/SRR13803014/SRR13803014.lite.1
AUSMDU00018365	SRR14673538	739966147	298	311	SRX11011746	WGS	RANDOM	GENOMIC	PAIRED	ILLUMINA	NextSeq 500	PRJNA857526	SRS9084697	SAMN18720383	Escherichia coli	https://sra-downloadb.be-md.ncbi.nlm.nih.gov/sos2/sra-pub-zq-18/SRR014/14673/SRR14673538/SRR14673538.lite.1
AUSMDU00018481	SRR13803009	925311400	299	365	SRX10186609	WGS	RANDOM	GENOMIC	PAIRED	ILLUMINA	NextSeq 550	PRJNA857526	SRS8335465	SAMN18085531	Escherichia coli	https://sra-downloadb.be-md.ncbi.nlm.nih.gov/sos3/sra-pub-zq-24/SRR013/13803/SRR13803009/SRR13803009.lite.1
AUSMDU00018642	SRR13802994	847440237	298	350	SRX10186624	WGS	RANDOM	GENOMIC	PAIRED	ILLUMINA	NextSeq 550	PRJNA857526	SRS8335480	SAMN18085544	Escherichia coli	https://sra-downloadb.be-md.ncbi.nlm.nih.gov/sos3/sra-pub-zq-24/SRR013/13802/SRR13802994/SRR13802994.lite.1
AUSMDU00018644	SRR14673563	798150318	299	333	SRX11011721	WGS	RANDOM	GENOMIC	PAIRED	ILLUMINA	NextSeq 500	PRJNA857526	SRS9084672	SAMN18720360	Escherichia coli	https://sra-downloadb.be-md.ncbi.nlm.nih.gov/sos2/sra-pub-zq-18/SRR014/14673/SRR14673563/SRR14673563.lite.1
AUSMDU00018645	SRR13803319	890884485	298	370	SRX10186799	WGS	RANDOM	GENOMIC	PAIRED	ILLUMINA	NextSeq 550	PRJNA857526	SRS8335660	SAMN18085558	Escherichia coli	https://sra-downloadb.be-md.ncbi.nlm.nih.gov/sos3/sra-pub-zq-22/SRR013/13803/SRR13803319/SRR13803319.lite.1
AUSMDU00018798	SRR13802999	519484229	298	214	SRX10186619	WGS	RANDOM	GENOMIC	PAIRED	ILLUMINA	NextSeq 550	PRJNA857526	SRS8335475	SAMN18085540	Escherichia coli	https://sra-downloadb.be-md.ncbi.nlm.nih.gov/sos3/sra-pub-zq-24/SRR013/13802/SRR13802999/SRR13802999.lite.1
AUSMDU00018818	SRR13803304	524317140	298	219	SRX10186814	WGS	RANDOM	GENOMIC	PAIRED	ILLUMINA	NextSeq 550	PRJNA857526	SRS8335669	SAMN18085571	Escherichia coli	https://sra-downloadb.be-md.ncbi.nlm.nih.gov/sos3/sra-pub-zq-24/SRR013/13803/SRR13803304/SRR13803304.lite.1
AUSMDU00018819	SRR13803298	524989906	298	217	SRX10186820	WGS	RANDOM	GENOMIC	PAIRED	ILLUMINA	NextSeq 550	PRJNA857526	SRS8335676	SAMN18085576	Escherichia coli	https://sra-downloadb.be-md.ncbi.nlm.nih.gov/sos3/sra-pub-zq-24/SRR013/13803/SRR13803298/SRR13803298.lite.1
AUSMDU00018820	SRR14673518	524440971	298	217	SRX11011766	WGS	RANDOM	GENOMIC	PAIRED	ILLUMINA	NextSeq 500	PRJNA857526	SRS9084717	SAMN18720401	Escherichia coli	https://sra-downloadb.be-md.ncbi.nlm.nih.gov/sos2/sra-pub-zq-18/SRR014/14673/SRR14673518/SRR14673518.lite.1
AUSMDU00018821	SRR13803297	493591113	298	204	SRX10186821	WGS	RANDOM	GENOMIC	PAIRED	ILLUMINA	NextSeq 550	PRJNA857526	SRS8335677	SAMN18085577	Escherichia coli	https://sra-downloadb.be-md.ncbi.nlm.nih.gov/sos3/sra-pub-zq-24/SRR013/13803/SRR13803297/SRR13803297.lite.1
AUSMDU00018822	SRR13803296	460579693	298	192	SRX10186822	WGS	RANDOM	GENOMIC	PAIRED	ILLUMINA	NextSeq 550	PRJNA857526	SRS8335678	SAMN18085578	Escherichia coli	https://sra-downloadb.be-md.ncbi.nlm.nih.gov/sos3/sra-pub-zq-24/SRR013/13803/SRR13803296/SRR13803296.lite.1
AUSMDU00018823	SRR13803294	688483073	295	279	SRX10186824	WGS	RANDOM	GENOMIC	PAIRED	ILLUMINA	NextSeq 550	PRJNA857526	SRS8335680	SAMN18085580	Escherichia coli	https://sra-downloadb.be-md.ncbi.nlm.nih.gov/sos3/sra-pub-zq-22/SRR013/13803/SRR13803294/SRR13803294.lite.1
AUSMDU00018824	SRR13803142	736628691	298	302	SRX10186976	WGS	RANDOM	GENOMIC	PAIRED	ILLUMINA	NextSeq 550	PRJNA857526	SRS8335832	SAMN18085583	Escherichia coli	https://sra-downloadb.be-md.ncbi.nlm.nih.gov/sos3/sra-pub-zq-24/SRR013/13803/SRR13803142/SRR13803142.lite.1
AUSMDU00018863	SRR13803313	748485330	299	304	SRX10186805	WGS	RANDOM	GENOMIC	PAIRED	ILLUMINA	NextSeq 550	PRJNA857526	SRS8335661	SAMN18085562	Escherichia coli	https://sra-downloadb.be-md.ncbi.nlm.nih.gov/sos3/sra-pub-zq-24/SRR013/13803/SRR13803313/SRR13803313.lite.1
AUSMDU00019173	SRR13803132	769291764	295	320	SRX10186986	WGS	RANDOM	GENOMIC	PAIRED	ILLUMINA	NextSeq 550	PRJNA857526	SRS8335842	SAMN18085592	Escherichia coli	https://sra-downloadb.be-md.ncbi.nlm.nih.gov/sos3/sra-pub-zq-24/SRR013/13803/SRR13803132/SRR13803132.lite.1
AUSMDU00019176	SRR14673586	571086439	299	240	SRX11012276	WGS	RANDOM	GENOMIC	PAIRED	ILLUMINA	NextSeq 500	PRJNA857526	SRS9085229	SAMN18720308	Escherichia coli	https://sra-downloadb.be-md.ncbi.nlm.nih.gov/sos2/sra-pub-zq-18/SRR014/14673/SRR14673586/SRR14673586.lite.1
AUSMDU00019215	SRR13802954	703421728	297	295	SRX10186664	WGS	RANDOM	GENOMIC	PAIRED	ILLUMINA	NextSeq 550	PRJNA857526	SRS8335519	SAMN18085436	Escherichia coli	https://sra-downloadb.be-md.ncbi.nlm.nih.gov/sos3/sra-pub-zq-24/SRR013/13802/SRR13802954/SRR13802954.lite.1
AUSMDU00019216	SRR14673244	664405245	297	280	SRX11012040	WGS	RANDOM	GENOMIC	PAIRED	ILLUMINA	NextSeq 500	PRJNA857526	SRS9084992	SAMN18720266	Escherichia coli	https://sra-downloadb.be-md.ncbi.nlm.nih.gov/sos4/sra-pub-zq-1/SRR014/14673/SRR14673244/SRR14673244.lite.1
AUSMDU00019217	SRR13802983	602076128	297	254	SRX10186635	WGS	RANDOM	GENOMIC	PAIRED	ILLUMINA	NextSeq 550	PRJNA857526	SRS8335492	SAMN18085410	Escherichia coli	https://sra-downloadb.be-md.ncbi.nlm.nih.gov/sos3/sra-pub-zq-24/SRR013/13802/SRR13802983/SRR13802983.lite.1
AUSMDU00019218	SRR13802993	633465373	297	267	SRX10186625	WGS	RANDOM	GENOMIC	PAIRED	ILLUMINA	NextSeq 550	PRJNA857526	SRS8335481	SAMN18085545	Escherichia coli	https://sra-downloadb.be-md.ncbi.nlm.nih.gov/sos3/sra-pub-zq-24/SRR013/13802/SRR13802993/SRR13802993.lite.1
AUSMDU00019219	SRR13802974	645176739	297	270	SRX10186644	WGS	RANDOM	GENOMIC	PAIRED	ILLUMINA	NextSeq 550	PRJNA857526	SRS8335501	SAMN18085418	Escherichia coli	https://sra-downloadb.be-md.ncbi.nlm.nih.gov/sos3/sra-pub-zq-24/SRR013/13802/SRR13802974/SRR13802974.lite.1
AUSMDU00019222	SRR13803152	732713446	297	307	SRX10186966	WGS	RANDOM	GENOMIC	PAIRED	ILLUMINA	NextSeq 550	PRJNA857526	SRS8335826	SAMN18085488	Escherichia coli	https://sra-downloadb.be-md.ncbi.nlm.nih.gov/sos3/sra-pub-zq-24/SRR013/13803/SRR13803152/SRR13803152.lite.1
AUSMDU00019226	SRR13803221	570878706	298	243	SRX10186897	WGS	RANDOM	GENOMIC	PAIRED	ILLUMINA	NextSeq 550	PRJNA857526	SRS8335753	SAMN18085459	Escherichia coli	https://sra-downloadb.be-md.ncbi.nlm.nih.gov/sos3/sra-pub-zq-24/SRR013/13803/SRR13803221/SRR13803221.lite.1
AUSMDU00019227	SRR13803216	711969229	297	299	SRX10186902	WGS	RANDOM	GENOMIC	PAIRED	ILLUMINA	NextSeq 550	PRJNA857526	SRS8335759	SAMN18085462	Escherichia coli	https://sra-downloadb.be-md.ncbi.nlm.nih.gov/sos3/sra-pub-zq-24/SRR013/13803/SRR13803216/SRR13803216.lite.1
AUSMDU00019228	SRR13803389	582633129	297	245	SRX10186729	WGS	RANDOM	GENOMIC	PAIRED	ILLUMINA	NextSeq 550	PRJNA857526	SRS8335585	SAMN18085494	Escherichia coli	https://sra-downloadb.be-md.ncbi.nlm.nih.gov/sos3/sra-pub-zq-24/SRR013/13803/SRR13803389/SRR13803389.lite.1
AUSMDU00019229	SRR13802987	781088323	297	329	SRX10186631	WGS	RANDOM	GENOMIC	PAIRED	ILLUMINA	NextSeq 550	PRJNA857526	SRS8335487	SAMN18085551	Escherichia coli	https://sra-downloadb.be-md.ncbi.nlm.nih.gov/sos3/sra-pub-zq-24/SRR013/13802/SRR13802987/SRR13802987.lite.1
AUSMDU00019230	SRR13803312	730174222	296	307	SRX10186806	WGS	RANDOM	GENOMIC	PAIRED	ILLUMINA	NextSeq 550	PRJNA857526	SRS8335662	SAMN18085563	Escherichia coli	https://sra-downloadb.be-md.ncbi.nlm.nih.gov/sos3/sra-pub-zq-24/SRR013/13803/SRR13803312/SRR13803312.lite.1
AUSMDU00019231	SRR14673558	583943776	297	248	SRX11011726	WGS	RANDOM	GENOMIC	PAIRED	ILLUMINA	NextSeq 500	PRJNA857526	SRS9084677	SAMN18720364	Escherichia coli	https://sra-downloadb.be-md.ncbi.nlm.nih.gov/sos2/sra-pub-zq-18/SRR014/14673/SRR14673558/SRR14673558.lite.1
AUSMDU00019234	SRR13803166	739359424	296	310	SRX10186952	WGS	RANDOM	GENOMIC	PAIRED	ILLUMINA	NextSeq 550	PRJNA857526	SRS8335806	SAMN18085475	Escherichia coli	https://sra-downloadb.be-md.ncbi.nlm.nih.gov/sos3/sra-pub-zq-24/SRR013/13803/SRR13803166/SRR13803166.lite.1
AUSMDU00019235	SRR13802973	702996323	296	296	SRX10186645	WGS	RANDOM	GENOMIC	PAIRED	ILLUMINA	NextSeq 550	PRJNA857526	SRS8335500	SAMN18085419	Escherichia coli	https://sra-downloadb.be-md.ncbi.nlm.nih.gov/sos3/sra-pub-zq-24/SRR013/13802/SRR13802973/SRR13802973.lite.1
AUSMDU00019236	SRR14673811	982970129	296	410	SRX11012051	WGS	RANDOM	GENOMIC	PAIRED	ILLUMINA	NextSeq 500	PRJNA857526	SRS9085001	SAMN18720267	Escherichia coli	https://sra-downloadb.be-md.ncbi.nlm.nih.gov/sos2/sra-pub-zq-20/SRR014/14673/SRR14673811/SRR14673811.lite.1
AUSMDU00019239	SRR13802992	804996430	295	337	SRX10186626	WGS	RANDOM	GENOMIC	PAIRED	ILLUMINA	NextSeq 550	PRJNA857526	SRS8335482	SAMN18085546	Escherichia coli	https://sra-downloadb.be-md.ncbi.nlm.nih.gov/sos3/sra-pub-zq-24/SRR013/13802/SRR13802992/SRR13802992.lite.1
AUSMDU00019240	SRR13803165	656695625	296	276	SRX10186953	WGS	RANDOM	GENOMIC	PAIRED	ILLUMINA	NextSeq 550	PRJNA857526	SRS8335809	SAMN18085476	Escherichia coli	https://sra-downloadb.be-md.ncbi.nlm.nih.gov/sos3/sra-pub-zq-22/SRR013/13803/SRR13803165/SRR13803165.lite.1
AUSMDU00019241	SRR13803325	758105830	295	317	SRX10186793	WGS	RANDOM	GENOMIC	PAIRED	ILLUMINA	NextSeq 550	PRJNA857526	SRS8335650	SAMN18085552	Escherichia coli	https://sra-downloadb.be-md.ncbi.nlm.nih.gov/sos3/sra-pub-zq-24/SRR013/13803/SRR13803325/SRR13803325.lite.1
AUSMDU00019301	SRR13802980	691582265	298	284	SRX10186638	WGS	RANDOM	GENOMIC	PAIRED	ILLUMINA	NextSeq 550	PRJNA857526	SRS8335494	SAMN18085412	Escherichia coli	https://sra-downloadb.be-md.ncbi.nlm.nih.gov/sos3/sra-pub-zq-24/SRR013/13802/SRR13802980/SRR13802980.lite.1
AUSMDU00019302	SRR13803361	417802527	298	174	SRX10186757	WGS	RANDOM	GENOMIC	PAIRED	ILLUMINA	NextSeq 550	PRJNA857526	SRS8335613	SAMN18085520	Escherichia coli	https://sra-downloadb.be-md.ncbi.nlm.nih.gov/sos3/sra-pub-zq-22/SRR013/13803/SRR13803361/SRR13803361.lite.1
AUSMDU00019304	SRR14673676	640920468	299	265	SRX11012186	WGS	RANDOM	GENOMIC	PAIRED	ILLUMINA	NextSeq 500	PRJNA857526	SRS9085137	SAMN18720343	Escherichia coli	https://sra-downloadb.be-md.ncbi.nlm.nih.gov/sos2/sra-pub-zq-18/SRR014/14673/SRR14673676/SRR14673676.lite.1
AUSMDU00019307	SRR13803161	540117695	299	224	SRX10186957	WGS	RANDOM	GENOMIC	PAIRED	ILLUMINA	NextSeq 550	PRJNA857526	SRS8335812	SAMN18085480	Escherichia coli	https://sra-downloadb.be-md.ncbi.nlm.nih.gov/sos3/sra-pub-zq-22/SRR013/13803/SRR13803161/SRR13803161.lite.1
AUSMDU00019308	SRR13802972	536461200	299	221	SRX10186646	WGS	RANDOM	GENOMIC	PAIRED	ILLUMINA	NextSeq 550	PRJNA857526	SRS8335502	SAMN18085420	Escherichia coli	https://sra-downloadb.be-md.ncbi.nlm.nih.gov/sos3/sra-pub-zq-24/SRR013/13802/SRR13802972/SRR13802972.lite.1
AUSMDU00019309	SRR14673499	549739822	299	227	SRX11011785	WGS	RANDOM	GENOMIC	PAIRED	ILLUMINA	NextSeq 500	PRJNA857526	SRS9084736	SAMN18720418	Escherichia coli	https://sra-downloadb.be-md.ncbi.nlm.nih.gov/sos2/sra-pub-zq-18/SRR014/14673/SRR14673499/SRR14673499.lite.1
AUSMDU00019313	SRR13802958	536749403	299	222	SRX10186660	WGS	RANDOM	GENOMIC	PAIRED	ILLUMINA	NextSeq 550	PRJNA857526	SRS8335516	SAMN18085432	Escherichia coli	https://sra-downloadb.be-md.ncbi.nlm.nih.gov/sos3/sra-pub-zq-24/SRR013/13802/SRR13802958/SRR13802958.lite.1
AUSMDU00019314	SRR13802957	627738678	299	260	SRX10186661	WGS	RANDOM	GENOMIC	PAIRED	ILLUMINA	NextSeq 550	PRJNA857526	SRS8335517	SAMN18085433	Escherichia coli	https://sra-downloadb.be-md.ncbi.nlm.nih.gov/sos3/sra-pub-zq-24/SRR013/13802/SRR13802957/SRR13802957.lite.1
AUSMDU00019316	SRR13803140	672715474	299	276	SRX10186978	WGS	RANDOM	GENOMIC	PAIRED	ILLUMINA	NextSeq 550	PRJNA857526	SRS8335834	SAMN18085585	Escherichia coli	https://sra-downloadb.be-md.ncbi.nlm.nih.gov/sos3/sra-pub-zq-22/SRR013/13803/SRR13803140/SRR13803140.lite.1
AUSMDU00019317	SRR14673529	610549086	299	251	SRX11011755	WGS	RANDOM	GENOMIC	PAIRED	ILLUMINA	NextSeq 500	PRJNA857526	SRS9084706	SAMN18720391	Escherichia coli	https://sra-downloadb.be-md.ncbi.nlm.nih.gov/sos2/sra-pub-zq-18/SRR014/14673/SRR14673529/SRR14673529.lite.1
AUSMDU00019319	SRR13803302	576224174	299	237	SRX10186816	WGS	RANDOM	GENOMIC	PAIRED	ILLUMINA	NextSeq 550	PRJNA857526	SRS8335671	SAMN18085572	Escherichia coli	https://sra-downloadb.be-md.ncbi.nlm.nih.gov/sos3/sra-pub-zq-24/SRR013/13803/SRR13803302/SRR13803302.lite.1
AUSMDU00019323	SRR13803324	657127106	298	270	SRX10186794	WGS	RANDOM	GENOMIC	PAIRED	ILLUMINA	NextSeq 550	PRJNA857526	SRS8335649	SAMN18085553	Escherichia coli	https://sra-downloadb.be-md.ncbi.nlm.nih.gov/sos3/sra-pub-zq-24/SRR013/13803/SRR13803324/SRR13803324.lite.1
AUSMDU00019324	SRR14673614	626184163	298	257	SRX11012248	WGS	RANDOM	GENOMIC	PAIRED	ILLUMINA	NextSeq 500	PRJNA857526	SRS9085198	SAMN18720283	Escherichia coli	https://sra-downloadb.be-md.ncbi.nlm.nih.gov/sos2/sra-pub-zq-18/SRR014/14673/SRR14673614/SRR14673614.lite.1
AUSMDU00019325	SRR14673565	583210787	299	243	SRX11011719	WGS	RANDOM	GENOMIC	PAIRED	ILLUMINA	NextSeq 500	PRJNA857526	SRS9084670	SAMN18720358	Escherichia coli	https://sra-downloadb.be-md.ncbi.nlm.nih.gov/sos2/sra-pub-zq-18/SRR014/14673/SRR14673565/SRR14673565.lite.1
AUSMDU00019328	SRR14673557	601238448	298	247	SRX11011727	WGS	RANDOM	GENOMIC	PAIRED	ILLUMINA	NextSeq 500	PRJNA857526	SRS9084678	SAMN18720365	Escherichia coli	https://sra-downloadb.be-md.ncbi.nlm.nih.gov/sos2/sra-pub-zq-18/SRR014/14673/SRR14673557/SRR14673557.lite.1
AUSMDU00019329	SRR14673800	786274733	299	320	SRX11012062	WGS	RANDOM	GENOMIC	PAIRED	ILLUMINA	NextSeq 500	PRJNA857526	SRS9085013	SAMN18720268	Escherichia coli	https://sra-downloadb.be-md.ncbi.nlm.nih.gov/sos2/sra-pub-zq-18/SRR014/14673/SRR14673800/SRR14673800.lite.1
AUSMDU00019331	SRR13803234	628717486	299	258	SRX10186884	WGS	RANDOM	GENOMIC	PAIRED	ILLUMINA	NextSeq 550	PRJNA857526	SRS8335739	SAMN18085447	Escherichia coli	https://sra-downloadb.be-md.ncbi.nlm.nih.gov/sos3/sra-pub-zq-24/SRR013/13803/SRR13803234/SRR13803234.lite.1
AUSMDU00019332	SRR13803160	608297299	299	251	SRX10186958	WGS	RANDOM	GENOMIC	PAIRED	ILLUMINA	NextSeq 550	PRJNA857526	SRS8335814	SAMN18085481	Escherichia coli	https://sra-downloadb.be-md.ncbi.nlm.nih.gov/sos3/sra-pub-zq-24/SRR013/13803/SRR13803160/SRR13803160.lite.1
AUSMDU00019333	SRR14673517	663700738	299	271	SRX11011767	WGS	RANDOM	GENOMIC	PAIRED	ILLUMINA	NextSeq 500	PRJNA857526	SRS9084718	SAMN18720402	Escherichia coli	https://sra-downloadb.be-md.ncbi.nlm.nih.gov/sos2/sra-pub-zq-18/SRR014/14673/SRR14673517/SRR14673517.lite.1
AUSMDU00019335	SRR14673695	674754476	298	275	SRX11012167	WGS	RANDOM	GENOMIC	PAIRED	ILLUMINA	NextSeq 500	PRJNA857526	SRS9085118	SAMN18720325	Escherichia coli	https://sra-downloadb.be-md.ncbi.nlm.nih.gov/sos2/sra-pub-zq-18/SRR014/14673/SRR14673695/SRR14673695.lite.1
AUSMDU00019336	SRR13803174	751375752	296	307	SRX10186944	WGS	RANDOM	GENOMIC	PAIRED	ILLUMINA	NextSeq 550	PRJNA857526	SRS8335800	SAMN18085468	Escherichia coli	https://sra-downloadb.be-md.ncbi.nlm.nih.gov/sos3/sra-pub-zq-24/SRR013/13803/SRR13803174/SRR13803174.lite.1
AUSMDU00019337	SRR13803006	625555013	299	257	SRX10186612	WGS	RANDOM	GENOMIC	PAIRED	ILLUMINA	NextSeq 550	PRJNA857526	SRS8335468	SAMN18085533	Escherichia coli	https://sra-downloadb.be-md.ncbi.nlm.nih.gov/sos3/sra-pub-zq-24/SRR013/13803/SRR13803006/SRR13803006.lite.1
AUSMDU00019339	SRR13802956	562396637	299	233	SRX10186662	WGS	RANDOM	GENOMIC	PAIRED	ILLUMINA	NextSeq 550	PRJNA857526	SRS8335518	SAMN18085434	Escherichia coli	https://sra-downloadb.be-md.ncbi.nlm.nih.gov/sos3/sra-pub-zq-24/SRR013/13802/SRR13802956/SRR13802956.lite.1
AUSMDU00019345	SRR13803373	501831807	299	208	SRX10186745	WGS	RANDOM	GENOMIC	PAIRED	ILLUMINA	NextSeq 550	PRJNA857526	SRS8335601	SAMN18085509	Escherichia coli	https://sra-downloadb.be-md.ncbi.nlm.nih.gov/sos3/sra-pub-zq-24/SRR013/13803/SRR13803373/SRR13803373.lite.1
AUSMDU00019347	SRR13803215	627405288	299	260	SRX10186903	WGS	RANDOM	GENOMIC	PAIRED	ILLUMINA	NextSeq 550	PRJNA857526	SRS8335758	SAMN18085463	Escherichia coli	https://sra-downloadb.be-md.ncbi.nlm.nih.gov/sos3/sra-pub-zq-24/SRR013/13803/SRR13803215/SRR13803215.lite.1
AUSMDU00019349	SRR13803301	695037597	299	284	SRX10186817	WGS	RANDOM	GENOMIC	PAIRED	ILLUMINA	NextSeq 550	PRJNA857526	SRS8335673	SAMN18085573	Escherichia coli	https://sra-downloadb.be-md.ncbi.nlm.nih.gov/sos3/sra-pub-zq-24/SRR013/13803/SRR13803301/SRR13803301.lite.1
AUSMDU00019350	SRR13803158	599776039	299	249	SRX10186960	WGS	RANDOM	GENOMIC	PAIRED	ILLUMINA	NextSeq 550	PRJNA857526	SRS8335816	SAMN18085482	Escherichia coli	https://sra-downloadb.be-md.ncbi.nlm.nih.gov/sos3/sra-pub-zq-24/SRR013/13803/SRR13803158/SRR13803158.lite.1
AUSMDU00019351	SRR13803318	642763621	298	262	SRX10186800	WGS	RANDOM	GENOMIC	PAIRED	ILLUMINA	NextSeq 550	PRJNA857526	SRS8335656	SAMN18085559	Escherichia coli	https://sra-downloadb.be-md.ncbi.nlm.nih.gov/sos3/sra-pub-zq-24/SRR013/13803/SRR13803318/SRR13803318.lite.1
AUSMDU00019353	SRR13803243	346959200	299	153	SRX10186875	WGS	RANDOM	GENOMIC	PAIRED	ILLUMINA	NextSeq 550	PRJNA857526	SRS8335730	SAMN18085439	Escherichia coli	https://sra-downloadb.be-md.ncbi.nlm.nih.gov/sos3/sra-pub-zq-24/SRR013/13803/SRR13803243/SRR13803243.lite.1
AUSMDU00019354	SRR13803228	615926899	299	255	SRX10186890	WGS	RANDOM	GENOMIC	PAIRED	ILLUMINA	NextSeq 550	PRJNA857526	SRS8335746	SAMN18085452	Escherichia coli	https://sra-downloadb.be-md.ncbi.nlm.nih.gov/sos3/sra-pub-zq-24/SRR013/13803/SRR13803228/SRR13803228.lite.1
AUSMDU00019356	SRR13803126	604961521	298	250	SRX10186992	WGS	RANDOM	GENOMIC	PAIRED	ILLUMINA	NextSeq 550	PRJNA857526	SRS8335847	SAMN18085598	Escherichia coli	https://sra-downloadb.be-md.ncbi.nlm.nih.gov/sos3/sra-pub-zq-24/SRR013/13803/SRR13803126/SRR13803126.lite.1
AUSMDU00019357	SRR13803164	836415653	295	340	SRX10186954	WGS	RANDOM	GENOMIC	PAIRED	ILLUMINA	NextSeq 550	PRJNA857526	SRS8335810	SAMN18085477	Escherichia coli	https://sra-downloadb.be-md.ncbi.nlm.nih.gov/sos3/sra-pub-zq-22/SRR013/13803/SRR13803164/SRR13803164.lite.1
AUSMDU00019359	SRR14673575	825569527	297	337	SRX11012287	WGS	RANDOM	GENOMIC	PAIRED	ILLUMINA	NextSeq 500	PRJNA857526	SRS9085238	SAMN18720318	Escherichia coli	https://sra-downloadb.be-md.ncbi.nlm.nih.gov/sos2/sra-pub-zq-18/SRR014/14673/SRR14673575/SRR14673575.lite.1
AUSMDU00019362	SRR14673528	756788949	297	309	SRX11011756	WGS	RANDOM	GENOMIC	PAIRED	ILLUMINA	NextSeq 500	PRJNA857526	SRS9084707	SAMN18720392	Escherichia coli	https://sra-downloadb.be-md.ncbi.nlm.nih.gov/sos2/sra-pub-zq-18/SRR014/14673/SRR14673528/SRR14673528.lite.1
AUSMDU00019364	SRR13803119	745623670	297	304	SRX10186999	WGS	RANDOM	GENOMIC	PAIRED	ILLUMINA	NextSeq 550	PRJNA857526	SRS8335860	SAMN18085604	Escherichia coli	https://sra-downloadb.be-md.ncbi.nlm.nih.gov/sos3/sra-pub-zq-24/SRR013/13803/SRR13803119/SRR13803119.lite.1
AUSMDU00019365	SRR14673547	575296338	297	234	SRX11011737	WGS	RANDOM	GENOMIC	PAIRED	ILLUMINA	NextSeq 500	PRJNA857526	SRS9084688	SAMN18720374	Escherichia coli	https://sra-downloadb.be-md.ncbi.nlm.nih.gov/sos2/sra-pub-zq-18/SRR014/14673/SRR14673547/SRR14673547.lite.1
AUSMDU00019366	SRR13803118	606964513	297	249	SRX10187000	WGS	RANDOM	GENOMIC	PAIRED	ILLUMINA	NextSeq 550	PRJNA857526	SRS8335856	SAMN18085605	Escherichia coli	https://sra-downloadb.be-md.ncbi.nlm.nih.gov/sos3/sra-pub-zq-24/SRR013/13803/SRR13803118/SRR13803118.lite.1
AUSMDU00019367	SRR13803278	701281428	299	287	SRX10186840	WGS	RANDOM	GENOMIC	PAIRED	ILLUMINA	NextSeq 550	PRJNA857526	SRS8335696	SAMN18085623	Escherichia coli	https://sra-downloadb.be-md.ncbi.nlm.nih.gov/sos3/sra-pub-zq-24/SRR013/13803/SRR13803278/SRR13803278.lite.1
AUSMDU00019369	SRR14673612	639631769	299	263	SRX11012250	WGS	RANDOM	GENOMIC	PAIRED	ILLUMINA	NextSeq 500	PRJNA857526	SRS9085201	SAMN18720284	Escherichia coli	https://sra-downloadb.be-md.ncbi.nlm.nih.gov/sos2/sra-pub-zq-18/SRR014/14673/SRR14673612/SRR14673612.lite.1
AUSMDU00019370	SRR13803283	634853040	299	261	SRX10186835	WGS	RANDOM	GENOMIC	PAIRED	ILLUMINA	NextSeq 550	PRJNA857526	SRS8335691	SAMN18085619	Escherichia coli	https://sra-downloadb.be-md.ncbi.nlm.nih.gov/sos3/sra-pub-zq-24/SRR013/13803/SRR13803283/SRR13803283.lite.1
AUSMDU00019371	SRR13803281	758460118	299	311	SRX10186837	WGS	RANDOM	GENOMIC	PAIRED	ILLUMINA	NextSeq 550	PRJNA857526	SRS8335692	SAMN18085621	Escherichia coli	https://sra-downloadb.be-md.ncbi.nlm.nih.gov/sos3/sra-pub-zq-22/SRR013/13803/SRR13803281/SRR13803281.lite.1
AUSMDU00019500	SRR13803117	768646873	299	317	SRX10187001	WGS	RANDOM	GENOMIC	PAIRED	ILLUMINA	NextSeq 550	PRJNA857526	SRS8335855	SAMN18085606	Escherichia coli	https://sra-downloadb.be-md.ncbi.nlm.nih.gov/sos3/sra-pub-zq-24/SRR013/13803/SRR13803117/SRR13803117.lite.1
AUSMDU00019501	SRR13803116	771986625	299	319	SRX10187002	WGS	RANDOM	GENOMIC	PAIRED	ILLUMINA	NextSeq 550	PRJNA857526	SRS8335857	SAMN18085607	Escherichia coli	https://sra-downloadb.be-md.ncbi.nlm.nih.gov/sos3/sra-pub-zq-24/SRR013/13803/SRR13803116/SRR13803116.lite.1
AUSMDU00019503	SRR13803287	694573903	299	288	SRX10186831	WGS	RANDOM	GENOMIC	PAIRED	ILLUMINA	NextSeq 550	PRJNA857526	SRS8335687	SAMN18085615	Escherichia coli	https://sra-downloadb.be-md.ncbi.nlm.nih.gov/sos3/sra-pub-zq-24/SRR013/13803/SRR13803287/SRR13803287.lite.1
AUSMDU00019504	SRR13803285	823620284	299	339	SRX10186833	WGS	RANDOM	GENOMIC	PAIRED	ILLUMINA	NextSeq 550	PRJNA857526	SRS8335689	SAMN18085617	Escherichia coli	https://sra-downloadb.be-md.ncbi.nlm.nih.gov/sos3/sra-pub-zq-24/SRR013/13803/SRR13803285/SRR13803285.lite.1
AUSMDU00019559	SRR13803277	1149225445	299	475	SRX10186841	WGS	RANDOM	GENOMIC	PAIRED	ILLUMINA	NextSeq 550	PRJNA857526	SRS8335699	SAMN18085624	Escherichia coli	https://sra-downloadb.be-md.ncbi.nlm.nih.gov/sos3/sra-pub-zq-24/SRR013/13803/SRR13803277/SRR13803277.lite.1
AUSMDU00019560	SRR13803271	748172958	299	312	SRX10186847	WGS	RANDOM	GENOMIC	PAIRED	ILLUMINA	NextSeq 550	PRJNA857526	SRS8335702	SAMN18085630	Escherichia coli	https://sra-downloadb.be-md.ncbi.nlm.nih.gov/sos3/sra-pub-zq-24/SRR013/13803/SRR13803271/SRR13803271.lite.1
AUSMDU00019562	SRR14673543	794852463	299	328	SRX11011741	WGS	RANDOM	GENOMIC	PAIRED	ILLUMINA	NextSeq 500	PRJNA857526	SRS9084692	SAMN18720378	Escherichia coli	https://sra-downloadb.be-md.ncbi.nlm.nih.gov/sos2/sra-pub-zq-18/SRR014/14673/SRR14673543/SRR14673543.lite.1
AUSMDU00019675	SRR13803264	443914091	299	182	SRX10186854	WGS	RANDOM	GENOMIC	PAIRED	ILLUMINA	NextSeq 550	PRJNA857526	SRS8335710	SAMN18085636	Escherichia coli	https://sra-downloadb.be-md.ncbi.nlm.nih.gov/sos3/sra-pub-zq-24/SRR013/13803/SRR13803264/SRR13803264.lite.1
AUSMDU00019677	SRR14673690	452166625	299	185	SRX11012172	WGS	RANDOM	GENOMIC	PAIRED	ILLUMINA	NextSeq 500	PRJNA857526	SRS9085123	SAMN18720330	Escherichia coli	https://sra-downloadb.be-md.ncbi.nlm.nih.gov/sos2/sra-pub-zq-18/SRR014/14673/SRR14673690/SRR14673690.lite.1
AUSMDU00019678	SRR13803270	462785169	299	189	SRX10186848	WGS	RANDOM	GENOMIC	PAIRED	ILLUMINA	NextSeq 550	PRJNA857526	SRS8335703	SAMN18085631	Escherichia coli	https://sra-downloadb.be-md.ncbi.nlm.nih.gov/sos3/sra-pub-zq-24/SRR013/13803/SRR13803270/SRR13803270.lite.1
AUSMDU00019680	SRR13803263	443563985	299	181	SRX10186855	WGS	RANDOM	GENOMIC	PAIRED	ILLUMINA	NextSeq 550	PRJNA857526	SRS8335712	SAMN18085637	Escherichia coli	https://sra-downloadb.be-md.ncbi.nlm.nih.gov/sos3/sra-pub-zq-24/SRR013/13803/SRR13803263/SRR13803263.lite.1
AUSMDU00019681	SRR13803266	473834279	298	194	SRX10186852	WGS	RANDOM	GENOMIC	PAIRED	ILLUMINA	NextSeq 550	PRJNA857526	SRS8335707	SAMN18085634	Escherichia coli	https://sra-downloadb.be-md.ncbi.nlm.nih.gov/sos3/sra-pub-zq-24/SRR013/13803/SRR13803266/SRR13803266.lite.1
AUSMDU00019683	SRR13803265	461012775	299	189	SRX10186853	WGS	RANDOM	GENOMIC	PAIRED	ILLUMINA	NextSeq 550	PRJNA857526	SRS8335709	SAMN18085635	Escherichia coli	https://sra-downloadb.be-md.ncbi.nlm.nih.gov/sos3/sra-pub-zq-24/SRR013/13803/SRR13803265/SRR13803265.lite.1
AUSMDU00019684	SRR13803207	440361818	298	181	SRX10186911	WGS	RANDOM	GENOMIC	PAIRED	ILLUMINA	NextSeq 550	PRJNA857526	SRS8335766	SAMN18085644	Escherichia coli	https://sra-downloadb.be-md.ncbi.nlm.nih.gov/sos3/sra-pub-zq-24/SRR013/13803/SRR13803207/SRR13803207.lite.1
AUSMDU00019690	SRR14673789	437414684	299	180	SRX11012073	WGS	RANDOM	GENOMIC	PAIRED	ILLUMINA	NextSeq 500	PRJNA857526	SRS9085024	SAMN18720269	Escherichia coli	https://sra-downloadb.be-md.ncbi.nlm.nih.gov/sos2/sra-pub-zq-18/SRR014/14673/SRR14673789/SRR14673789.lite.1
AUSMDU00019837	SRR13803195	598657695	298	238	SRX10186923	WGS	RANDOM	GENOMIC	PAIRED	ILLUMINA	NextSeq 550	PRJNA857526	SRS8335779	SAMN18085655	Escherichia coli	https://sra-downloadb.be-md.ncbi.nlm.nih.gov/sos3/sra-pub-zq-24/SRR013/13803/SRR13803195/SRR13803195.lite.1
AUSMDU00019838	SRR13803192	554002215	298	221	SRX10186926	WGS	RANDOM	GENOMIC	PAIRED	ILLUMINA	NextSeq 550	PRJNA857526	SRS8335782	SAMN18085658	Escherichia coli	https://sra-downloadb.be-md.ncbi.nlm.nih.gov/sos3/sra-pub-zq-24/SRR013/13803/SRR13803192/SRR13803192.lite.1
AUSMDU00019839	SRR14673570	432031166	298	173	SRX11012292	WGS	RANDOM	GENOMIC	PAIRED	ILLUMINA	NextSeq 500	PRJNA857526	SRS9085243	SAMN18720323	Escherichia coli	https://sra-downloadb.be-md.ncbi.nlm.nih.gov/sos2/sra-pub-zq-18/SRR014/14673/SRR14673570/SRR14673570.lite.1
AUSMDU00019916	SRR13803121	754024056	298	304	SRX10186997	WGS	RANDOM	GENOMIC	PAIRED	ILLUMINA	NextSeq 550	PRJNA857526	SRS8335853	SAMN18085602	Escherichia coli	https://sra-downloadb.be-md.ncbi.nlm.nih.gov/sos3/sra-pub-zq-24/SRR013/13803/SRR13803121/SRR13803121.lite.1
AUSMDU00019918	SRR13803289	844943190	299	336	SRX10186829	WGS	RANDOM	GENOMIC	PAIRED	ILLUMINA	NextSeq 550	PRJNA857526	SRS8335684	SAMN18085613	Escherichia coli	https://sra-downloadb.be-md.ncbi.nlm.nih.gov/sos3/sra-pub-zq-24/SRR013/13803/SRR13803289/SRR13803289.lite.1
AUSMDU00019926	SRR14673593	818524349	299	327	SRX11012269	WGS	RANDOM	GENOMIC	PAIRED	ILLUMINA	NextSeq 500	PRJNA857526	SRS9085222	SAMN18720302	Escherichia coli	https://sra-downloadb.be-md.ncbi.nlm.nih.gov/sos2/sra-pub-zq-18/SRR014/14673/SRR14673593/SRR14673593.lite.1
AUSMDU00019928	SRR14673611	869943399	299	349	SRX11012251	WGS	RANDOM	GENOMIC	PAIRED	ILLUMINA	NextSeq 500	PRJNA857526	SRS9085202	SAMN18720285	Escherichia coli	https://sra-downloadb.be-md.ncbi.nlm.nih.gov/sos2/sra-pub-zq-18/SRR014/14673/SRR14673611/SRR14673611.lite.1
AUSMDU00019929	SRR13803196	837540264	299	338	SRX10186922	WGS	RANDOM	GENOMIC	PAIRED	ILLUMINA	NextSeq 550	PRJNA857526	SRS8335777	SAMN18085654	Escherichia coli	https://sra-downloadb.be-md.ncbi.nlm.nih.gov/sos3/sra-pub-zq-24/SRR013/13803/SRR13803196/SRR13803196.lite.1
AUSMDU00019931	SRR13803191	880963810	299	353	SRX10186927	WGS	RANDOM	GENOMIC	PAIRED	ILLUMINA	NextSeq 550	PRJNA857526	SRS8335783	SAMN18085659	Escherichia coli	https://sra-downloadb.be-md.ncbi.nlm.nih.gov/sos3/sra-pub-zq-24/SRR013/13803/SRR13803191/SRR13803191.lite.1
AUSMDU00019934	SRR13803194	764738242	299	310	SRX10186924	WGS	RANDOM	GENOMIC	PAIRED	ILLUMINA	NextSeq 550	PRJNA857526	SRS8335781	SAMN18085656	Escherichia coli	https://sra-downloadb.be-md.ncbi.nlm.nih.gov/sos3/sra-pub-zq-24/SRR013/13803/SRR13803194/SRR13803194.lite.1
AUSMDU00019935	SRR13803202	741852863	297	300	SRX10186916	WGS	RANDOM	GENOMIC	PAIRED	ILLUMINA	NextSeq 550	PRJNA857526	SRS8335772	SAMN18085649	Escherichia coli	https://sra-downloadb.be-md.ncbi.nlm.nih.gov/sos3/sra-pub-zq-24/SRR013/13803/SRR13803202/SRR13803202.lite.1
AUSMDU00019936	SRR13803691	812821978	299	328	SRX10187065	WGS	RANDOM	GENOMIC	PAIRED	ILLUMINA	NextSeq 550	PRJNA857526	SRS8335921	SAMN18085662	Escherichia coli	https://sra-downloadb.be-md.ncbi.nlm.nih.gov/sos3/sra-pub-zq-22/SRR013/13803/SRR13803691/SRR13803691.lite.1
AUSMDU00019967	SRR13803276	901586372	298	358	SRX10186842	WGS	RANDOM	GENOMIC	PAIRED	ILLUMINA	NextSeq 550	PRJNA857526	SRS8335698	SAMN18085625	Escherichia coli	https://sra-downloadb.be-md.ncbi.nlm.nih.gov/sos3/sra-pub-zq-24/SRR013/13803/SRR13803276/SRR13803276.lite.1
AUSMDU00019968	SRR13803279	819674447	298	327	SRX10186839	WGS	RANDOM	GENOMIC	PAIRED	ILLUMINA	NextSeq 550	PRJNA857526	SRS8335695	SAMN18085622	Escherichia coli	https://sra-downloadb.be-md.ncbi.nlm.nih.gov/sos3/sra-pub-zq-24/SRR013/13803/SRR13803279/SRR13803279.lite.1
AUSMDU00019972	SRR13803209	701468762	299	283	SRX10186909	WGS	RANDOM	GENOMIC	PAIRED	ILLUMINA	NextSeq 550	PRJNA857526	SRS8335767	SAMN18085642	Escherichia coli	https://sra-downloadb.be-md.ncbi.nlm.nih.gov/sos3/sra-pub-zq-24/SRR013/13803/SRR13803209/SRR13803209.lite.1
AUSMDU00019979	SRR14673674	658633106	299	268	SRX11012188	WGS	RANDOM	GENOMIC	PAIRED	ILLUMINA	NextSeq 500	PRJNA857526	SRS9085138	SAMN18720344	Escherichia coli	https://sra-downloadb.be-md.ncbi.nlm.nih.gov/sos2/sra-pub-zq-18/SRR014/14673/SRR14673674/SRR14673674.lite.1
AUSMDU00019980	SRR13803193	577045679	299	233	SRX10186925	WGS	RANDOM	GENOMIC	PAIRED	ILLUMINA	NextSeq 550	PRJNA857526	SRS8335780	SAMN18085657	Escherichia coli	https://sra-downloadb.be-md.ncbi.nlm.nih.gov/sos3/sra-pub-zq-24/SRR013/13803/SRR13803193/SRR13803193.lite.1
AUSMDU00020024	SRR13803139	545886893	289	230	SRX10186979	WGS	RANDOM	GENOMIC	PAIRED	ILLUMINA	NextSeq 550	PRJNA857526	SRS8335835	SAMN18085586	Escherichia coli	https://sra-downloadb.be-md.ncbi.nlm.nih.gov/sos3/sra-pub-zq-22/SRR013/13803/SRR13803139/SRR13803139.lite.1
AUSMDU00020025	SRR14673516	679530849	292	279	SRX11011768	WGS	RANDOM	GENOMIC	PAIRED	ILLUMINA	NextSeq 500	PRJNA857526	SRS9084719	SAMN18720403	Escherichia coli	https://sra-downloadb.be-md.ncbi.nlm.nih.gov/sos2/sra-pub-zq-18/SRR014/14673/SRR14673516/SRR14673516.lite.1
AUSMDU00020026	SRR13803136	329453071	297	148	SRX10186982	WGS	RANDOM	GENOMIC	PAIRED	ILLUMINA	NextSeq 550	PRJNA857526	SRS8335838	SAMN18085589	Escherichia coli	https://sra-downloadb.be-md.ncbi.nlm.nih.gov/sos3/sra-pub-zq-24/SRR013/13803/SRR13803136/SRR13803136.lite.1
AUSMDU00020027	SRR13803129	534635375	298	221	SRX10186989	WGS	RANDOM	GENOMIC	PAIRED	ILLUMINA	NextSeq 550	PRJNA857526	SRS8335845	SAMN18085595	Escherichia coli	https://sra-downloadb.be-md.ncbi.nlm.nih.gov/sos3/sra-pub-zq-24/SRR013/13803/SRR13803129/SRR13803129.lite.1
AUSMDU00020088	SRR13803690	524848591	298	217	SRX10187066	WGS	RANDOM	GENOMIC	PAIRED	ILLUMINA	NextSeq 550	PRJNA857526	SRS8335922	SAMN18085663	Escherichia coli	https://sra-downloadb.be-md.ncbi.nlm.nih.gov/sos3/sra-pub-zq-24/SRR013/13803/SRR13803690/SRR13803690.lite.1
AUSMDU00020089	SRR13803550	644727877	298	263	SRX10187206	WGS	RANDOM	GENOMIC	PAIRED	ILLUMINA	NextSeq 550	PRJNA857526	SRS8336062	SAMN18085669	Escherichia coli	https://sra-downloadb.be-md.ncbi.nlm.nih.gov/sos3/sra-pub-zq-22/SRR013/13803/SRR13803550/SRR13803550.lite.1
AUSMDU00020090	SRR13803539	679948999	298	277	SRX10187217	WGS	RANDOM	GENOMIC	PAIRED	ILLUMINA	NextSeq 550	PRJNA857526	SRS8336077	SAMN18085670	Escherichia coli	https://sra-downloadb.be-md.ncbi.nlm.nih.gov/sos3/sra-pub-zq-24/SRR013/13803/SRR13803539/SRR13803539.lite.1
AUSMDU00020091	SRR13803667	533111256	298	222	SRX10187089	WGS	RANDOM	GENOMIC	PAIRED	ILLUMINA	NextSeq 550	PRJNA857526	SRS8335945	SAMN18085674	Escherichia coli	https://sra-downloadb.be-md.ncbi.nlm.nih.gov/sos3/sra-pub-zq-24/SRR013/13803/SRR13803667/SRR13803667.lite.1
AUSMDU00020092	SRR13803645	643326378	298	263	SRX10187111	WGS	RANDOM	GENOMIC	PAIRED	ILLUMINA	NextSeq 550	PRJNA857526	SRS8335967	SAMN18085676	Escherichia coli	https://sra-downloadb.be-md.ncbi.nlm.nih.gov/sos3/sra-pub-zq-24/SRR013/13803/SRR13803645/SRR13803645.lite.1
AUSMDU00020093	SRR13803634	514369461	298	213	SRX10187122	WGS	RANDOM	GENOMIC	PAIRED	ILLUMINA	NextSeq 550	PRJNA857526	SRS8335979	SAMN18085677	Escherichia coli	https://sra-downloadb.be-md.ncbi.nlm.nih.gov/sos3/sra-pub-zq-24/SRR013/13803/SRR13803634/SRR13803634.lite.1
AUSMDU00020094	SRR13803481	592733748	298	243	SRX10187275	WGS	RANDOM	GENOMIC	PAIRED	ILLUMINA	NextSeq 550	PRJNA857526	SRS8336130	SAMN18085685	Escherichia coli	https://sra-downloadb.be-md.ncbi.nlm.nih.gov/sos3/sra-pub-zq-22/SRR013/13803/SRR13803481/SRR13803481.lite.1
AUSMDU00020275	SRR14673567	694233723	299	301	SRX11011717	WGS	RANDOM	GENOMIC	PAIRED	ILLUMINA	NextSeq 500	PRJNA857526	SRS9084666	SAMN18720356	Escherichia coli	https://sra-downloadb.be-md.ncbi.nlm.nih.gov/sos2/sra-pub-zq-18/SRR014/14673/SRR14673567/SRR14673567.lite.1
AUSMDU00020276	SRR14673603	696060047	299	301	SRX11012259	WGS	RANDOM	GENOMIC	PAIRED	ILLUMINA	NextSeq 500	PRJNA857526	SRS9085210	SAMN18720293	Escherichia coli	https://sra-downloadb.be-md.ncbi.nlm.nih.gov/sos2/sra-pub-zq-18/SRR014/14673/SRR14673603/SRR14673603.lite.1
AUSMDU00020277	SRR14673610	664703437	299	288	SRX11012252	WGS	RANDOM	GENOMIC	PAIRED	ILLUMINA	NextSeq 500	PRJNA857526	SRS9085203	SAMN18720286	Escherichia coli	https://sra-downloadb.be-md.ncbi.nlm.nih.gov/sos2/sra-pub-zq-18/SRR014/14673/SRR14673610/SRR14673610.lite.1
AUSMDU00020278	SRR13803404	706397248	299	306	SRX10187352	WGS	RANDOM	GENOMIC	PAIRED	ILLUMINA	NextSeq 500	PRJNA857526	SRS8336208	SAMN18085682	Escherichia coli	https://sra-downloadb.be-md.ncbi.nlm.nih.gov/sos3/sra-pub-zq-22/SRR013/13803/SRR13803404/SRR13803404.lite.1
AUSMDU00020280	SRR13803463	631670670	299	275	SRX10187293	WGS	RANDOM	GENOMIC	PAIRED	ILLUMINA	NextSeq 500	PRJNA857526	SRS8336149	SAMN18085694	Escherichia coli	https://sra-downloadb.be-md.ncbi.nlm.nih.gov/sos3/sra-pub-zq-24/SRR013/13803/SRR13803463/SRR13803463.lite.1
AUSMDU00020281	SRR14673534	901534966	295	386	SRX11011750	WGS	RANDOM	GENOMIC	PAIRED	ILLUMINA	NextSeq 500	PRJNA857526	SRS9084701	SAMN18720386	Escherichia coli	https://sra-downloadb.be-md.ncbi.nlm.nih.gov/sos2/sra-pub-zq-18/SRR014/14673/SRR14673534/SRR14673534.lite.1
AUSMDU00020284	SRR14673514	795350493	298	342	SRX11011770	WGS	RANDOM	GENOMIC	PAIRED	ILLUMINA	NextSeq 500	PRJNA857526	SRS9084721	SAMN18720404	Escherichia coli	https://sra-downloadb.be-md.ncbi.nlm.nih.gov/sos2/sra-pub-zq-18/SRR014/14673/SRR14673514/SRR14673514.lite.1
AUSMDU00020285	SRR13803623	825557011	299	357	SRX10187133	WGS	RANDOM	GENOMIC	PAIRED	ILLUMINA	NextSeq 500	PRJNA857526	SRS8335989	SAMN18085678	Escherichia coli	https://sra-downloadb.be-md.ncbi.nlm.nih.gov/sos3/sra-pub-zq-24/SRR013/13803/SRR13803623/SRR13803623.lite.1
AUSMDU00020287	SRR13803522	724981008	299	314	SRX10187234	WGS	RANDOM	GENOMIC	PAIRED	ILLUMINA	NextSeq 500	PRJNA857526	SRS8336089	SAMN18085690	Escherichia coli	https://sra-downloadb.be-md.ncbi.nlm.nih.gov/sos3/sra-pub-zq-22/SRR013/13803/SRR13803522/SRR13803522.lite.1
AUSMDU00020288	SRR13803393	759252450	299	329	SRX10187363	WGS	RANDOM	GENOMIC	PAIRED	ILLUMINA	NextSeq 500	PRJNA857526	SRS8336219	SAMN18085683	Escherichia coli	https://sra-downloadb.be-md.ncbi.nlm.nih.gov/sos3/sra-pub-zq-22/SRR013/13803/SRR13803393/SRR13803393.lite.1
AUSMDU00020291	SRR14673592	711457510	299	309	SRX11012270	WGS	RANDOM	GENOMIC	PAIRED	ILLUMINA	NextSeq 500	PRJNA857526	SRS9085221	SAMN18720303	Escherichia coli	https://sra-downloadb.be-md.ncbi.nlm.nih.gov/sos2/sra-pub-zq-18/SRR014/14673/SRR14673592/SRR14673592.lite.1
AUSMDU00020292	SRR13803467	655154461	299	286	SRX10187289	WGS	RANDOM	GENOMIC	PAIRED	ILLUMINA	NextSeq 500	PRJNA857526	SRS8336145	SAMN18085692	Escherichia coli	https://sra-downloadb.be-md.ncbi.nlm.nih.gov/sos3/sra-pub-zq-22/SRR013/13803/SRR13803467/SRR13803467.lite.1
AUSMDU00020294	SRR13803612	795701822	295	341	SRX10187144	WGS	RANDOM	GENOMIC	PAIRED	ILLUMINA	NextSeq 500	PRJNA857526	SRS8335999	SAMN18085679	Escherichia coli	https://sra-downloadb.be-md.ncbi.nlm.nih.gov/sos3/sra-pub-zq-24/SRR013/13803/SRR13803612/SRR13803612.lite.1
AUSMDU00020295	SRR13803601	822267856	299	352	SRX10187155	WGS	RANDOM	GENOMIC	PAIRED	ILLUMINA	NextSeq 500	PRJNA857526	SRS8336010	SAMN18085680	Escherichia coli	https://sra-downloadb.be-md.ncbi.nlm.nih.gov/sos3/sra-pub-zq-24/SRR013/13803/SRR13803601/SRR13803601.lite.1
AUSMDU00020296	SRR13803462	816767920	299	352	SRX10187294	WGS	RANDOM	GENOMIC	PAIRED	ILLUMINA	NextSeq 500	PRJNA857526	SRS8336150	SAMN18085695	Escherichia coli	https://sra-downloadb.be-md.ncbi.nlm.nih.gov/sos3/sra-pub-zq-24/SRR013/13803/SRR13803462/SRR13803462.lite.1
AUSMDU00020299	SRR14673609	773597832	299	334	SRX11012253	WGS	RANDOM	GENOMIC	PAIRED	ILLUMINA	NextSeq 500	PRJNA857526	SRS9085204	SAMN18720287	Escherichia coli	https://sra-downloadb.be-md.ncbi.nlm.nih.gov/sos2/sra-pub-zq-18/SRR014/14673/SRR14673609/SRR14673609.lite.1
AUSMDU00020300	SRR13803445	719207870	299	311	SRX10187311	WGS	RANDOM	GENOMIC	PAIRED	ILLUMINA	NextSeq 500	PRJNA857526	SRS8336167	SAMN18085711	Escherichia coli	https://sra-downloadb.be-md.ncbi.nlm.nih.gov/sos3/sra-pub-zq-24/SRR013/13803/SRR13803445/SRR13803445.lite.1
AUSMDU00020302	SRR13803456	566005483	299	247	SRX10187300	WGS	RANDOM	GENOMIC	PAIRED	ILLUMINA	NextSeq 500	PRJNA857526	SRS8336155	SAMN18085701	Escherichia coli	https://sra-downloadb.be-md.ncbi.nlm.nih.gov/sos3/sra-pub-zq-22/SRR013/13803/SRR13803456/SRR13803456.lite.1
AUSMDU00020304	SRR13803454	994612637	295	425	SRX10187302	WGS	RANDOM	GENOMIC	PAIRED	ILLUMINA	NextSeq 500	PRJNA857526	SRS8336158	SAMN18085702	Escherichia coli	https://sra-downloadb.be-md.ncbi.nlm.nih.gov/sos3/sra-pub-zq-22/SRR013/13803/SRR13803454/SRR13803454.lite.1
AUSMDU00020305	SRR13803453	869966218	295	372	SRX10187303	WGS	RANDOM	GENOMIC	PAIRED	ILLUMINA	NextSeq 500	PRJNA857526	SRS8336160	SAMN18085703	Escherichia coli	https://sra-downloadb.be-md.ncbi.nlm.nih.gov/sos3/sra-pub-zq-24/SRR013/13803/SRR13803453/SRR13803453.lite.1
AUSMDU00020383	SRR14673536	516948347	298	208	SRX11011748	WGS	RANDOM	GENOMIC	PAIRED	ILLUMINA	NextSeq 500	PRJNA857526	SRS9084699	SAMN18720384	Escherichia coli	https://sra-downloadb.be-md.ncbi.nlm.nih.gov/sos2/sra-pub-zq-18/SRR014/14673/SRR14673536/SRR14673536.lite.1
AUSMDU00020384	SRR14673542	583852789	297	233	SRX11011742	WGS	RANDOM	GENOMIC	PAIRED	ILLUMINA	NextSeq 500	PRJNA857526	SRS9084693	SAMN18720379	Escherichia coli	https://sra-downloadb.be-md.ncbi.nlm.nih.gov/sos2/sra-pub-zq-18/SRR014/14673/SRR14673542/SRR14673542.lite.1
AUSMDU00020385	SRR13803511	508606935	298	206	SRX10187245	WGS	RANDOM	GENOMIC	PAIRED	ILLUMINA	NextSeq 550	PRJNA857526	SRS8336105	SAMN18085691	Escherichia coli	https://sra-downloadb.be-md.ncbi.nlm.nih.gov/sos3/sra-pub-zq-22/SRR013/13803/SRR13803511/SRR13803511.lite.1
AUSMDU00020386	SRR13803441	587412132	298	236	SRX10187315	WGS	RANDOM	GENOMIC	PAIRED	ILLUMINA	NextSeq 550	PRJNA857526	SRS8336170	SAMN18085714	Escherichia coli	https://sra-downloadb.be-md.ncbi.nlm.nih.gov/sos3/sra-pub-zq-24/SRR013/13803/SRR13803441/SRR13803441.lite.1
AUSMDU00020389	SRR13803440	554861215	297	223	SRX10187316	WGS	RANDOM	GENOMIC	PAIRED	ILLUMINA	NextSeq 550	PRJNA857526	SRS8336172	SAMN18085715	Escherichia coli	https://sra-downloadb.be-md.ncbi.nlm.nih.gov/sos3/sra-pub-zq-24/SRR013/13803/SRR13803440/SRR13803440.lite.1
AUSMDU00020390	SRR13803437	543630242	297	218	SRX10187319	WGS	RANDOM	GENOMIC	PAIRED	ILLUMINA	NextSeq 550	PRJNA857526	SRS8336174	SAMN18085718	Escherichia coli	https://sra-downloadb.be-md.ncbi.nlm.nih.gov/sos3/sra-pub-zq-24/SRR013/13803/SRR13803437/SRR13803437.lite.1
AUSMDU00020476	SRR13803460	856163116	298	350	SRX10187296	WGS	RANDOM	GENOMIC	PAIRED	ILLUMINA	NextSeq 550	PRJNA857526	SRS8336151	SAMN18085697	Escherichia coli	https://sra-downloadb.be-md.ncbi.nlm.nih.gov/sos3/sra-pub-zq-24/SRR013/13803/SRR13803460/SRR13803460.lite.1
AUSMDU00020477	SRR13803459	870188282	298	359	SRX10187297	WGS	RANDOM	GENOMIC	PAIRED	ILLUMINA	NextSeq 550	PRJNA857526	SRS8336153	SAMN18085698	Escherichia coli	https://sra-downloadb.be-md.ncbi.nlm.nih.gov/sos3/sra-pub-zq-24/SRR013/13803/SRR13803459/SRR13803459.lite.1
AUSMDU00020483	SRR13803405	699029204	298	288	SRX10187351	WGS	RANDOM	GENOMIC	PAIRED	ILLUMINA	NextSeq 550	PRJNA857526	SRS8336207	SAMN18085664	Escherichia coli	https://sra-downloadb.be-md.ncbi.nlm.nih.gov/sos3/sra-pub-zq-22/SRR013/13803/SRR13803405/SRR13803405.lite.1
AUSMDU00020484	SRR13803432	649780591	298	269	SRX10187324	WGS	RANDOM	GENOMIC	PAIRED	ILLUMINA	NextSeq 550	PRJNA857526	SRS8336183	SAMN18085671	Escherichia coli	https://sra-downloadb.be-md.ncbi.nlm.nih.gov/sos3/sra-pub-zq-24/SRR013/13803/SRR13803432/SRR13803432.lite.1
AUSMDU00020485	SRR13803689	513732533	298	213	SRX10187067	WGS	RANDOM	GENOMIC	PAIRED	ILLUMINA	NextSeq 550	PRJNA857526	SRS8335923	SAMN18085672	Escherichia coli	https://sra-downloadb.be-md.ncbi.nlm.nih.gov/sos3/sra-pub-zq-24/SRR013/13803/SRR13803689/SRR13803689.lite.1
AUSMDU00020492	SRR14673595	767895142	298	316	SRX11012267	WGS	RANDOM	GENOMIC	PAIRED	ILLUMINA	NextSeq 500	PRJNA857526	SRS9085218	SAMN18720300	Escherichia coli	https://sra-downloadb.be-md.ncbi.nlm.nih.gov/sos2/sra-pub-zq-18/SRR014/14673/SRR14673595/SRR14673595.lite.1
AUSMDU00020497	SRR13803448	625843822	298	258	SRX10187308	WGS	RANDOM	GENOMIC	PAIRED	ILLUMINA	NextSeq 550	PRJNA857526	SRS8336164	SAMN18085708	Escherichia coli	https://sra-downloadb.be-md.ncbi.nlm.nih.gov/sos3/sra-pub-zq-22/SRR013/13803/SRR13803448/SRR13803448.lite.1
AUSMDU00020498	SRR14673778	280803419	297	125	SRX11012084	WGS	RANDOM	GENOMIC	PAIRED	ILLUMINA	NextSeq 500	PRJNA857526	SRS9085035	SAMN18720270	Escherichia coli	https://sra-downloadb.be-md.ncbi.nlm.nih.gov/sos2/sra-pub-zq-18/SRR014/14673/SRR14673778/SRR14673778.lite.1
AUSMDU00020499	SRR13803439	813341669	296	331	SRX10187317	WGS	RANDOM	GENOMIC	PAIRED	ILLUMINA	NextSeq 550	PRJNA857526	SRS8336173	SAMN18085716	Escherichia coli	https://sra-downloadb.be-md.ncbi.nlm.nih.gov/sos3/sra-pub-zq-22/SRR013/13803/SRR13803439/SRR13803439.lite.1
AUSMDU00020554	SRR13803554	318592647	297	142	SRX10187202	WGS	RANDOM	GENOMIC	PAIRED	ILLUMINA	NextSeq 500	PRJNA857526	SRS8336058	SAMN18085728	Escherichia coli	https://sra-downloadb.be-md.ncbi.nlm.nih.gov/sos3/sra-pub-zq-22/SRR013/13803/SRR13803554/SRR13803554.lite.1
AUSMDU00020909	SRR13803559	418086127	289	172	SRX10187197	WGS	RANDOM	GENOMIC	PAIRED	ILLUMINA	NextSeq 550	PRJNA857526	SRS8336053	SAMN18085723	Escherichia coli	https://sra-downloadb.be-md.ncbi.nlm.nih.gov/sos3/sra-pub-zq-24/SRR013/13803/SRR13803559/SRR13803559.lite.1
AUSMDU00020913	SRR13803558	476379918	288	194	SRX10187198	WGS	RANDOM	GENOMIC	PAIRED	ILLUMINA	NextSeq 550	PRJNA857526	SRS8336054	SAMN18085724	Escherichia coli	https://sra-downloadb.be-md.ncbi.nlm.nih.gov/sos3/sra-pub-zq-24/SRR013/13803/SRR13803558/SRR13803558.lite.1
AUSMDU00020914	SRR13803537	370702861	293	152	SRX10187219	WGS	RANDOM	GENOMIC	PAIRED	ILLUMINA	NextSeq 550	PRJNA857526	SRS8336074	SAMN18085743	Escherichia coli	https://sra-downloadb.be-md.ncbi.nlm.nih.gov/sos3/sra-pub-zq-22/SRR013/13803/SRR13803537/SRR13803537.lite.1
AUSMDU00020918	SRR13803553	487965999	292	198	SRX10187203	WGS	RANDOM	GENOMIC	PAIRED	ILLUMINA	NextSeq 550	PRJNA857526	SRS8336057	SAMN18085729	Escherichia coli	https://sra-downloadb.be-md.ncbi.nlm.nih.gov/sos3/sra-pub-zq-24/SRR013/13803/SRR13803553/SRR13803553.lite.1
AUSMDU00020920	SRR14673513	543526637	290	220	SRX11011771	WGS	RANDOM	GENOMIC	PAIRED	ILLUMINA	NextSeq 500	PRJNA857526	SRS9084722	SAMN18720405	Escherichia coli	https://sra-downloadb.be-md.ncbi.nlm.nih.gov/sos2/sra-pub-zq-18/SRR014/14673/SRR14673513/SRR14673513.lite.1
AUSMDU00020927	SRR13803533	441653453	294	180	SRX10187223	WGS	RANDOM	GENOMIC	PAIRED	ILLUMINA	NextSeq 550	PRJNA857526	SRS8336079	SAMN18085747	Escherichia coli	https://sra-downloadb.be-md.ncbi.nlm.nih.gov/sos3/sra-pub-zq-24/SRR013/13803/SRR13803533/SRR13803533.lite.1
AUSMDU00020928	SRR13803683	476358520	289	193	SRX10187073	WGS	RANDOM	GENOMIC	PAIRED	ILLUMINA	NextSeq 550	PRJNA857526	SRS8335929	SAMN18085767	Escherichia coli	https://sra-downloadb.be-md.ncbi.nlm.nih.gov/sos3/sra-pub-zq-24/SRR013/13803/SRR13803683/SRR13803683.lite.1
AUSMDU00020929	SRR13803552	428883559	292	175	SRX10187204	WGS	RANDOM	GENOMIC	PAIRED	ILLUMINA	NextSeq 550	PRJNA857526	SRS8336059	SAMN18085730	Escherichia coli	https://sra-downloadb.be-md.ncbi.nlm.nih.gov/sos3/sra-pub-zq-24/SRR013/13803/SRR13803552/SRR13803552.lite.1
AUSMDU00020930	SRR13803424	404447533	289	164	SRX10187332	WGS	RANDOM	GENOMIC	PAIRED	ILLUMINA	NextSeq 550	PRJNA857526	SRS8336188	SAMN18085759	Escherichia coli	https://sra-downloadb.be-md.ncbi.nlm.nih.gov/sos3/sra-pub-zq-22/SRR013/13803/SRR13803424/SRR13803424.lite.1
AUSMDU00020932	SRR14673608	497742778	281	201	SRX11012254	WGS	RANDOM	GENOMIC	PAIRED	ILLUMINA	NextSeq 500	PRJNA857526	SRS9085205	SAMN18720288	Escherichia coli	https://sra-downloadb.be-md.ncbi.nlm.nih.gov/sos2/sra-pub-zq-18/SRR014/14673/SRR14673608/SRR14673608.lite.1
AUSMDU00020934	SRR14673607	485127564	285	196	SRX11012255	WGS	RANDOM	GENOMIC	PAIRED	ILLUMINA	NextSeq 500	PRJNA857526	SRS9085208	SAMN18720289	Escherichia coli	https://sra-downloadb.be-md.ncbi.nlm.nih.gov/sos2/sra-pub-zq-18/SRR014/14673/SRR14673607/SRR14673607.lite.1
AUSMDU00020936	SRR13803551	340408693	297	139	SRX10187205	WGS	RANDOM	GENOMIC	PAIRED	ILLUMINA	NextSeq 550	PRJNA857526	SRS8336060	SAMN18085731	Escherichia coli	https://sra-downloadb.be-md.ncbi.nlm.nih.gov/sos3/sra-pub-zq-22/SRR013/13803/SRR13803551/SRR13803551.lite.1
AUSMDU00020944	SRR13803545	401469384	296	164	SRX10187211	WGS	RANDOM	GENOMIC	PAIRED	ILLUMINA	NextSeq 550	PRJNA857526	SRS8336066	SAMN18085736	Escherichia coli	https://sra-downloadb.be-md.ncbi.nlm.nih.gov/sos3/sra-pub-zq-22/SRR013/13803/SRR13803545/SRR13803545.lite.1
AUSMDU00020945	SRR13803541	350794184	296	145	SRX10187215	WGS	RANDOM	GENOMIC	PAIRED	ILLUMINA	NextSeq 550	PRJNA857526	SRS8336071	SAMN18085740	Escherichia coli	https://sra-downloadb.be-md.ncbi.nlm.nih.gov/sos3/sra-pub-zq-22/SRR013/13803/SRR13803541/SRR13803541.lite.1
AUSMDU00020946	SRR13803532	395571460	296	162	SRX10187224	WGS	RANDOM	GENOMIC	PAIRED	ILLUMINA	NextSeq 550	PRJNA857526	SRS8336084	SAMN18085748	Escherichia coli	https://sra-downloadb.be-md.ncbi.nlm.nih.gov/sos3/sra-pub-zq-22/SRR013/13803/SRR13803532/SRR13803532.lite.1
AUSMDU00020947	SRR13803428	447523379	296	182	SRX10187328	WGS	RANDOM	GENOMIC	PAIRED	ILLUMINA	NextSeq 550	PRJNA857526	SRS8336184	SAMN18085755	Escherichia coli	https://sra-downloadb.be-md.ncbi.nlm.nih.gov/sos3/sra-pub-zq-22/SRR013/13803/SRR13803428/SRR13803428.lite.1
AUSMDU00020976	SRR13803687	608719877	288	242	SRX10187069	WGS	RANDOM	GENOMIC	PAIRED	ILLUMINA	NextSeq 550	PRJNA857526	SRS8335925	SAMN18085763	Escherichia coli	https://sra-downloadb.be-md.ncbi.nlm.nih.gov/sos3/sra-pub-zq-24/SRR013/13803/SRR13803687/SRR13803687.lite.1
AUSMDU00021200	SRR14673566	406317990	298	167	SRX11011718	WGS	RANDOM	GENOMIC	PAIRED	ILLUMINA	NextSeq 500	PRJNA857526	SRS9084668	SAMN18720357	Escherichia coli	https://sra-downloadb.be-md.ncbi.nlm.nih.gov/sos2/sra-pub-zq-18/SRR014/14673/SRR14673566/SRR14673566.lite.1
AUSMDU00021201	SRR13803675	460906397	297	189	SRX10187081	WGS	RANDOM	GENOMIC	PAIRED	ILLUMINA	NextSeq 550	PRJNA857526	SRS8335937	SAMN18085774	Escherichia coli	https://sra-downloadb.be-md.ncbi.nlm.nih.gov/sos3/sra-pub-zq-24/SRR013/13803/SRR13803675/SRR13803675.lite.1
AUSMDU00021202	SRR14673673	434184286	297	179	SRX11012189	WGS	RANDOM	GENOMIC	PAIRED	ILLUMINA	NextSeq 500	PRJNA857526	SRS9085140	SAMN18720345	Escherichia coli	https://sra-downloadb.be-md.ncbi.nlm.nih.gov/sos2/sra-pub-zq-18/SRR014/14673/SRR14673673/SRR14673673.lite.1
AUSMDU00021203	SRR13803668	518401434	297	215	SRX10187088	WGS	RANDOM	GENOMIC	PAIRED	ILLUMINA	NextSeq 550	PRJNA857526	SRS8335944	SAMN18085781	Escherichia coli	https://sra-downloadb.be-md.ncbi.nlm.nih.gov/sos3/sra-pub-zq-24/SRR013/13803/SRR13803668/SRR13803668.lite.1
AUSMDU00021243	SRR13803666	441738960	298	192	SRX10187090	WGS	RANDOM	GENOMIC	PAIRED	ILLUMINA	NextSeq 500	PRJNA857526	SRS8335946	SAMN18085782	Escherichia coli	https://sra-downloadb.be-md.ncbi.nlm.nih.gov/sos3/sra-pub-zq-24/SRR013/13803/SRR13803666/SRR13803666.lite.1
AUSMDU00021244	SRR14673507	495062377	297	214	SRX11011777	WGS	RANDOM	GENOMIC	PAIRED	ILLUMINA	NextSeq 500	PRJNA857526	SRS9084728	SAMN18720411	Escherichia coli	https://sra-downloadb.be-md.ncbi.nlm.nih.gov/sos2/sra-pub-zq-18/SRR014/14673/SRR14673507/SRR14673507.lite.1
AUSMDU00021249	SRR13803655	416722304	298	181	SRX10187101	WGS	RANDOM	GENOMIC	PAIRED	ILLUMINA	NextSeq 500	PRJNA857526	SRS8335957	SAMN18085792	Escherichia coli	https://sra-downloadb.be-md.ncbi.nlm.nih.gov/sos3/sra-pub-zq-24/SRR013/13803/SRR13803655/SRR13803655.lite.1
AUSMDU00021250	SRR14673672	448691287	298	195	SRX11012190	WGS	RANDOM	GENOMIC	PAIRED	ILLUMINA	NextSeq 500	PRJNA857526	SRS9085141	SAMN18720346	Escherichia coli	https://sra-downloadb.be-md.ncbi.nlm.nih.gov/sos2/sra-pub-zq-18/SRR014/14673/SRR14673672/SRR14673672.lite.1
AUSMDU00021251	SRR13803549	388505163	298	170	SRX10187207	WGS	RANDOM	GENOMIC	PAIRED	ILLUMINA	NextSeq 500	PRJNA857526	SRS8336063	SAMN18085732	Escherichia coli	https://sra-downloadb.be-md.ncbi.nlm.nih.gov/sos3/sra-pub-zq-24/SRR013/13803/SRR13803549/SRR13803549.lite.1
AUSMDU00021457	SRR13803654	417487719	298	179	SRX10187102	WGS	RANDOM	GENOMIC	PAIRED	ILLUMINA	NextSeq 500	PRJNA857526	SRS8335958	SAMN18085793	Escherichia coli	https://sra-downloadb.be-md.ncbi.nlm.nih.gov/sos3/sra-pub-zq-24/SRR013/13803/SRR13803654/SRR13803654.lite.1
AUSMDU00021458	SRR13803649	416264423	298	177	SRX10187107	WGS	RANDOM	GENOMIC	PAIRED	ILLUMINA	NextSeq 500	PRJNA857526	SRS8335963	SAMN18085798	Escherichia coli	https://sra-downloadb.be-md.ncbi.nlm.nih.gov/sos3/sra-pub-zq-24/SRR013/13803/SRR13803649/SRR13803649.lite.1
AUSMDU00021459	SRR13803639	390706644	298	166	SRX10187117	WGS	RANDOM	GENOMIC	PAIRED	ILLUMINA	NextSeq 500	PRJNA857526	SRS8335973	SAMN18085807	Escherichia coli	https://sra-downloadb.be-md.ncbi.nlm.nih.gov/sos3/sra-pub-zq-24/SRR013/13803/SRR13803639/SRR13803639.lite.1
AUSMDU00021633	SRR13803671	705309567	298	285	SRX10187085	WGS	RANDOM	GENOMIC	PAIRED	ILLUMINA	NextSeq 550	PRJNA857526	SRS8335941	SAMN18085778	Escherichia coli	https://sra-downloadb.be-md.ncbi.nlm.nih.gov/sos3/sra-pub-zq-24/SRR013/13803/SRR13803671/SRR13803671.lite.1
AUSMDU00021634	SRR13803646	705357823	297	285	SRX10187110	WGS	RANDOM	GENOMIC	PAIRED	ILLUMINA	NextSeq 550	PRJNA857526	SRS8335965	SAMN18085801	Escherichia coli	https://sra-downloadb.be-md.ncbi.nlm.nih.gov/sos3/sra-pub-zq-24/SRR013/13803/SRR13803646/SRR13803646.lite.1
AUSMDU00021636	SRR13803670	710743117	297	286	SRX10187086	WGS	RANDOM	GENOMIC	PAIRED	ILLUMINA	NextSeq 550	PRJNA857526	SRS8335942	SAMN18085779	Escherichia coli	https://sra-downloadb.be-md.ncbi.nlm.nih.gov/sos3/sra-pub-zq-24/SRR013/13803/SRR13803670/SRR13803670.lite.1
AUSMDU00021638	SRR14673606	729235569	298	293	SRX11012256	WGS	RANDOM	GENOMIC	PAIRED	ILLUMINA	NextSeq 500	PRJNA857526	SRS9085207	SAMN18720290	Escherichia coli	https://sra-downloadb.be-md.ncbi.nlm.nih.gov/sos2/sra-pub-zq-18/SRR014/14673/SRR14673606/SRR14673606.lite.1
AUSMDU00021639	SRR13803663	745178742	296	302	SRX10187093	WGS	RANDOM	GENOMIC	PAIRED	ILLUMINA	NextSeq 550	PRJNA857526	SRS8335949	SAMN18085785	Escherichia coli	https://sra-downloadb.be-md.ncbi.nlm.nih.gov/sos3/sra-pub-zq-24/SRR013/13803/SRR13803663/SRR13803663.lite.1
AUSMDU00021642	SRR13803628	634661317	298	258	SRX10187128	WGS	RANDOM	GENOMIC	PAIRED	ILLUMINA	NextSeq 550	PRJNA857526	SRS8335984	SAMN18085817	Escherichia coli	https://sra-downloadb.be-md.ncbi.nlm.nih.gov/sos3/sra-pub-zq-22/SRR013/13803/SRR13803628/SRR13803628.lite.1
AUSMDU00021644	SRR13803644	622476363	298	252	SRX10187112	WGS	RANDOM	GENOMIC	PAIRED	ILLUMINA	NextSeq 550	PRJNA857526	SRS8335968	SAMN18085802	Escherichia coli	https://sra-downloadb.be-md.ncbi.nlm.nih.gov/sos3/sra-pub-zq-24/SRR013/13803/SRR13803644/SRR13803644.lite.1
AUSMDU00021645	SRR14673524	600247386	298	244	SRX11011760	WGS	RANDOM	GENOMIC	PAIRED	ILLUMINA	NextSeq 500	PRJNA857526	SRS9084711	SAMN18720395	Escherichia coli	https://sra-downloadb.be-md.ncbi.nlm.nih.gov/sos2/sra-pub-zq-18/SRR014/14673/SRR14673524/SRR14673524.lite.1
AUSMDU00021648	SRR13803653	534291134	297	226	SRX10187103	WGS	RANDOM	GENOMIC	PAIRED	ILLUMINA	NextSeq 550	PRJNA857526	SRS8335959	SAMN18085794	Escherichia coli	https://sra-downloadb.be-md.ncbi.nlm.nih.gov/sos3/sra-pub-zq-24/SRR013/13803/SRR13803653/SRR13803653.lite.1
AUSMDU00021651	SRR13803641	559547668	297	225	SRX10187115	WGS	RANDOM	GENOMIC	PAIRED	ILLUMINA	NextSeq 550	PRJNA857526	SRS8335971	SAMN18085805	Escherichia coli	https://sra-downloadb.be-md.ncbi.nlm.nih.gov/sos3/sra-pub-zq-22/SRR013/13803/SRR13803641/SRR13803641.lite.1
AUSMDU00021652	SRR13803665	963368483	299	391	SRX10187091	WGS	RANDOM	GENOMIC	PAIRED	ILLUMINA	NextSeq 550	PRJNA857526	SRS8335947	SAMN18085783	Escherichia coli	https://sra-downloadb.be-md.ncbi.nlm.nih.gov/sos3/sra-pub-zq-24/SRR013/13803/SRR13803665/SRR13803665.lite.1
AUSMDU00021658	SRR14673535	672180510	299	275	SRX11011749	WGS	RANDOM	GENOMIC	PAIRED	ILLUMINA	NextSeq 500	PRJNA857526	SRS9084700	SAMN18720385	Escherichia coli	https://sra-downloadb.be-md.ncbi.nlm.nih.gov/sos2/sra-pub-zq-18/SRR014/14673/SRR14673535/SRR14673535.lite.1
AUSMDU00021660	SRR13803664	687316599	298	278	SRX10187092	WGS	RANDOM	GENOMIC	PAIRED	ILLUMINA	NextSeq 550	PRJNA857526	SRS8335948	SAMN18085784	Escherichia coli	https://sra-downloadb.be-md.ncbi.nlm.nih.gov/sos3/sra-pub-zq-24/SRR013/13803/SRR13803664/SRR13803664.lite.1
AUSMDU00021665	SRR14673605	676474986	298	274	SRX11012257	WGS	RANDOM	GENOMIC	PAIRED	ILLUMINA	NextSeq 500	PRJNA857526	SRS9085206	SAMN18720291	Escherichia coli	https://sra-downloadb.be-md.ncbi.nlm.nih.gov/sos2/sra-pub-zq-18/SRR014/14673/SRR14673605/SRR14673605.lite.1
AUSMDU00021666	SRR13803648	681754826	298	275	SRX10187108	WGS	RANDOM	GENOMIC	PAIRED	ILLUMINA	NextSeq 550	PRJNA857526	SRS8335964	SAMN18085799	Escherichia coli	https://sra-downloadb.be-md.ncbi.nlm.nih.gov/sos3/sra-pub-zq-24/SRR013/13803/SRR13803648/SRR13803648.lite.1
AUSMDU00021667	SRR14673556	664872637	299	270	SRX11011728	WGS	RANDOM	GENOMIC	PAIRED	ILLUMINA	NextSeq 500	PRJNA857526	SRS9084679	SAMN18720366	Escherichia coli	https://sra-downloadb.be-md.ncbi.nlm.nih.gov/sos2/sra-pub-zq-18/SRR014/14673/SRR14673556/SRR14673556.lite.1
AUSMDU00021673	SRR14673582	670705317	298	276	SRX11012280	WGS	RANDOM	GENOMIC	PAIRED	ILLUMINA	NextSeq 500	PRJNA857526	SRS9085231	SAMN18720312	Escherichia coli	https://sra-downloadb.be-md.ncbi.nlm.nih.gov/sos2/sra-pub-zq-18/SRR014/14673/SRR14673582/SRR14673582.lite.1
AUSMDU00021676	SRR14673671	684263171	298	277	SRX11012191	WGS	RANDOM	GENOMIC	PAIRED	ILLUMINA	NextSeq 500	PRJNA857526	SRS9085142	SAMN18720347	Escherichia coli	https://sra-downloadb.be-md.ncbi.nlm.nih.gov/sos2/sra-pub-zq-18/SRR014/14673/SRR14673671/SRR14673671.lite.1
AUSMDU00021677	SRR13803652	649256150	298	265	SRX10187104	WGS	RANDOM	GENOMIC	PAIRED	ILLUMINA	NextSeq 550	PRJNA857526	SRS8335960	SAMN18085795	Escherichia coli	https://sra-downloadb.be-md.ncbi.nlm.nih.gov/sos3/sra-pub-zq-24/SRR013/13803/SRR13803652/SRR13803652.lite.1
AUSMDU00021682	SRR13803674	705477194	298	286	SRX10187082	WGS	RANDOM	GENOMIC	PAIRED	ILLUMINA	NextSeq 550	PRJNA857526	SRS8335938	SAMN18085775	Escherichia coli	https://sra-downloadb.be-md.ncbi.nlm.nih.gov/sos3/sra-pub-zq-24/SRR013/13803/SRR13803674/SRR13803674.lite.1
AUSMDU00021683	SRR14673555	615290903	299	253	SRX11011729	WGS	RANDOM	GENOMIC	PAIRED	ILLUMINA	NextSeq 500	PRJNA857526	SRS9084680	SAMN18720367	Escherichia coli	https://sra-downloadb.be-md.ncbi.nlm.nih.gov/sos2/sra-pub-zq-18/SRR014/14673/SRR14673555/SRR14673555.lite.1
AUSMDU00021684	SRR13803627	844864733	297	341	SRX10187129	WGS	RANDOM	GENOMIC	PAIRED	ILLUMINA	NextSeq 550	PRJNA857526	SRS8335985	SAMN18085818	Escherichia coli	https://sra-downloadb.be-md.ncbi.nlm.nih.gov/sos3/sra-pub-zq-24/SRR013/13803/SRR13803627/SRR13803627.lite.1
AUSMDU00021866	SRR13803636	536184264	299	220	SRX10187120	WGS	RANDOM	GENOMIC	PAIRED	ILLUMINA	NextSeq 550	PRJNA857526	SRS8335975	SAMN18085810	Escherichia coli	https://sra-downloadb.be-md.ncbi.nlm.nih.gov/sos3/sra-pub-zq-24/SRR013/13803/SRR13803636/SRR13803636.lite.1
AUSMDU00021867	SRR14673691	524122941	298	215	SRX11012171	WGS	RANDOM	GENOMIC	PAIRED	ILLUMINA	NextSeq 500	PRJNA857526	SRS9085122	SAMN18720329	Escherichia coli	https://sra-downloadb.be-md.ncbi.nlm.nih.gov/sos2/sra-pub-zq-18/SRR014/14673/SRR14673691/SRR14673691.lite.1
AUSMDU00021890	SRR13803626	515061316	299	212	SRX10187130	WGS	RANDOM	GENOMIC	PAIRED	ILLUMINA	NextSeq 550	PRJNA857526	SRS8335988	SAMN18085819	Escherichia coli	https://sra-downloadb.be-md.ncbi.nlm.nih.gov/sos3/sra-pub-zq-24/SRR013/13803/SRR13803626/SRR13803626.lite.1
AUSMDU00021893	SRR14673767	542748941	299	222	SRX11012095	WGS	RANDOM	GENOMIC	PAIRED	ILLUMINA	NextSeq 500	PRJNA857526	SRS9085046	SAMN18720271	Escherichia coli	https://sra-downloadb.be-md.ncbi.nlm.nih.gov/sos2/sra-pub-zq-18/SRR014/14673/SRR14673767/SRR14673767.lite.1
AUSMDU00021896	SRR14673554	503581877	299	207	SRX11011730	WGS	RANDOM	GENOMIC	PAIRED	ILLUMINA	NextSeq 500	PRJNA857526	SRS9084681	SAMN18720368	Escherichia coli	https://sra-downloadb.be-md.ncbi.nlm.nih.gov/sos2/sra-pub-zq-18/SRR014/14673/SRR14673554/SRR14673554.lite.1
AUSMDU00022080	SRR14673512	625589073	297	251	SRX11011772	WGS	RANDOM	GENOMIC	PAIRED	ILLUMINA	NextSeq 500	PRJNA857526	SRS9084724	SAMN18720406	Escherichia coli	https://sra-downloadb.be-md.ncbi.nlm.nih.gov/sos2/sra-pub-zq-18/SRR014/14673/SRR14673512/SRR14673512.lite.1
AUSMDU00022081	SRR13803605	578334550	297	232	SRX10187151	WGS	RANDOM	GENOMIC	PAIRED	ILLUMINA	NextSeq 550	PRJNA857526	SRS8336007	SAMN18085838	Escherichia coli	https://sra-downloadb.be-md.ncbi.nlm.nih.gov/sos3/sra-pub-zq-24/SRR013/13803/SRR13803605/SRR13803605.lite.1
AUSMDU00022084	SRR13803420	519586602	299	211	SRX10187336	WGS	RANDOM	GENOMIC	PAIRED	ILLUMINA	NextSeq 550	PRJNA857526	SRS8336192	SAMN18085848	Escherichia coli	https://sra-downloadb.be-md.ncbi.nlm.nih.gov/sos3/sra-pub-zq-22/SRR013/13803/SRR13803420/SRR13803420.lite.1
AUSMDU00022360	SRR13803398	456869353	298	197	SRX10187358	WGS	RANDOM	GENOMIC	PAIRED	ILLUMINA	NextSeq 500	PRJNA857526	SRS8336213	SAMN18085867	Escherichia coli	https://sra-downloadb.be-md.ncbi.nlm.nih.gov/sos3/sra-pub-zq-22/SRR013/13803/SRR13803398/SRR13803398.lite.1
AUSMDU00022362	SRR13803395	555781166	298	237	SRX10187361	WGS	RANDOM	GENOMIC	PAIRED	ILLUMINA	NextSeq 500	PRJNA857526	SRS8336217	SAMN18085870	Escherichia coli	https://sra-downloadb.be-md.ncbi.nlm.nih.gov/sos3/sra-pub-zq-22/SRR013/13803/SRR13803395/SRR13803395.lite.1
AUSMDU00022364	SRR14673670	495360615	297	211	SRX11012192	WGS	RANDOM	GENOMIC	PAIRED	ILLUMINA	NextSeq 500	PRJNA857526	SRS9085143	SAMN18720348	Escherichia coli	https://sra-downloadb.be-md.ncbi.nlm.nih.gov/sos2/sra-pub-zq-18/SRR014/14673/SRR14673670/SRR14673670.lite.1
AUSMDU00022381	SRR13803410	481765349	297	207	SRX10187346	WGS	RANDOM	GENOMIC	PAIRED	ILLUMINA	NextSeq 500	PRJNA857526	SRS8336203	SAMN18085857	Escherichia coli	https://sra-downloadb.be-md.ncbi.nlm.nih.gov/sos3/sra-pub-zq-24/SRR013/13803/SRR13803410/SRR13803410.lite.1
AUSMDU00022383	SRR13803408	432845158	298	187	SRX10187348	WGS	RANDOM	GENOMIC	PAIRED	ILLUMINA	NextSeq 500	PRJNA857526	SRS8336204	SAMN18085859	Escherichia coli	https://sra-downloadb.be-md.ncbi.nlm.nih.gov/sos3/sra-pub-zq-24/SRR013/13803/SRR13803408/SRR13803408.lite.1
AUSMDU00022384	SRR13803407	465045236	298	201	SRX10187349	WGS	RANDOM	GENOMIC	PAIRED	ILLUMINA	NextSeq 500	PRJNA857526	SRS8336205	SAMN18085860	Escherichia coli	https://sra-downloadb.be-md.ncbi.nlm.nih.gov/sos3/sra-pub-zq-22/SRR013/13803/SRR13803407/SRR13803407.lite.1
AUSMDU00022385	SRR13803406	526597653	297	226	SRX10187350	WGS	RANDOM	GENOMIC	PAIRED	ILLUMINA	NextSeq 500	PRJNA857526	SRS8336206	SAMN18085861	Escherichia coli	https://sra-downloadb.be-md.ncbi.nlm.nih.gov/sos3/sra-pub-zq-22/SRR013/13803/SRR13803406/SRR13803406.lite.1
AUSMDU00022386	SRR13803403	535201365	298	228	SRX10187353	WGS	RANDOM	GENOMIC	PAIRED	ILLUMINA	NextSeq 500	PRJNA857526	SRS8336209	SAMN18085862	Escherichia coli	https://sra-downloadb.be-md.ncbi.nlm.nih.gov/sos3/sra-pub-zq-22/SRR013/13803/SRR13803403/SRR13803403.lite.1
AUSMDU00022389	SRR13803604	468881234	298	200	SRX10187152	WGS	RANDOM	GENOMIC	PAIRED	ILLUMINA	NextSeq 500	PRJNA857526	SRS8336008	SAMN18085839	Escherichia coli	https://sra-downloadb.be-md.ncbi.nlm.nih.gov/sos3/sra-pub-zq-24/SRR013/13803/SRR13803604/SRR13803604.lite.1
AUSMDU00022400	SRR14673604	417333494	296	180	SRX11012258	WGS	RANDOM	GENOMIC	PAIRED	ILLUMINA	NextSeq 500	PRJNA857526	SRS9085209	SAMN18720292	Escherichia coli	https://sra-downloadb.be-md.ncbi.nlm.nih.gov/sos2/sra-pub-zq-18/SRR014/14673/SRR14673604/SRR14673604.lite.1
AUSMDU00022403	SRR13803414	560556329	297	239	SRX10187342	WGS	RANDOM	GENOMIC	PAIRED	ILLUMINA	NextSeq 500	PRJNA857526	SRS8336196	SAMN18085853	Escherichia coli	https://sra-downloadb.be-md.ncbi.nlm.nih.gov/sos3/sra-pub-zq-22/SRR013/13803/SRR13803414/SRR13803414.lite.1
AUSMDU00022404	SRR13803402	498930602	297	213	SRX10187354	WGS	RANDOM	GENOMIC	PAIRED	ILLUMINA	NextSeq 500	PRJNA857526	SRS8336210	SAMN18085863	Escherichia coli	https://sra-downloadb.be-md.ncbi.nlm.nih.gov/sos3/sra-pub-zq-24/SRR013/13803/SRR13803402/SRR13803402.lite.1
AUSMDU00022405	SRR13803603	522381232	298	224	SRX10187153	WGS	RANDOM	GENOMIC	PAIRED	ILLUMINA	NextSeq 500	PRJNA857526	SRS8336011	SAMN18085840	Escherichia coli	https://sra-downloadb.be-md.ncbi.nlm.nih.gov/sos3/sra-pub-zq-24/SRR013/13803/SRR13803603/SRR13803603.lite.1
AUSMDU00022542	SRR13803593	640195413	299	249	SRX10187163	WGS	RANDOM	GENOMIC	PAIRED	ILLUMINA	NextSeq 550	PRJNA857526	SRS8336019	SAMN18085906	Escherichia coli	https://sra-downloadb.be-md.ncbi.nlm.nih.gov/sos3/sra-pub-zq-24/SRR013/13803/SRR13803593/SRR13803593.lite.1
AUSMDU00022543	SRR13803390	590690363	299	232	SRX10187366	WGS	RANDOM	GENOMIC	PAIRED	ILLUMINA	NextSeq 550	PRJNA857526	SRS8336222	SAMN18085874	Escherichia coli	https://sra-downloadb.be-md.ncbi.nlm.nih.gov/sos3/sra-pub-zq-24/SRR013/13803/SRR13803390/SRR13803390.lite.1
AUSMDU00022544	SRR13803491	643732792	299	251	SRX10187265	WGS	RANDOM	GENOMIC	PAIRED	ILLUMINA	NextSeq 550	PRJNA857526	SRS8336121	SAMN18085882	Escherichia coli	https://sra-downloadb.be-md.ncbi.nlm.nih.gov/sos3/sra-pub-zq-24/SRR013/13803/SRR13803491/SRR13803491.lite.1
AUSMDU00022545	SRR13803490	670238548	299	262	SRX10187266	WGS	RANDOM	GENOMIC	PAIRED	ILLUMINA	NextSeq 550	PRJNA857526	SRS8336122	SAMN18085883	Escherichia coli	https://sra-downloadb.be-md.ncbi.nlm.nih.gov/sos3/sra-pub-zq-22/SRR013/13803/SRR13803490/SRR13803490.lite.1
AUSMDU00022546	SRR13803394	690717909	299	268	SRX10187362	WGS	RANDOM	GENOMIC	PAIRED	ILLUMINA	NextSeq 550	PRJNA857526	SRS8336218	SAMN18085871	Escherichia coli	https://sra-downloadb.be-md.ncbi.nlm.nih.gov/sos3/sra-pub-zq-24/SRR013/13803/SRR13803394/SRR13803394.lite.1
AUSMDU00022547	SRR14673511	650909694	299	252	SRX11011773	WGS	RANDOM	GENOMIC	PAIRED	ILLUMINA	NextSeq 500	PRJNA857526	SRS9084723	SAMN18720407	Escherichia coli	https://sra-downloadb.be-md.ncbi.nlm.nih.gov/sos2/sra-pub-zq-18/SRR014/14673/SRR14673511/SRR14673511.lite.1
AUSMDU00022550	SRR13803489	655979616	299	257	SRX10187267	WGS	RANDOM	GENOMIC	PAIRED	ILLUMINA	NextSeq 550	PRJNA857526	SRS8336126	SAMN18085884	Escherichia coli	https://sra-downloadb.be-md.ncbi.nlm.nih.gov/sos3/sra-pub-zq-24/SRR013/13803/SRR13803489/SRR13803489.lite.1
AUSMDU00022551	SRR13803581	620661831	299	243	SRX10187175	WGS	RANDOM	GENOMIC	PAIRED	ILLUMINA	NextSeq 550	PRJNA857526	SRS8336031	SAMN18085917	Escherichia coli	https://sra-downloadb.be-md.ncbi.nlm.nih.gov/sos3/sra-pub-zq-24/SRR013/13803/SRR13803581/SRR13803581.lite.1
AUSMDU00022552	SRR13803585	702103374	299	273	SRX10187171	WGS	RANDOM	GENOMIC	PAIRED	ILLUMINA	NextSeq 550	PRJNA857526	SRS8336028	SAMN18085913	Escherichia coli	https://sra-downloadb.be-md.ncbi.nlm.nih.gov/sos3/sra-pub-zq-24/SRR013/13803/SRR13803585/SRR13803585.lite.1
AUSMDU00022555	SRR13803499	652955977	299	255	SRX10187257	WGS	RANDOM	GENOMIC	PAIRED	ILLUMINA	NextSeq 550	PRJNA857526	SRS8336114	SAMN18085875	Escherichia coli	https://sra-downloadb.be-md.ncbi.nlm.nih.gov/sos3/sra-pub-zq-22/SRR013/13803/SRR13803499/SRR13803499.lite.1
AUSMDU00022556	SRR13803609	667630526	299	260	SRX10187147	WGS	RANDOM	GENOMIC	PAIRED	ILLUMINA	NextSeq 550	PRJNA857526	SRS8336006	SAMN18085834	Escherichia coli	https://sra-downloadb.be-md.ncbi.nlm.nih.gov/sos3/sra-pub-zq-24/SRR013/13803/SRR13803609/SRR13803609.lite.1
AUSMDU00022557	SRR13803477	638020701	299	252	SRX10187279	WGS	RANDOM	GENOMIC	PAIRED	ILLUMINA	NextSeq 550	PRJNA857526	SRS8336135	SAMN18085895	Escherichia coli	https://sra-downloadb.be-md.ncbi.nlm.nih.gov/sos3/sra-pub-zq-24/SRR013/13803/SRR13803477/SRR13803477.lite.1
AUSMDU00022558	SRR13803476	605851186	299	237	SRX10187280	WGS	RANDOM	GENOMIC	PAIRED	ILLUMINA	NextSeq 550	PRJNA857526	SRS8336137	SAMN18085896	Escherichia coli	https://sra-downloadb.be-md.ncbi.nlm.nih.gov/sos3/sra-pub-zq-24/SRR013/13803/SRR13803476/SRR13803476.lite.1
AUSMDU00022561	SRR13803495	611197772	299	242	SRX10187261	WGS	RANDOM	GENOMIC	PAIRED	ILLUMINA	NextSeq 550	PRJNA857526	SRS8336116	SAMN18085879	Escherichia coli	https://sra-downloadb.be-md.ncbi.nlm.nih.gov/sos3/sra-pub-zq-22/SRR013/13803/SRR13803495/SRR13803495.lite.1
AUSMDU00022562	SRR13803475	677354015	299	264	SRX10187281	WGS	RANDOM	GENOMIC	PAIRED	ILLUMINA	NextSeq 550	PRJNA857526	SRS8336136	SAMN18085897	Escherichia coli	https://sra-downloadb.be-md.ncbi.nlm.nih.gov/sos3/sra-pub-zq-24/SRR013/13803/SRR13803475/SRR13803475.lite.1
AUSMDU00022563	SRR13803474	662631814	299	259	SRX10187282	WGS	RANDOM	GENOMIC	PAIRED	ILLUMINA	NextSeq 550	PRJNA857526	SRS8336138	SAMN18085898	Escherichia coli	https://sra-downloadb.be-md.ncbi.nlm.nih.gov/sos3/sra-pub-zq-22/SRR013/13803/SRR13803474/SRR13803474.lite.1
AUSMDU00022564	SRR13803488	835444104	299	325	SRX10187268	WGS	RANDOM	GENOMIC	PAIRED	ILLUMINA	NextSeq 550	PRJNA857526	SRS8336124	SAMN18085885	Escherichia coli	https://sra-downloadb.be-md.ncbi.nlm.nih.gov/sos3/sra-pub-zq-24/SRR013/13803/SRR13803488/SRR13803488.lite.1
AUSMDU00022565	SRR14673577	660694666	299	257	SRX11012285	WGS	RANDOM	GENOMIC	PAIRED	ILLUMINA	NextSeq 500	PRJNA857526	SRS9085236	SAMN18720316	Escherichia coli	https://sra-downloadb.be-md.ncbi.nlm.nih.gov/sos2/sra-pub-zq-18/SRR014/14673/SRR14673577/SRR14673577.lite.1
AUSMDU00022566	SRR13803494	642075863	299	252	SRX10187262	WGS	RANDOM	GENOMIC	PAIRED	ILLUMINA	NextSeq 550	PRJNA857526	SRS8336117	SAMN18085880	Escherichia coli	https://sra-downloadb.be-md.ncbi.nlm.nih.gov/sos3/sra-pub-zq-22/SRR013/13803/SRR13803494/SRR13803494.lite.1
AUSMDU00022568	SRR14673588	753017624	299	292	SRX11012274	WGS	RANDOM	GENOMIC	PAIRED	ILLUMINA	NextSeq 500	PRJNA857526	SRS9085226	SAMN18720306	Escherichia coli	https://sra-downloadb.be-md.ncbi.nlm.nih.gov/sos2/sra-pub-zq-18/SRR014/14673/SRR14673588/SRR14673588.lite.1
AUSMDU00022584	SRR14673669	680666572	299	266	SRX11012193	WGS	RANDOM	GENOMIC	PAIRED	ILLUMINA	NextSeq 500	PRJNA857526	SRS9085144	SAMN18720349	Escherichia coli	https://sra-downloadb.be-md.ncbi.nlm.nih.gov/sos2/sra-pub-zq-18/SRR014/14673/SRR14673669/SRR14673669.lite.1
AUSMDU00022587	SRR13803592	664877218	299	258	SRX10187164	WGS	RANDOM	GENOMIC	PAIRED	ILLUMINA	NextSeq 550	PRJNA857526	SRS8336023	SAMN18085907	Escherichia coli	https://sra-downloadb.be-md.ncbi.nlm.nih.gov/sos3/sra-pub-zq-24/SRR013/13803/SRR13803592/SRR13803592.lite.1
AUSMDU00022676	SRR13803397	544347272	298	233	SRX10187359	WGS	RANDOM	GENOMIC	PAIRED	ILLUMINA	NextSeq 550	PRJNA857526	SRS8336215	SAMN18085868	Escherichia coli	https://sra-downloadb.be-md.ncbi.nlm.nih.gov/sos3/sra-pub-zq-24/SRR013/13803/SRR13803397/SRR13803397.lite.1
AUSMDU00022679	SRR13803568	685991911	298	289	SRX10187188	WGS	RANDOM	GENOMIC	PAIRED	ILLUMINA	NextSeq 550	PRJNA857526	SRS8336047	SAMN18085929	Escherichia coli	https://sra-downloadb.be-md.ncbi.nlm.nih.gov/sos3/sra-pub-zq-22/SRR013/13803/SRR13803568/SRR13803568.lite.1
AUSMDU00022680	SRR13803602	604858499	298	254	SRX10187154	WGS	RANDOM	GENOMIC	PAIRED	ILLUMINA	NextSeq 550	PRJNA857526	SRS8336009	SAMN18085841	Escherichia coli	https://sra-downloadb.be-md.ncbi.nlm.nih.gov/sos3/sra-pub-zq-24/SRR013/13803/SRR13803602/SRR13803602.lite.1
AUSMDU00022681	SRR13803599	571359559	298	242	SRX10187157	WGS	RANDOM	GENOMIC	PAIRED	ILLUMINA	NextSeq 550	PRJNA857526	SRS8336017	SAMN18085843	Escherichia coli	https://sra-downloadb.be-md.ncbi.nlm.nih.gov/sos3/sra-pub-zq-24/SRR013/13803/SRR13803599/SRR13803599.lite.1
AUSMDU00022682	SRR13803614	571578331	298	242	SRX10187142	WGS	RANDOM	GENOMIC	PAIRED	ILLUMINA	NextSeq 550	PRJNA857526	SRS8335998	SAMN18085830	Escherichia coli	https://sra-downloadb.be-md.ncbi.nlm.nih.gov/sos3/sra-pub-zq-24/SRR013/13803/SRR13803614/SRR13803614.lite.1
AUSMDU00022683	SRR13803578	510180466	298	217	SRX10187178	WGS	RANDOM	GENOMIC	PAIRED	ILLUMINA	NextSeq 550	PRJNA857526	SRS8336040	SAMN18085920	Escherichia coli	https://sra-downloadb.be-md.ncbi.nlm.nih.gov/sos3/sra-pub-zq-24/SRR013/13803/SRR13803578/SRR13803578.lite.1
AUSMDU00022779	SRR13803584	592605210	298	254	SRX10187172	WGS	RANDOM	GENOMIC	PAIRED	ILLUMINA	NextSeq 500	PRJNA857526	SRS8336027	SAMN18085914	Escherichia coli	https://sra-downloadb.be-md.ncbi.nlm.nih.gov/sos3/sra-pub-zq-22/SRR013/13803/SRR13803584/SRR13803584.lite.1
AUSMDU00022783	SRR13803573	562827998	299	242	SRX10187183	WGS	RANDOM	GENOMIC	PAIRED	ILLUMINA	NextSeq 500	PRJNA857526	SRS8336038	SAMN18085924	Escherichia coli	https://sra-downloadb.be-md.ncbi.nlm.nih.gov/sos3/sra-pub-zq-22/SRR013/13803/SRR13803573/SRR13803573.lite.1
AUSMDU00022919	SRR13803524	496376920	297	211	SRX10187232	WGS	RANDOM	GENOMIC	PAIRED	ILLUMINA	NextSeq 550	PRJNA857526	SRS8336088	SAMN18085940	Escherichia coli	https://sra-downloadb.be-md.ncbi.nlm.nih.gov/sos3/sra-pub-zq-24/SRR013/13803/SRR13803524/SRR13803524.lite.1
AUSMDU00022922	SRR13803517	505309131	298	210	SRX10187239	WGS	RANDOM	GENOMIC	PAIRED	ILLUMINA	NextSeq 550	PRJNA857526	SRS8336094	SAMN18085946	Escherichia coli	https://sra-downloadb.be-md.ncbi.nlm.nih.gov/sos3/sra-pub-zq-24/SRR013/13803/SRR13803517/SRR13803517.lite.1
AUSMDU00022963	SRR13803615	996065751	299	398	SRX10187141	WGS	RANDOM	GENOMIC	PAIRED	ILLUMINA	NextSeq 550	PRJNA857526	SRS8335997	SAMN18085829	Escherichia coli	https://sra-downloadb.be-md.ncbi.nlm.nih.gov/sos3/sra-pub-zq-24/SRR013/13803/SRR13803615/SRR13803615.lite.1
AUSMDU00022964	SRR14673668	890565307	299	358	SRX11012194	WGS	RANDOM	GENOMIC	PAIRED	ILLUMINA	NextSeq 500	PRJNA857526	SRS9085145	SAMN18720350	Escherichia coli	https://sra-downloadb.be-md.ncbi.nlm.nih.gov/sos2/sra-pub-zq-18/SRR014/14673/SRR14673668/SRR14673668.lite.1
AUSMDU00022966	SRR14673576	1060825188	298	420	SRX11012286	WGS	RANDOM	GENOMIC	PAIRED	ILLUMINA	NextSeq 500	PRJNA857526	SRS9085237	SAMN18720317	Escherichia coli	https://sra-downloadb.be-md.ncbi.nlm.nih.gov/sos2/sra-pub-zq-18/SRR014/14673/SRR14673576/SRR14673576.lite.1
AUSMDU00022967	SRR13803417	1287599514	299	513	SRX10187339	WGS	RANDOM	GENOMIC	PAIRED	ILLUMINA	NextSeq 550	PRJNA857526	SRS8336198	SAMN18085851	Escherichia coli	https://sra-downloadb.be-md.ncbi.nlm.nih.gov/sos3/sra-pub-zq-24/SRR013/13803/SRR13803417/SRR13803417.lite.1
AUSMDU00022968	SRR13803415	1033423248	299	411	SRX10187341	WGS	RANDOM	GENOMIC	PAIRED	ILLUMINA	NextSeq 550	PRJNA857526	SRS8336197	SAMN18085852	Escherichia coli	https://sra-downloadb.be-md.ncbi.nlm.nih.gov/sos3/sra-pub-zq-22/SRR013/13803/SRR13803415/SRR13803415.lite.1
AUSMDU00022969	SRR13803409	968683478	299	387	SRX10187347	WGS	RANDOM	GENOMIC	PAIRED	ILLUMINA	NextSeq 550	PRJNA857526	SRS8336202	SAMN18085858	Escherichia coli	https://sra-downloadb.be-md.ncbi.nlm.nih.gov/sos3/sra-pub-zq-22/SRR013/13803/SRR13803409/SRR13803409.lite.1
AUSMDU00023159	SRR13803513	537689395	298	227	SRX10187243	WGS	RANDOM	GENOMIC	PAIRED	ILLUMINA	NextSeq 550	PRJNA857526	SRS8336099	SAMN18085950	Escherichia coli	https://sra-downloadb.be-md.ncbi.nlm.nih.gov/sos3/sra-pub-zq-24/SRR013/13803/SRR13803513/SRR13803513.lite.1
AUSMDU00023160	SRR13803508	482463727	298	205	SRX10187248	WGS	RANDOM	GENOMIC	PAIRED	ILLUMINA	NextSeq 550	PRJNA857526	SRS8336103	SAMN18085954	Escherichia coli	https://sra-downloadb.be-md.ncbi.nlm.nih.gov/sos3/sra-pub-zq-24/SRR013/13803/SRR13803508/SRR13803508.lite.1
AUSMDU00023161	SRR13803507	503726576	298	213	SRX10187249	WGS	RANDOM	GENOMIC	PAIRED	ILLUMINA	NextSeq 550	PRJNA857526	SRS8336104	SAMN18085955	Escherichia coli	https://sra-downloadb.be-md.ncbi.nlm.nih.gov/sos3/sra-pub-zq-22/SRR013/13803/SRR13803507/SRR13803507.lite.1
AUSMDU00023162	SRR13803505	550512742	294	231	SRX10187251	WGS	RANDOM	GENOMIC	PAIRED	ILLUMINA	NextSeq 550	PRJNA857526	SRS8336107	SAMN18085957	Escherichia coli	https://sra-downloadb.be-md.ncbi.nlm.nih.gov/sos3/sra-pub-zq-22/SRR013/13803/SRR13803505/SRR13803505.lite.1
AUSMDU00023207	SRR13803520	526123284	297	231	SRX10187236	WGS	RANDOM	GENOMIC	PAIRED	ILLUMINA	NextSeq 500	PRJNA857526	SRS8336092	SAMN18085943	Escherichia coli	https://sra-downloadb.be-md.ncbi.nlm.nih.gov/sos3/sra-pub-zq-24/SRR013/13803/SRR13803520/SRR13803520.lite.1
AUSMDU00023209	SRR13803564	443288893	298	195	SRX10187192	WGS	RANDOM	GENOMIC	PAIRED	ILLUMINA	NextSeq 500	PRJNA857526	SRS8336048	SAMN18085932	Escherichia coli	https://sra-downloadb.be-md.ncbi.nlm.nih.gov/sos3/sra-pub-zq-24/SRR013/13803/SRR13803564/SRR13803564.lite.1
AUSMDU00023211	SRR14673596	467007844	298	206	SRX11012266	WGS	RANDOM	GENOMIC	PAIRED	ILLUMINA	NextSeq 500	PRJNA857526	SRS9085216	SAMN18720299	Escherichia coli	https://sra-downloadb.be-md.ncbi.nlm.nih.gov/sos2/sra-pub-zq-18/SRR014/14673/SRR14673596/SRR14673596.lite.1
AUSMDU00023212	SRR13803527	470266218	298	206	SRX10187229	WGS	RANDOM	GENOMIC	PAIRED	ILLUMINA	NextSeq 500	PRJNA857526	SRS8336085	SAMN18085937	Escherichia coli	https://sra-downloadb.be-md.ncbi.nlm.nih.gov/sos3/sra-pub-zq-22/SRR013/13803/SRR13803527/SRR13803527.lite.1
AUSMDU00023215	SRR13803519	454261661	298	200	SRX10187237	WGS	RANDOM	GENOMIC	PAIRED	ILLUMINA	NextSeq 500	PRJNA857526	SRS8336093	SAMN18085944	Escherichia coli	https://sra-downloadb.be-md.ncbi.nlm.nih.gov/sos3/sra-pub-zq-22/SRR013/13803/SRR13803519/SRR13803519.lite.1
AUSMDU00023219	SRR13803516	464157118	298	204	SRX10187240	WGS	RANDOM	GENOMIC	PAIRED	ILLUMINA	NextSeq 500	PRJNA857526	SRS8336095	SAMN18085947	Escherichia coli	https://sra-downloadb.be-md.ncbi.nlm.nih.gov/sos3/sra-pub-zq-24/SRR013/13803/SRR13803516/SRR13803516.lite.1
AUSMDU00023220	SRR13803531	440653297	298	195	SRX10187225	WGS	RANDOM	GENOMIC	PAIRED	ILLUMINA	NextSeq 500	PRJNA857526	SRS8336081	SAMN18085933	Escherichia coli	https://sra-downloadb.be-md.ncbi.nlm.nih.gov/sos3/sra-pub-zq-24/SRR013/13803/SRR13803531/SRR13803531.lite.1
AUSMDU00023223	SRR14673601	475162505	298	210	SRX11012261	WGS	RANDOM	GENOMIC	PAIRED	ILLUMINA	NextSeq 500	PRJNA857526	SRS9085211	SAMN18720294	Escherichia coli	https://sra-downloadb.be-md.ncbi.nlm.nih.gov/sos2/sra-pub-zq-18/SRR014/14673/SRR14673601/SRR14673601.lite.1
AUSMDU00023226	SRR13803466	471087946	298	207	SRX10187290	WGS	RANDOM	GENOMIC	PAIRED	ILLUMINA	NextSeq 500	PRJNA857526	SRS8336148	SAMN18085962	Escherichia coli	https://sra-downloadb.be-md.ncbi.nlm.nih.gov/sos3/sra-pub-zq-24/SRR013/13803/SRR13803466/SRR13803466.lite.1
AUSMDU00023228	SRR13803504	516892904	297	228	SRX10187252	WGS	RANDOM	GENOMIC	PAIRED	ILLUMINA	NextSeq 500	PRJNA857526	SRS8336109	SAMN18085958	Escherichia coli	https://sra-downloadb.be-md.ncbi.nlm.nih.gov/sos3/sra-pub-zq-24/SRR013/13803/SRR13803504/SRR13803504.lite.1
AUSMDU00023314	SRR14673581	856239637	299	344	SRX11012281	WGS	RANDOM	GENOMIC	PAIRED	ILLUMINA	NextSeq 500	PRJNA857526	SRS9085232	SAMN18720313	Escherichia coli	https://sra-downloadb.be-md.ncbi.nlm.nih.gov/sos2/sra-pub-zq-18/SRR014/14673/SRR14673581/SRR14673581.lite.1
AUSMDU00023315	SRR13803465	975041414	298	386	SRX10187291	WGS	RANDOM	GENOMIC	PAIRED	ILLUMINA	NextSeq 550	PRJNA857526	SRS8336146	SAMN18085963	Escherichia coli	https://sra-downloadb.be-md.ncbi.nlm.nih.gov/sos3/sra-pub-zq-24/SRR013/13803/SRR13803465/SRR13803465.lite.1
AUSMDU00023316	SRR13803503	884416674	299	353	SRX10187253	WGS	RANDOM	GENOMIC	PAIRED	ILLUMINA	NextSeq 550	PRJNA857526	SRS8336108	SAMN18085959	Escherichia coli	https://sra-downloadb.be-md.ncbi.nlm.nih.gov/sos3/sra-pub-zq-24/SRR013/13803/SRR13803503/SRR13803503.lite.1
AUSMDU00023328	SRR13803502	935770920	299	373	SRX10187254	WGS	RANDOM	GENOMIC	PAIRED	ILLUMINA	NextSeq 550	PRJNA857526	SRS8336112	SAMN18085960	Escherichia coli	https://sra-downloadb.be-md.ncbi.nlm.nih.gov/sos3/sra-pub-zq-22/SRR013/13803/SRR13803502/SRR13803502.lite.1
AUSMDU00024061	SRR13803600	853593629	297	369	SRX10187156	WGS	RANDOM	GENOMIC	PAIRED	ILLUMINA	NextSeq 500	PRJNA857526	SRS8336012	SAMN18085842	Escherichia coli	https://sra-downloadb.be-md.ncbi.nlm.nih.gov/sos3/sra-pub-zq-22/SRR013/13803/SRR13803600/SRR13803600.lite.1
AUSMDU00024067	SRR14673546	854929877	297	369	SRX11011738	WGS	RANDOM	GENOMIC	PAIRED	ILLUMINA	NextSeq 500	PRJNA857526	SRS9084689	SAMN18720375	Escherichia coli	https://sra-downloadb.be-md.ncbi.nlm.nih.gov/sos2/sra-pub-zq-18/SRR014/14673/SRR14673546/SRR14673546.lite.1
AUSMDU00024068	SRR13803577	805567036	297	350	SRX10187179	WGS	RANDOM	GENOMIC	PAIRED	ILLUMINA	NextSeq 500	PRJNA857526	SRS8336035	SAMN18085921	Escherichia coli	https://sra-downloadb.be-md.ncbi.nlm.nih.gov/sos3/sra-pub-zq-22/SRR013/13803/SRR13803577/SRR13803577.lite.1
AUSMDU00024069	SRR14673667	857175366	297	371	SRX11012195	WGS	RANDOM	GENOMIC	PAIRED	ILLUMINA	NextSeq 500	PRJNA857526	SRS9085146	SAMN18720351	Escherichia coli	https://sra-downloadb.be-md.ncbi.nlm.nih.gov/sos2/sra-pub-zq-18/SRR014/14673/SRR14673667/SRR14673667.lite.1
AUSMDU00024071	SRR14673666	854953293	296	370	SRX11012196	WGS	RANDOM	GENOMIC	PAIRED	ILLUMINA	NextSeq 500	PRJNA857526	SRS9085147	SAMN18720352	Escherichia coli	https://sra-downloadb.be-md.ncbi.nlm.nih.gov/sos2/sra-pub-zq-18/SRR014/14673/SRR14673666/SRR14673666.lite.1
AUSMDU00024916	SRR14673600	542608780	298	241	SRX11012262	WGS	RANDOM	GENOMIC	PAIRED	ILLUMINA	NextSeq 500	PRJNA857526	SRS9085213	SAMN18720295	Escherichia coli	https://sra-downloadb.be-md.ncbi.nlm.nih.gov/sos2/sra-pub-zq-18/SRR014/14673/SRR14673600/SRR14673600.lite.1
AUSMDU00034339	SRR13825689	626541856	294	275	SRX10205387	WGS	RANDOM	GENOMIC	PAIRED	ILLUMINA	NextSeq 550	PRJNA857526	SRS8351532	SAMN18082838	Escherichia coli	https://sra-downloadb.be-md.ncbi.nlm.nih.gov/sos3/sra-pub-zq-24/SRR013/13825/SRR13825689/SRR13825689.lite.1
AUSMDU00034343	SRR10126954	432669497	295	200	SRX6855285	WGS	RANDOM	GENOMIC	PAIRED	ILLUMINA	NextSeq 500	PRJNA857526	SRS5393466	SAMN12768744	Escherichia coli	https://sra-downloadb.be-md.ncbi.nlm.nih.gov/sos5/sra-pub-zq-14/SRR010/126/SRR10126954.sralite.1
AUSMDU00034344	SRR10126947	385371705	297	178	SRX6855292	WGS	RANDOM	GENOMIC	PAIRED	ILLUMINA	NextSeq 500	PRJNA857526	SRS5393473	SAMN12768750	Escherichia coli	https://sra-downloadb.be-md.ncbi.nlm.nih.gov/sos5/sra-pub-zq-16/SRR010/126/SRR10126947.sralite.1
AUSMDU00034345	SRR10126945	529775654	294	245	SRX6855294	WGS	RANDOM	GENOMIC	PAIRED	ILLUMINA	NextSeq 500	PRJNA857526	SRS5393475	SAMN12768752	Escherichia coli	https://sra-downloadb.be-md.ncbi.nlm.nih.gov/sos5/sra-pub-zq-14/SRR010/126/SRR10126945.sralite.1
AUSMDU00034346	SRR10126888	654966047	298	290	SRX6855351	WGS	RANDOM	GENOMIC	PAIRED	ILLUMINA	NextSeq 500	PRJNA856406	SRS5393532	SAMN12768779	Escherichia coli	https://sra-downloadb.be-md.ncbi.nlm.nih.gov/sos5/sra-pub-zq-16/SRR010/126/SRR10126888.sralite.1
AUSMDU00034347	SRR10126944	715953225	294	316	SRX6855295	WGS	RANDOM	GENOMIC	PAIRED	ILLUMINA	NextSeq 500	PRJNA857526	SRS5393476	SAMN12768753	Escherichia coli	https://sra-downloadb.be-md.ncbi.nlm.nih.gov/sos5/sra-pub-zq-14/SRR010/126/SRR10126944.sralite.1
AUSMDU00034348	SRR10126892	603982939	294	269	SRX6855347	WGS	RANDOM	GENOMIC	PAIRED	ILLUMINA	NextSeq 500	PRJNA856406	SRS5393528	SAMN12768775	Escherichia coli	https://sra-downloadb.be-md.ncbi.nlm.nih.gov/sos3/sra-pub-zq-22/SRR010/126/SRR10126892.sralite.1
AUSMDU00034349	SRR10126854	747394986	294	330	SRX6855385	WGS	RANDOM	GENOMIC	PAIRED	ILLUMINA	NextSeq 500	PRJNA857526	SRS5393566	SAMN12768783	Escherichia coli	https://sra-downloadb.be-md.ncbi.nlm.nih.gov/sos5/sra-pub-zq-14/SRR010/126/SRR10126854.sralite.1
AUSMDU00034350	SRR10126811	612242055	297	272	SRX6855428	WGS	RANDOM	GENOMIC	PAIRED	ILLUMINA	NextSeq 500	PRJNA857526	SRS5393609	SAMN12768658	Escherichia coli	https://sra-downloadb.be-md.ncbi.nlm.nih.gov/sos5/sra-pub-zq-16/SRR010/126/SRR10126811.sralite.1
AUSMDU00034351	SRR10126775	746755346	291	330	SRX6855464	WGS	RANDOM	GENOMIC	PAIRED	ILLUMINA	NextSeq 500	PRJNA857526	SRS5393645	SAMN12768665	Escherichia coli	https://sra-downloadb.be-md.ncbi.nlm.nih.gov/sos5/sra-pub-zq-14/SRR010/126/SRR10126775.sralite.1
AUSMDU00034352	SRR10127005	391725289	150	168	SRX6855234	WGS	RANDOM	GENOMIC	PAIRED	ILLUMINA	Illumina MiSeq	PRJNA857526	SRS5393415	SAMN12768723	Escherichia coli	https://sra-downloadb.be-md.ncbi.nlm.nih.gov/sos5/sra-pub-zq-14/SRR010/127/SRR10127005.sralite.1
AUSMDU00034353	SRR10126955	414361302	296	192	SRX6855284	WGS	RANDOM	GENOMIC	PAIRED	ILLUMINA	NextSeq 500	PRJNA857526	SRS5393465	SAMN12768743	Escherichia coli	https://sra-downloadb.be-md.ncbi.nlm.nih.gov/sos5/sra-pub-zq-14/SRR010/126/SRR10126955.sralite.1
AUSMDU00034354	SRR10126813	525663944	298	235	SRX6855426	WGS	RANDOM	GENOMIC	PAIRED	ILLUMINA	NextSeq 500	PRJNA857526	SRS5393607	SAMN12768656	Escherichia coli	https://sra-downloadb.be-md.ncbi.nlm.nih.gov/sos5/sra-pub-zq-16/SRR010/126/SRR10126813.sralite.1
AUSMDU00034355	SRR10126915	565621112	297	251	SRX6855324	WGS	RANDOM	GENOMIC	PAIRED	ILLUMINA	NextSeq 500	PRJNA857526	SRS5393505	SAMN12768754	Escherichia coli	https://sra-downloadb.be-md.ncbi.nlm.nih.gov/sos5/sra-pub-zq-16/SRR010/126/SRR10126915.sralite.1
AUSMDU00034356	SRR10126914	577559096	297	257	SRX6855325	WGS	RANDOM	GENOMIC	PAIRED	ILLUMINA	NextSeq 500	PRJNA857526	SRS5393506	SAMN12768755	Escherichia coli	https://sra-downloadb.be-md.ncbi.nlm.nih.gov/sos5/sra-pub-zq-16/SRR010/126/SRR10126914.sralite.1
AUSMDU00034357	SRR10126913	544589291	297	243	SRX6855326	WGS	RANDOM	GENOMIC	PAIRED	ILLUMINA	NextSeq 500	PRJNA857526	SRS5393507	SAMN12768756	Escherichia coli	https://sra-downloadb.be-md.ncbi.nlm.nih.gov/sos5/sra-pub-zq-16/SRR010/126/SRR10126913.sralite.1
AUSMDU00034358	SRR10126808	533183942	298	238	SRX6855431	WGS	RANDOM	GENOMIC	PAIRED	ILLUMINA	NextSeq 500	PRJNA857526	SRS5393612	SAMN12768660	Escherichia coli	https://sra-downloadb.be-md.ncbi.nlm.nih.gov/sos3/sra-pub-zq-22/SRR010/126/SRR10126808.sralite.1
AUSMDU00034359	SRR10126807	572828003	297	256	SRX6855432	WGS	RANDOM	GENOMIC	PAIRED	ILLUMINA	NextSeq 500	PRJNA857526	SRS5393613	SAMN12768661	Escherichia coli	https://sra-downloadb.be-md.ncbi.nlm.nih.gov/sos3/sra-pub-zq-22/SRR010/126/SRR10126807.sralite.1
AUSMDU00034360	SRR10126905	539632409	296	240	SRX6855334	WGS	RANDOM	GENOMIC	PAIRED	ILLUMINA	NextSeq 500	PRJNA857526	SRS5393515	SAMN12768763	Escherichia coli	https://sra-downloadb.be-md.ncbi.nlm.nih.gov/sos5/sra-pub-zq-16/SRR010/126/SRR10126905.sralite.1
AUSMDU00034361	SRR10126806	584732152	295	260	SRX6855433	WGS	RANDOM	GENOMIC	PAIRED	ILLUMINA	NextSeq 500	PRJNA857526	SRS5393614	SAMN12768662	Escherichia coli	https://sra-downloadb.be-md.ncbi.nlm.nih.gov/sos3/sra-pub-zq-22/SRR010/126/SRR10126806.sralite.1
AUSMDU00034362	SRR10126805	689324280	295	304	SRX6855434	WGS	RANDOM	GENOMIC	PAIRED	ILLUMINA	NextSeq 500	PRJNA857526	SRS5393615	SAMN12768663	Escherichia coli	https://sra-downloadb.be-md.ncbi.nlm.nih.gov/sos5/sra-pub-zq-16/SRR010/126/SRR10126805.sralite.1
AUSMDU00034363	SRR10126903	650928748	296	287	SRX6855336	WGS	RANDOM	GENOMIC	PAIRED	ILLUMINA	NextSeq 500	PRJNA856406	SRS5393517	SAMN12768765	Escherichia coli	https://sra-downloadb.be-md.ncbi.nlm.nih.gov/sos5/sra-pub-zq-16/SRR010/126/SRR10126903.sralite.1
AUSMDU00034364	SRR10126899	534698451	298	237	SRX6855340	WGS	RANDOM	GENOMIC	PAIRED	ILLUMINA	NextSeq 500	PRJNA856406	SRS5393521	SAMN12768769	Escherichia coli	https://sra-downloadb.be-md.ncbi.nlm.nih.gov/sos5/sra-pub-zq-16/SRR010/126/SRR10126899.sralite.1
AUSMDU00034365	SRR10126804	577263574	298	256	SRX6855435	WGS	RANDOM	GENOMIC	PAIRED	ILLUMINA	NextSeq 500	PRJNA857526	SRS5393616	SAMN12768664	Escherichia coli	https://sra-downloadb.be-md.ncbi.nlm.nih.gov/sos3/sra-pub-zq-22/SRR010/126/SRR10126804.sralite.1
AUSMDU00034366	SRR10126891	726932209	297	321	SRX6855348	WGS	RANDOM	GENOMIC	PAIRED	ILLUMINA	NextSeq 500	PRJNA856406	SRS5393529	SAMN12768776	Escherichia coli	https://sra-downloadb.be-md.ncbi.nlm.nih.gov/sos3/sra-pub-zq-22/SRR010/126/SRR10126891.sralite.1
AUSMDU00034367	SRR10126855	668895287	293	297	SRX6855384	WGS	RANDOM	GENOMIC	PAIRED	ILLUMINA	NextSeq 500	PRJNA857526	SRS5393565	SAMN12768782	Escherichia coli	https://sra-downloadb.be-md.ncbi.nlm.nih.gov/sos5/sra-pub-zq-14/SRR010/126/SRR10126855.sralite.1
AUSMDU00034368	SRR10126893	675428766	297	299	SRX6855346	WGS	RANDOM	GENOMIC	PAIRED	ILLUMINA	NextSeq 500	PRJNA856406	SRS5393527	SAMN12768774	Escherichia coli	https://sra-downloadb.be-md.ncbi.nlm.nih.gov/sos5/sra-pub-zq-14/SRR010/126/SRR10126893.sralite.1
AUSMDU00034369	SRR10126900	583929716	296	259	SRX6855339	WGS	RANDOM	GENOMIC	PAIRED	ILLUMINA	NextSeq 500	PRJNA856406	SRS5393520	SAMN12768768	Escherichia coli	https://sra-downloadb.be-md.ncbi.nlm.nih.gov/sos3/sra-pub-zq-22/SRR010/126/SRR10126900.sralite.1
AUSMDU00034370	SRR10126951	578229157	294	266	SRX6855288	WGS	RANDOM	GENOMIC	PAIRED	ILLUMINA	NextSeq 500	PRJNA857526	SRS5393469	SAMN12768747	Escherichia coli	https://sra-downloadb.be-md.ncbi.nlm.nih.gov/sos5/sra-pub-zq-14/SRR010/126/SRR10126951.sralite.1
AUSMDU00034371	SRR10126946	465885688	295	214	SRX6855293	WGS	RANDOM	GENOMIC	PAIRED	ILLUMINA	NextSeq 500	PRJNA857526	SRS5393474	SAMN12768751	Escherichia coli	https://sra-downloadb.be-md.ncbi.nlm.nih.gov/sos5/sra-pub-zq-14/SRR010/126/SRR10126946.sralite.1
AUSMDU00034372	SRR10126896	641842803	296	284	SRX6855343	WGS	RANDOM	GENOMIC	PAIRED	ILLUMINA	NextSeq 500	PRJNA856406	SRS5393524	SAMN12768771	Escherichia coli	https://sra-downloadb.be-md.ncbi.nlm.nih.gov/sos5/sra-pub-zq-16/SRR010/126/SRR10126896.sralite.1
AUSMDU00034373	SRR10126895	772057405	296	342	SRX6855344	WGS	RANDOM	GENOMIC	PAIRED	ILLUMINA	NextSeq 500	PRJNA856406	SRS5393525	SAMN12768772	Escherichia coli	https://sra-downloadb.be-md.ncbi.nlm.nih.gov/sos5/sra-pub-zq-16/SRR010/126/SRR10126895.sralite.1
AUSMDU00034374	SRR14673406	478199353	298	205	SRX11011878	WGS	RANDOM	GENOMIC	PAIRED	ILLUMINA	NextSeq 500	PRJNA857526	SRS9084829	SAMN18720324	Escherichia coli	https://sra-downloadb.be-md.ncbi.nlm.nih.gov/sos2/sra-pub-zq-20/SRR014/14673/SRR14673406/SRR14673406.lite.1
AUSMDU00034375	SRR10126812	553282593	297	247	SRX6855427	WGS	RANDOM	GENOMIC	PAIRED	ILLUMINA	NextSeq 500	PRJNA857526	SRS5393608	SAMN12768657	Escherichia coli	https://sra-downloadb.be-md.ncbi.nlm.nih.gov/sos3/sra-pub-zq-22/SRR010/126/SRR10126812.sralite.1
AUSMDU00034376	SRR10126810	827710839	296	366	SRX6855429	WGS	RANDOM	GENOMIC	PAIRED	ILLUMINA	NextSeq 500	PRJNA857526	SRS5393610	SAMN12768659	Escherichia coli	https://sra-downloadb.be-md.ncbi.nlm.nih.gov/sos5/sra-pub-zq-14/SRR010/126/SRR10126810.sralite.1
AUSMDU00034377	SRR10126907	632053878	296	279	SRX6855332	WGS	RANDOM	GENOMIC	PAIRED	ILLUMINA	NextSeq 500	PRJNA856406	SRS5393513	SAMN12768761	Escherichia coli	https://sra-downloadb.be-md.ncbi.nlm.nih.gov/sos3/sra-pub-zq-22/SRR010/126/SRR10126907.sralite.1
AUSMDU00034378	SRR10126889	650804781	296	288	SRX6855350	WGS	RANDOM	GENOMIC	PAIRED	ILLUMINA	NextSeq 500	PRJNA856406	SRS5393531	SAMN12768778	Escherichia coli	https://sra-downloadb.be-md.ncbi.nlm.nih.gov/sos3/sra-pub-zq-22/SRR010/126/SRR10126889.sralite.1
AUSMDU00034379	SRR10126853	609379857	297	270	SRX6855386	WGS	RANDOM	GENOMIC	PAIRED	ILLUMINA	NextSeq 500	PRJNA857526	SRS5393567	SAMN12768784	Escherichia coli	https://sra-downloadb.be-md.ncbi.nlm.nih.gov/sos5/sra-pub-zq-14/SRR010/126/SRR10126853.sralite.1
AUSMDU00034380	SRR10126856	572795149	298	255	SRX6855383	WGS	RANDOM	GENOMIC	PAIRED	ILLUMINA	NextSeq 500	PRJNA857526	SRS5393564	SAMN12768781	Escherichia coli	https://sra-downloadb.be-md.ncbi.nlm.nih.gov/sos5/sra-pub-zq-14/SRR010/126/SRR10126856.sralite.1
AUSMDU00034381	SRR10126911	657915478	295	291	SRX6855328	WGS	RANDOM	GENOMIC	PAIRED	ILLUMINA	NextSeq 500	PRJNA857526	SRS5393509	SAMN12768758	Escherichia coli	https://sra-downloadb.be-md.ncbi.nlm.nih.gov/sos5/sra-pub-zq-16/SRR010/126/SRR10126911.sralite.1
AUSMDU00034382	SRR10126956	428694897	294	198	SRX6855283	WGS	RANDOM	GENOMIC	PAIRED	ILLUMINA	NextSeq 500	PRJNA857526	SRS5393464	SAMN12768742	Escherichia coli	https://sra-downloadb.be-md.ncbi.nlm.nih.gov/sos5/sra-pub-zq-14/SRR010/126/SRR10126956.sralite.1
AUSMDU00034383	SRR10126910	680495374	296	301	SRX6855329	WGS	RANDOM	GENOMIC	PAIRED	ILLUMINA	NextSeq 500	PRJNA857526	SRS5393510	SAMN12768759	Escherichia coli	https://sra-downloadb.be-md.ncbi.nlm.nih.gov/sos5/sra-pub-zq-16/SRR010/126/SRR10126910.sralite.1
AUSMDU00034384	SRR10126857	656804951	297	291	SRX6855382	WGS	RANDOM	GENOMIC	PAIRED	ILLUMINA	NextSeq 500	PRJNA857526	SRS5393563	SAMN12768780	Escherichia coli	https://sra-downloadb.be-md.ncbi.nlm.nih.gov/sos3/sra-pub-zq-22/SRR010/126/SRR10126857.sralite.1
AUSMDU00034385	SRR10127165	677929888	295	298	SRX6855483	WGS	RANDOM	GENOMIC	PAIRED	ILLUMINA	NextSeq 500	PRJNA857526	SRS5393664	SAMN12768832	Escherichia coli	https://sra-downloadb.be-md.ncbi.nlm.nih.gov/sos5/sra-pub-zq-16/SRR010/127/SRR10127165.sralite.1
AUSMDU00034386	SRR10126894	705862075	296	311	SRX6855345	WGS	RANDOM	GENOMIC	PAIRED	ILLUMINA	NextSeq 500	PRJNA856406	SRS5393526	SAMN12768773	Escherichia coli	https://sra-downloadb.be-md.ncbi.nlm.nih.gov/sos3/sra-pub-zq-22/SRR010/126/SRR10126894.sralite.1
AUSMDU00034387	SRR10126890	647982991	297	286	SRX6855349	WGS	RANDOM	GENOMIC	PAIRED	ILLUMINA	NextSeq 500	PRJNA856406	SRS5393530	SAMN12768777	Escherichia coli	https://sra-downloadb.be-md.ncbi.nlm.nih.gov/sos5/sra-pub-zq-16/SRR010/126/SRR10126890.sralite.1
AUSMDU00034388	SRR10126912	531382162	297	237	SRX6855327	WGS	RANDOM	GENOMIC	PAIRED	ILLUMINA	NextSeq 500	PRJNA857526	SRS5393508	SAMN12768757	Escherichia coli	https://sra-downloadb.be-md.ncbi.nlm.nih.gov/sos3/sra-pub-zq-22/SRR010/126/SRR10126912.sralite.1
AUSMDU00034389	SRR10126901	551812021	298	245	SRX6855338	WGS	RANDOM	GENOMIC	PAIRED	ILLUMINA	NextSeq 500	PRJNA856406	SRS5393519	SAMN12768767	Escherichia coli	https://sra-downloadb.be-md.ncbi.nlm.nih.gov/sos3/sra-pub-zq-22/SRR010/126/SRR10126901.sralite.1
AUSMDU00034390	SRR10126953	405581518	295	187	SRX6855286	WGS	RANDOM	GENOMIC	PAIRED	ILLUMINA	NextSeq 500	PRJNA857526	SRS5393467	SAMN12768745	Escherichia coli	https://sra-downloadb.be-md.ncbi.nlm.nih.gov/sos5/sra-pub-zq-14/SRR010/126/SRR10126953.sralite.1
AUSMDU00034391	SRR10126949	507958867	294	233	SRX6855290	WGS	RANDOM	GENOMIC	PAIRED	ILLUMINA	NextSeq 500	PRJNA857526	SRS5393471	SAMN12768749	Escherichia coli	https://sra-downloadb.be-md.ncbi.nlm.nih.gov/sos5/sra-pub-zq-16/SRR010/126/SRR10126949.sralite.1
AUSMDU00034392	SRR10126906	615284196	296	272	SRX6855333	WGS	RANDOM	GENOMIC	PAIRED	ILLUMINA	NextSeq 500	PRJNA856406	SRS5393514	SAMN12768762	Escherichia coli	https://sra-downloadb.be-md.ncbi.nlm.nih.gov/sos3/sra-pub-zq-22/SRR010/126/SRR10126906.sralite.1
AUSMDU00034393	SRR10126902	527043418	298	234	SRX6855337	WGS	RANDOM	GENOMIC	PAIRED	ILLUMINA	NextSeq 500	PRJNA856406	SRS5393518	SAMN12768766	Escherichia coli	https://sra-downloadb.be-md.ncbi.nlm.nih.gov/sos3/sra-pub-zq-22/SRR010/126/SRR10126902.sralite.1
AUSMDU00034394	SRR10126904	602393209	296	266	SRX6855335	WGS	RANDOM	GENOMIC	PAIRED	ILLUMINA	NextSeq 500	PRJNA856406	SRS5393516	SAMN12768764	Escherichia coli	https://sra-downloadb.be-md.ncbi.nlm.nih.gov/sos5/sra-pub-zq-16/SRR010/126/SRR10126904.sralite.1
AUSMDU00034395	SRR10126814	539694876	297	240	SRX6855425	WGS	RANDOM	GENOMIC	PAIRED	ILLUMINA	NextSeq 500	PRJNA857526	SRS5393606	SAMN12768655	Escherichia coli	https://sra-downloadb.be-md.ncbi.nlm.nih.gov/sos3/sra-pub-zq-22/SRR010/126/SRR10126814.sralite.1
AUSMDU00034396	SRR10126950	553349229	296	255	SRX6855289	WGS	RANDOM	GENOMIC	PAIRED	ILLUMINA	NextSeq 500	PRJNA857526	SRS5393470	SAMN12768748	Escherichia coli	https://sra-downloadb.be-md.ncbi.nlm.nih.gov/sos5/sra-pub-zq-16/SRR010/126/SRR10126950.sralite.1
AUSMDU00034397	SRR10126952	363018969	296	170	SRX6855287	WGS	RANDOM	GENOMIC	PAIRED	ILLUMINA	NextSeq 500	PRJNA857526	SRS5393468	SAMN12768746	Escherichia coli	https://sra-downloadb.be-md.ncbi.nlm.nih.gov/sos5/sra-pub-zq-14/SRR010/126/SRR10126952.sralite.1
AUSMDU00034398	SRR10126897	734676607	296	325	SRX6855342	WGS	RANDOM	GENOMIC	PAIRED	ILLUMINA	NextSeq 500	PRJNA856406	SRS5393523	SAMN12768770	Escherichia coli	https://sra-downloadb.be-md.ncbi.nlm.nih.gov/sos3/sra-pub-zq-22/SRR010/126/SRR10126897.sralite.1
AUSMDU00034399	SRR10126908	591362670	297	262	SRX6855331	WGS	RANDOM	GENOMIC	PAIRED	ILLUMINA	NextSeq 500	PRJNA856406	SRS5393512	SAMN12768760	Escherichia coli	https://sra-downloadb.be-md.ncbi.nlm.nih.gov/sos3/sra-pub-zq-22/SRR010/126/SRR10126908.sralite.1

## Sheet: S2
Table S2: Reference genomes used for genomic cluster analysis
MLST	Reference Genome	Accession Number	Size of Reference Genome (bp)	Size of Core SNP Alignments (bp)
ST131	E. coli SE15 strain	NC_013654	4717338	103583
ST1193	E. coli strain MCJCHV-1	NZ_CP030111	4939457	94297
ST648	E. coli strain CCUG 70745	CP023258	5074278	34404
ST38	E. coli strain 266917	CP026723	5492922	27731
ST405	E. coli strain ESBL168	CP041563.1	5047719	88418
ST69	E. coli strain CFSAN061770	CP023142	5292297	85288
ST963	E. coli strain CE2050	CP073621	4979906	277
ST410	E. coli strain YD786	NZ_CP013112	4863501	85259
ST450	E. coli strain K-12 sub-strain MG1655	NC_000913	4641652	23643
ST10	E. coli strain K-12 sub-strain MG1655	NC_000913	4641652	130085

## Sheet: S3
Table S3: Distribution of sample source collected from four hospital networks
Hospital	Source
	Clinical	Screening
A (n=545)	153	392
B (n=216)	207	9
C (n=157)	119	38
D (n=11)	11	0

## Sheet: S4
Table S4: Isolates, MLST, Date of sample collection, patient ID and sample source information
Isolate ID	MLST	DOC	Hospital Network	Patient ID	Sample Source
AUSMDU00016282	ST2279	2018-05-22	B	patient_001	Clinical
AUSMDU00022676	ST648	2018-11-06	A	patient_002	Screening
AUSMDU00008429	ST73	2017-06-08	C	patient_003	Clinical
AUSMDU00007999	ST38	2017-05-15	A	patient_004	Screening
AUSMDU00008000	ST457	2017-05-15	A	patient_005	Screening
AUSMDU00015543	ST648	2018-02-01	A	patient_006	Screening
AUSMDU00017959	ST131	2018-07-08	B	patient_007	Clinical
AUSMDU00016283	ST131	2018-05-24	B	patient_008	Clinical
AUSMDU00020275	ST410	2018-09-15	A	patient_009	Screening
AUSMDU00008625	ST648	2017-06-14	A	patient_010	Screening
AUSMDU00017095	ST131	2018-06-04	A	patient_011	Screening
AUSMDU00010576	ST131	2017-10-30	B	patient_012	Clinical
AUSMDU00010797	ST405	2017-11-25	A	patient_013	Screening
AUSMDU00022919	ST131	2018-11-23	C	patient_014	Clinical
AUSMDU00017096	ST131	2018-06-13	A	patient_015	Screening
AUSMDU00007306	ST131	2017-04-26	C	patient_016	Screening
AUSMDU00019215	ST131	2018-06-27	A	patient_017	Screening
AUSMDU00008001	ST963	2017-05-08	A	patient_018	Screening
AUSMDU00021633	ST648	2018-10-10	A	patient_019	Screening
AUSMDU00007442	ST131	2017-05-04	C	patient_020	Clinical
AUSMDU00008626	ST1193	2017-06-14	A	patient_021	Clinical
AUSMDU00015544	ST131	2018-02-22	A	patient_022	Screening
AUSMDU00008513	ST648	2017-05-29	C	patient_023	Clinical
AUSMDU00015471	ST131	2018-04-27	C	patient_024	Clinical
AUSMDU00011685	ST457	2017-12-21	A	patient_025	Screening
AUSMDU00011864	ST457	2018-01-03	A	patient_025	Clinical
AUSMDU00011686	ST1193	2017-12-30	A	patient_026	Screening
AUSMDU00007865	ST131	2017-05-22	C	patient_027	Clinical
AUSMDU00019216	novelST3	2018-08-20	A	patient_028	Screening
AUSMDU00019359	ST349	2018-08-20	A	patient_028	Clinical
AUSMDU00011816	ST131	2017-12-15	B	patient_029	Clinical
AUSMDU00010578	ST131	2017-10-31	B	patient_030	Clinical
AUSMDU00021634	ST1193	2018-10-18	A	patient_031	Clinical
AUSMDU00016510	ST131	2018-05-25	D	patient_032	Clinical
AUSMDU00017426	ST131	2018-03-20	C	patient_033	Clinical
AUSMDU00017424	ST131	2018-03-24	C	patient_034	Clinical
AUSMDU00017097	ST744	2018-06-17	A	patient_035	Screening
AUSMDU00019369	ST10	2018-08-22	A	patient_036	Screening
AUSMDU00020276	ST1163	2018-09-15	A	patient_037	Screening
AUSMDU00008524	ST38	2017-06-01	A	patient_038	Clinical
AUSMDU00015666	ST131	2018-04-23	A	patient_039	Screening
AUSMDU00015667	ST131	2018-05-02	A	patient_039	Clinical
AUSMDU00022084	ST131	2018-11-02	C	patient_040	Clinical
AUSMDU00010590	ST131	2017-11-01	A	patient_041	Screening
AUSMDU00012782	ST450	2018-01-16	A	patient_042	Screening
AUSMDU00007848	ST38	2017-05-15	B	patient_043	Clinical
AUSMDU00017737	ST131	2018-06-24	D	patient_044	Clinical
AUSMDU00034352	ST131	2017-05-19	B	patient_045	Clinical
AUSMDU00021458	ST1193	2018-10-17	B	patient_046	Clinical
AUSMDU00012228	ST131	2018-01-16	B	patient_047	Clinical
AUSMDU00019968	ST131	2018-08-25	C	patient_048	Clinical
AUSMDU00016148	ST131	2018-05-17	A	patient_049	Clinical
AUSMDU00017098	ST131	2018-06-15	A	patient_049	Clinical
AUSMDU00017137	ST131	2018-02-07	C	patient_050	Clinical
AUSMDU00010591	ST131	2017-11-05	A	patient_051	Screening
AUSMDU00020909	ST131	2018-09-26	A	patient_052	Screening
AUSMDU00020476	ST131	2018-09-19	B	patient_053	Clinical
AUSMDU00019837	ST38	2018-09-06	B	patient_054	Clinical
AUSMDU00008578	ST963	2017-06-11	B	patient_055	Clinical
AUSMDU00008410	ST131	2017-06-08	A	patient_056	Screening
AUSMDU00008411	ST131	2017-06-09	A	patient_056	Clinical
AUSMDU00020090	ST131	2018-09-11	B	patient_057	Clinical
AUSMDU00017266	ST648	2018-06-20	B	patient_058	Screening
AUSMDU00007449	ST131	2017-05-07	C	patient_059	Screening
AUSMDU00007854	ST1193	2017-05-16	C	patient_060	Screening
AUSMDU00015550	ST131	2018-01-22	A	patient_061	Screening
AUSMDU00022542	ST131	2018-11-14	A	patient_062	Screening
AUSMDU00011687	ST131	2018-01-01	A	patient_063	Screening
AUSMDU00010592	ST131	2017-11-04	A	patient_064	Screening
AUSMDU00015971	ST131	2018-05-11	A	patient_065	Clinical
AUSMDU00022543	ST38	2018-11-09	A	patient_066	Screening
AUSMDU00015553	ST131	2018-02-06	A	patient_067	Screening
AUSMDU00010593	ST1193	2017-10-30	A	patient_068	Screening
AUSMDU00010594	ST131	2017-11-04	A	patient_069	Screening
AUSMDU00015554	ST131	2018-02-16	A	patient_070	Screening
AUSMDU00015668	ST38	2018-04-06	A	patient_071	Clinical
AUSMDU00008004	ST131	2017-05-09	A	patient_072	Clinical
AUSMDU00010798	ST131	2017-11-22	A	patient_073	Screening
AUSMDU00011888	ST648	2018-01-07	B	patient_074	Clinical
AUSMDU00017960	ST648	2018-07-12	B	patient_074	Clinical
AUSMDU00020093	ST648	2018-09-13	B	patient_074	Clinical
AUSMDU00011688	ST131	2017-12-24	A	patient_075	Clinical
AUSMDU00015669	ST131	2018-04-08	A	patient_075	Clinical
AUSMDU00015625	ST457	2018-05-02	C	patient_076	Clinical
AUSMDU00011689	ST131	2017-12-19	A	patient_077	Screening
AUSMDU00021636	ST131	2018-10-10	A	patient_078	Screening
AUSMDU00016427	ST131	2018-05-28	A	patient_079	Screening
AUSMDU00034382	ST405	2017-04-29	A	patient_080	Screening
AUSMDU00011867	ST131	2018-01-12	A	patient_081	Clinical
AUSMDU00015671	ST131	2018-03-15	A	patient_081	Clinical
AUSMDU00015979	ST1193	2018-05-13	A	patient_082	Screening
AUSMDU00022544	ST1193	2018-11-11	A	patient_083	Screening
AUSMDU00019217	ST131	2018-06-20	A	patient_084	Clinical
AUSMDU00007523	ST131	2017-05-15	C	patient_085	Clinical
AUSMDU00034353	ST131	2017-05-15	A	patient_086	Screening
AUSMDU00019675	ST1193	2018-08-29	A	patient_087	Screening
AUSMDU00012376	ST1193	2018-01-22	B	patient_088	Clinical
AUSMDU00017588	ST1193	2018-06-24	B	patient_088	Clinical
AUSMDU00018204	ST1193	2018-07-13	B	patient_088	Clinical
AUSMDU00011690	ST131	2017-12-20	A	patient_089	Clinical
AUSMDU00022545	ST131	2018-11-11	A	patient_090	Screening
AUSMDU00019362	ST62	2018-08-19	A	patient_091	Screening
AUSMDU00034343	novelST4	2017-04-29	A	patient_092	Screening
AUSMDU00015672	ST131	2018-04-08	A	patient_093	Screening
AUSMDU00015558	ST131	2018-02-22	A	patient_094	Screening
AUSMDU00015559	ST131	2018-02-26	A	patient_094	Clinical
AUSMDU00034390	ST69	2017-05-17	A	patient_095	Screening
AUSMDU00034339	ST131	2018-01-04	C	patient_096	Clinical
AUSMDU00034397	ST83	2017-04-27	A	patient_097	Clinical
AUSMDU00015560	ST648	2018-02-12	A	patient_098	Screening
AUSMDU00015673	ST69	2018-04-17	A	patient_099	Screening
AUSMDU00010595	ST131	2017-10-31	A	patient_100	Screening
AUSMDU00008267	ST349	2017-06-03	C	patient_101	Clinical
AUSMDU00011339	ST10	2017-12-15	A	patient_102	Clinical
AUSMDU00011379	ST131	2017-12-15	A	patient_103	Screening
AUSMDU00034370	ST167	2017-05-19	A	patient_104	Screening
AUSMDU00034396	ST8189	2017-05-16	A	patient_105	Screening
AUSMDU00010596	ST648	2017-10-31	A	patient_106	Screening
AUSMDU00020498	novelST2	2018-09-23	C	patient_107	Clinical
AUSMDU00020277	ST10	2018-09-16	A	patient_108	Screening
AUSMDU00020299	ST10	2018-09-19	A	patient_108	Clinical
AUSMDU00021638	ST10	2018-10-10	A	patient_108	Clinical
AUSMDU00017100	ST131	2018-06-12	A	patient_109	Screening
AUSMDU00007415	ST1193	2017-05-02	B	patient_110	Clinical
AUSMDU00015561	ST1193	2018-02-26	A	patient_111	Clinical
AUSMDU00022081	ST131	2018-10-31	C	patient_112	Clinical
AUSMDU00020913	ST1193	2018-09-26	A	patient_113	Screening
AUSMDU00017118	ST648	2018-06-18	A	patient_114	Screening
AUSMDU00018823	ST131	2018-08-10	B	patient_115	Clinical
AUSMDU00018362	ST131	2018-07-24	B	patient_116	Clinical
AUSMDU00018818	ST131	2018-08-07	B	patient_116	Clinical
AUSMDU00015562	ST131	2018-02-13	A	patient_117	Clinical
AUSMDU00022546	ST131	2018-11-08	A	patient_118	Screening
AUSMDU00011304	ST131	2017-11-27	A	patient_119	Screening
AUSMDU00015563	ST131	2018-02-14	A	patient_120	Screening
AUSMDU00021244	ST744	2018-10-11	C	patient_121	Clinical
AUSMDU00020278	ST131	2018-09-14	A	patient_122	Screening
AUSMDU00017101	ST131	2018-06-08	A	patient_123	Screening
AUSMDU00019926	ST1589	2018-09-07	A	patient_124	Screening
AUSMDU00034391	ST69	2017-05-15	A	patient_125	Screening
AUSMDU00023159	ST1193	2018-11-27	B	patient_126	Clinical
AUSMDU00010800	ST131	2017-11-20	A	patient_127	Clinical
AUSMDU00011868	ST131	2018-01-10	A	patient_127	Clinical
AUSMDU00015564	ST1177	2018-01-28	A	patient_128	Screening
AUSMDU00022547	ST69	2018-11-12	A	patient_129	Screening
AUSMDU00019218	ST131	2018-08-01	A	patient_130	Screening
AUSMDU00034349	ST1193	2017-04-27	A	patient_131	Clinical
AUSMDU00007867	ST10	2017-05-22	C	patient_132	Screening
AUSMDU00008666	ST46	2017-06-10	B	patient_133	Clinical
AUSMDU00019219	ST131	2018-06-22	A	patient_134	Screening
AUSMDU00034344	ST10	2017-05-09	A	patient_135	Clinical
AUSMDU00014866	ST131	2018-04-13	B	patient_136	Clinical
AUSMDU00022360	ST38	2018-11-06	C	patient_137	Clinical
AUSMDU00008272	ST10	2017-06-02	C	patient_138	Screening
AUSMDU00021201	ST131	2018-10-09	B	patient_139	Clinical
AUSMDU00010801	ST131	2017-11-15	A	patient_140	Screening
AUSMDU00021639	ST131	2018-10-12	A	patient_141	Screening
AUSMDU00020483	ST131	2018-09-09	C	patient_142	Clinical
AUSMDU00011881	ST1193	2018-01-14	A	patient_143	Screening
AUSMDU00034371	ST180	2017-05-12	A	patient_144	Screening
AUSMDU00015828	ST131	2018-05-11	A	patient_145	Screening
AUSMDU00034345	ST10	2017-05-20	A	patient_146	Screening
AUSMDU00017774	ST1193	2018-07-04	B	patient_147	Clinical
AUSMDU00015555	ST6332	2018-02-07	A	patient_148	Screening
AUSMDU00022550	ST131	2018-11-11	A	patient_149	Screening
AUSMDU00011711	ST1193	2018-01-05	A	patient_150	Screening
AUSMDU00015565	ST1193	2018-01-22	A	patient_150	Clinical
AUSMDU00015676	ST1193	2018-03-29	A	patient_150	Clinical
AUSMDU00020492	ST155	2018-09-17	C	patient_151	Clinical
AUSMDU00021202	ST405	2018-10-09	B	patient_152	Clinical
AUSMDU00022967	ST1193	2018-11-03	B	patient_153	Clinical
AUSMDU00008266	ST405	2017-06-01	C	patient_154	Clinical
AUSMDU00015850	ST405	2017-11-24	C	patient_154	Clinical
AUSMDU00016518	ST405	2018-05-16	C	patient_154	Clinical
AUSMDU00015472	ST648	2018-04-27	C	patient_155	Clinical
AUSMDU00016177	ST131	2018-05-27	A	patient_156	Screening
AUSMDU00010599	ST131	2017-11-05	A	patient_157	Clinical
AUSMDU00011692	ST131	2017-12-26	A	patient_157	Clinical
AUSMDU00019222	ST131	2018-07-13	A	patient_158	Screening
AUSMDU00022556	ST131	2018-10-30	A	patient_158	Clinical
AUSMDU00034347	ST1177	2017-05-13	A	patient_159	Screening
AUSMDU00011305	ST131	2017-11-26	A	patient_160	Screening
AUSMDU00016537	ST4937	2017-12-26	C	patient_161	Screening
AUSMDU00016002	ST131	2018-05-18	B	patient_162	Clinical
AUSMDU00008629	ST88	2017-06-12	A	patient_163	Clinical
AUSMDU00017104	ST405	2018-06-13	A	patient_164	Screening
AUSMDU00014023	ST131	2018-03-17	B	patient_165	Clinical
AUSMDU00015680	ST354	2018-04-30	A	patient_166	Screening
AUSMDU00021642	ST131	2018-10-23	A	patient_167	Clinical
AUSMDU00022551	ST131	2018-11-16	A	patient_168	Screening
AUSMDU00020091	ST131	2018-09-12	B	patient_169	Clinical
AUSMDU00022968	ST131	2018-11-03	B	patient_169	Clinical
AUSMDU00015972	ST1193	2018-02-13	A	patient_170	Clinical
AUSMDU00015612	ST315	2018-05-04	B	patient_171	Clinical
AUSMDU00016151	ST131	2018-05-16	A	patient_172	Screening
AUSMDU00015480	ST131	2018-04-10	C	patient_173	Clinical
AUSMDU00016921	ST131	2018-06-07	C	patient_174	Clinical
AUSMDU00015829	ST443	2018-05-11	A	patient_175	Screening
AUSMDU00034351	ST127	2017-05-22	A	patient_176	Screening
AUSMDU00010600	ST131	2017-11-09	A	patient_177	Screening
AUSMDU00008442	ST95	2017-06-13	C	patient_178	Clinical
AUSMDU00017590	ST405	2018-06-28	B	patient_179	Clinical
AUSMDU00019838	ST131	2018-09-08	B	patient_180	Clinical
AUSMDU00020914	ST131	2018-10-02	A	patient_181	Screening
AUSMDU00015681	ST131	2018-04-15	A	patient_182	Clinical
AUSMDU00016519	ST131	2018-05-16	C	patient_182	Clinical
AUSMDU00007444	ST963	2017-05-06	C	patient_183	Clinical
AUSMDU00034379	ST38	2017-05-22	A	patient_184	Screening
AUSMDU00010803	ST1284	2017-11-15	A	patient_185	Screening
AUSMDU00016516	ST131	2018-05-17	C	patient_186	Screening
AUSMDU00008526	ST1193	2017-06-02	A	patient_187	Screening
AUSMDU00007850	ST393	2017-05-18	B	patient_188	Clinical
AUSMDU00019677	ST394	2018-08-29	A	patient_189	Screening
AUSMDU00012528	ST1193	2018-02-03	B	patient_190	Clinical
AUSMDU00020385	ST131	2018-09-16	B	patient_191	Clinical
AUSMDU00010789	ST410	2017-11-23	B	patient_192	Clinical
AUSMDU00013447	ST131	2018-02-22	B	patient_193	Clinical
AUSMDU00008202	ST450	2017-05-23	A	patient_194	Screening
AUSMDU00023207	ST131	2018-11-25	A	patient_195	Clinical
AUSMDU00015684	ST131	2018-04-13	A	patient_196	Screening
AUSMDU00015570	ST131	2018-03-04	A	patient_197	Screening
AUSMDU00008372	ST73	2017-05-09	A	patient_198	Clinical
AUSMDU00008631	novelST6	2017-06-18	A	patient_199	Screening
AUSMDU00019560	ST131	2018-08-27	B	patient_200	Clinical
AUSMDU00007520	ST131	2017-05-13	C	patient_201	Screening
AUSMDU00015685	ST648	2018-04-03	A	patient_202	Screening
AUSMDU00020281	ST602	2018-09-14	A	patient_203	Screening
AUSMDU00008434	ST131	2017-06-11	C	patient_204	Clinical
AUSMDU00015686	ST681	2018-04-18	A	patient_205	Clinical
AUSMDU00034395	ST73	2017-05-02	A	patient_206	Clinical
AUSMDU00008523	ST73	2017-06-01	B	patient_207	Clinical
AUSMDU00020499	ST131	2018-09-23	C	patient_208	Clinical
AUSMDU00022969	ST131	2018-11-05	B	patient_209	Clinical
AUSMDU00016152	ST1193	2018-05-21	A	patient_210	Screening
AUSMDU00018824	ST648	2018-08-11	B	patient_211	Clinical
AUSMDU00020944	ST648	2018-09-29	B	patient_211	Clinical
AUSMDU00015969	ST131	2018-05-07	B	patient_212	Clinical
AUSMDU00017106	ST1193	2018-06-06	A	patient_213	Screening
AUSMDU00010601	ST131	2017-10-30	A	patient_214	Screening
AUSMDU00015990	ST131	2017-11-30	D	patient_215	Clinical
AUSMDU00015689	ST131	2018-04-20	A	patient_216	Screening
AUSMDU00012377	ST131	2018-01-22	B	patient_217	Clinical
AUSMDU00015690	ST131	2018-03-09	A	patient_218	Screening
AUSMDU00013443	ST131	2018-02-17	B	patient_219	Clinical
AUSMDU00013701	ST131	2018-03-04	B	patient_219	Clinical
AUSMDU00014653	ST131	2018-03-26	B	patient_219	Clinical
AUSMDU00011307	ST131	2017-12-06	A	patient_220	Clinical
AUSMDU00010932	ST131	2017-11-27	B	patient_221	Clinical
AUSMDU00016920	ST131	2018-06-05	C	patient_222	Clinical
AUSMDU00018276	ST131	2018-07-06	C	patient_222	Clinical
AUSMDU00021644	ST1193	2018-10-18	A	patient_223	Screening
AUSMDU00021645	ST6697	2018-10-18	A	patient_223	Screening
AUSMDU00019364	ST131	2018-08-19	A	patient_224	Screening
AUSMDU00008373	ST10	2017-05-25	A	patient_225	Screening
AUSMDU00007417	ST131	2017-04-28	B	patient_226	Screening
AUSMDU00014721	ST648	2018-04-06	B	patient_227	Clinical
AUSMDU00022552	ST1193	2018-11-15	A	patient_228	Screening
AUSMDU00015849	ST1193	2017-11-17	C	patient_229	Clinical
AUSMDU00011213	ST131	2017-12-07	B	patient_230	Clinical
AUSMDU00008274	ST1955	2017-06-04	C	patient_231	Screening
AUSMDU00021684	ST131	2018-10-23	A	patient_232	Screening
AUSMDU00020284	ST69	2018-09-13	A	patient_233	Screening
AUSMDU00020285	ST648	2018-09-13	A	patient_233	Screening
AUSMDU00010603	ST131	2017-10-30	A	patient_234	Screening
AUSMDU00010604	ST131	2017-10-31	A	patient_234	Clinical
AUSMDU00015575	ST131	2018-02-13	A	patient_234	Clinical
AUSMDU00020300	ST131	2018-09-22	A	patient_235	Screening
AUSMDU00019226	ST131	2018-07-06	A	patient_236	Screening
AUSMDU00011712	ST131	2018-01-05	A	patient_237	Clinical
AUSMDU00019227	ST131	2018-07-07	A	patient_238	Screening
AUSMDU00008440	ST1642	2017-06-13	C	patient_239	Clinical
AUSMDU00020094	ST131	2018-09-15	B	patient_240	Clinical
AUSMDU00011308	ST131	2017-11-30	A	patient_241	Clinical
AUSMDU00019562	ST5150	2018-08-30	B	patient_242	Clinical
AUSMDU00020384	ST5150	2018-09-16	B	patient_242	Clinical
AUSMDU00008632	ST963	2017-06-16	A	patient_243	Screening
AUSMDU00010606	ST648	2017-11-03	A	patient_244	Screening
AUSMDU00008633	ST127	2017-06-13	A	patient_245	Screening
AUSMDU00011694	ST131	2017-12-17	A	patient_246	Screening
AUSMDU00011378	ST131	2017-12-11	B	patient_247	Clinical
AUSMDU00019228	ST1193	2018-07-15	A	patient_248	Screening
AUSMDU00016174	ST88	2018-05-28	A	patient_249	Screening
AUSMDU00010638	ST1193	2017-11-08	A	patient_250	Screening
AUSMDU00017109	ST1193	2018-06-08	A	patient_250	Clinical
AUSMDU00021648	ST1193	2018-10-15	A	patient_250	Clinical
AUSMDU00010639	ST1193	2017-10-30	A	patient_251	Screening
AUSMDU00007338	ST410	2017-04-27	B	patient_252	Clinical
AUSMDU00017743	ST131	2018-01-16	C	patient_253	Screening
AUSMDU00017744	ST38	2018-01-16	C	patient_253	Screening
AUSMDU00023162	ST131	2018-11-29	B	patient_254	Clinical
AUSMDU00007347	ST44	2017-04-27	C	patient_255	Clinical
AUSMDU00034354	ST131	2017-05-15	A	patient_256	Screening
AUSMDU00008374	ST117	2017-05-22	A	patient_257	Screening
AUSMDU00014862	ST131	2018-04-09	B	patient_258	Clinical
AUSMDU00034355	ST131	2017-05-15	A	patient_259	Screening
AUSMDU00017840	ST131	2018-06-20	C	patient_260	Clinical
AUSMDU00015697	ST167	2018-03-14	A	patient_261	Screening
AUSMDU00016534	ST405	2017-12-25	C	patient_262	Clinical
AUSMDU00021251	ST1193	2018-09-27	C	patient_263	Clinical
AUSMDU00007413	ST38	2017-05-01	B	patient_264	Clinical
AUSMDU00008521	ST38	2017-05-25	B	patient_264	Clinical
AUSMDU00015698	ST1193	2018-04-30	A	patient_265	Clinical
AUSMDU00008435	ST963	2017-06-10	C	patient_266	Screening
AUSMDU00021459	ST1193	2018-10-20	B	patient_267	Clinical
AUSMDU00016512	ST131	2018-05-26	C	patient_268	Clinical
AUSMDU00007866	ST131	2017-05-21	C	patient_269	Screening
AUSMDU00019173	ST131	2018-08-15	C	patient_270	Clinical
AUSMDU00010931	ST131	2017-11-25	B	patient_271	Clinical
AUSMDU00010641	ST131	2017-11-08	A	patient_272	Screening
AUSMDU00015580	ST6303	2018-01-24	A	patient_273	Screening
AUSMDU00015478	ST131	2018-04-10	C	patient_274	Clinical
AUSMDU00016952	ST131	2018-06-16	B	patient_275	Clinical
AUSMDU00018285	ST131	2018-07-17	C	patient_276	Clinical
AUSMDU00011820	ST131	2017-12-25	B	patient_277	Clinical
AUSMDU00019678	ST131	2018-08-27	A	patient_278	Screening
AUSMDU00008432	ST744	2017-06-09	C	patient_279	Clinical
AUSMDU00007564	ST410	2017-05-07	B	patient_280	Clinical
AUSMDU00008615	ST410	2017-05-22	B	patient_280	Clinical
AUSMDU00010773	ST405	2017-11-07	B	patient_281	Clinical
AUSMDU00034356	ST131	2017-05-02	A	patient_282	Screening
AUSMDU00010642	ST131	2017-10-30	A	patient_283	Screening
AUSMDU00022679	ST131	2018-11-20	A	patient_284	Screening
AUSMDU00016531	ST167	2017-12-22	C	patient_285	Clinical
AUSMDU00015700	ST10	2018-03-14	A	patient_286	Clinical
AUSMDU00010771	ST10	2017-11-06	B	patient_286	Clinical
AUSMDU00015461	ST10	2018-04-28	B	patient_286	Clinical
AUSMDU00019229	ST131	2018-08-03	A	patient_287	Clinical
AUSMDU00008579	ST963	2017-06-16	B	patient_288	Clinical
AUSMDU00008427	ST131	2017-06-07	C	patient_289	Screening
AUSMDU00015701	ST131	2018-04-09	A	patient_290	Screening
AUSMDU00019230	ST131	2018-08-05	A	patient_291	Clinical
AUSMDU00010933	ST1193	2017-11-28	B	patient_292	Clinical
AUSMDU00007569	ST131	2017-05-08	D	patient_293	Clinical
AUSMDU00010644	ST131	2017-11-08	A	patient_294	Screening
AUSMDU00011871	ST131	2018-01-09	A	patient_294	Clinical
AUSMDU00019231	ST450	2018-07-28	A	patient_295	Screening
AUSMDU00019367	ST131	2018-08-26	A	patient_296	Screening
AUSMDU00010643	ST10	2017-10-30	A	patient_297	Screening
AUSMDU00008271	ST393	2017-06-04	C	patient_298	Clinical
AUSMDU00007567	ST73	2017-05-10	B	patient_299	Clinical
AUSMDU00018642	ST131	2018-08-01	B	patient_300	Clinical
AUSMDU00020089	ST131	2018-09-10	B	patient_300	Clinical
AUSMDU00023226	ST1193	2018-11-30	A	patient_301	Screening
AUSMDU00016156	ST131	2018-05-26	A	patient_302	Screening
AUSMDU00016157	ST131	2018-05-26	A	patient_303	Screening
AUSMDU00019967	ST131	2018-08-26	C	patient_304	Clinical
AUSMDU00020497	ST131	2018-09-21	C	patient_304	Clinical
AUSMDU00015583	ST405	2018-02-02	A	patient_305	Screening
AUSMDU00019928	ST10	2018-09-06	A	patient_306	Screening
AUSMDU00015702	ST131	2018-04-30	A	patient_307	Screening
AUSMDU00024067	ST46	2018-11-15	B	patient_308	Screening
AUSMDU00034357	ST131	2017-05-11	A	patient_309	Screening
AUSMDU00034375	ST372	2017-05-06	A	patient_310	Screening
AUSMDU00018645	ST131	2018-08-04	B	patient_311	Clinical
AUSMDU00022680	ST38	2018-10-31	A	patient_312	Screening
AUSMDU00022681	ST38	2018-11-01	A	patient_312	Clinical
AUSMDU00019680	ST1193	2018-08-29	A	patient_313	Screening
AUSMDU00019370	ST131	2018-08-24	A	patient_314	Screening
AUSMDU00007440	ST131	2017-05-03	C	patient_315	Screening
AUSMDU00007446	ST131	2017-05-07	C	patient_315	Clinical
AUSMDU00007334	ST131	2017-04-25	B	patient_316	Clinical
AUSMDU00020296	ST131	2018-09-18	A	patient_317	Clinical
AUSMDU00019234	ST1193	2018-07-11	A	patient_318	Clinical
AUSMDU00016158	ST131	2018-05-24	A	patient_319	Screening
AUSMDU00017117	ST131	2018-06-16	A	patient_319	Clinical
AUSMDU00024061	ST131	2018-10-31	A	patient_319	Clinical
AUSMDU00015705	ST131	2018-03-09	A	patient_320	Screening
AUSMDU00010812	ST5706	2017-11-14	A	patient_321	Clinical
AUSMDU00016636	ST131	2018-05-29	B	patient_322	Clinical
AUSMDU00020280	ST1193	2018-09-18	A	patient_323	Screening
AUSMDU00011366	ST131	2017-12-06	A	patient_324	Screening
AUSMDU00020386	ST1193	2018-09-23	A	patient_325	Screening
AUSMDU00010645	ST10	2017-10-30	A	patient_326	Screening
AUSMDU00011310	ST131	2017-11-29	A	patient_327	Clinical
AUSMDU00016159	ST131	2018-05-23	A	patient_328	Screening
AUSMDU00012229	ST131	2018-01-17	B	patient_329	Clinical
AUSMDU00012527	ST131	2018-01-31	B	patient_329	Clinical
AUSMDU00016433	ST131	2018-05-21	A	patient_330	Clinical
AUSMDU00013946	ST131	2018-02-12	B	patient_331	Clinical
AUSMDU00011872	ST131	2018-01-08	A	patient_332	Screening
AUSMDU00020918	ST131	2018-09-27	A	patient_332	Clinical
AUSMDU00021651	ST131	2018-10-19	A	patient_332	Clinical
AUSMDU00034350	ST127	2017-05-03	A	patient_333	Clinical
AUSMDU00010813	ST38	2017-11-14	A	patient_334	Screening
AUSMDU00014867	ST1193	2018-04-14	B	patient_335	Clinical
AUSMDU00008379	ST38	2017-05-22	A	patient_336	Screening
AUSMDU00021652	ST131	2018-10-11	A	patient_337	Screening
AUSMDU00015974	ST131	2018-05-12	A	patient_338	Screening
AUSMDU00016160	ST131	2018-05-17	A	patient_338	Clinical
AUSMDU00022381	ST131	2018-11-04	A	patient_338	Clinical
AUSMDU00017269	ST131	2018-06-21	B	patient_339	Clinical
AUSMDU00012375	ST131	2018-01-22	B	patient_340	Clinical
AUSMDU00017270	ST648	2018-06-23	B	patient_341	Clinical
AUSMDU00017113	ST648	2018-06-08	A	patient_342	Screening
AUSMDU00015708	ST450	2018-03-07	A	patient_343	Screening
AUSMDU00015709	ST617	2018-03-07	A	patient_343	Clinical
AUSMDU00015710	ST450	2018-03-30	A	patient_343	Clinical
AUSMDU00008406	ST131	2017-06-08	B	patient_344	Clinical
AUSMDU00021249	ST131	2018-10-15	C	patient_345	Clinical
AUSMDU00016513	ST1193	2018-05-26	D	patient_346	Clinical
AUSMDU00017738	ST1193	2018-06-25	D	patient_346	Clinical
AUSMDU00018281	ST1193	2018-07-11	D	patient_346	Clinical
AUSMDU00011341	ST617	2017-12-05	A	patient_347	Screening
AUSMDU00022963	ST38	2018-10-28	B	patient_348	Screening
AUSMDU00024068	ST131	2018-11-18	B	patient_349	Clinical
AUSMDU00007563	ST998	2017-05-06	B	patient_350	Clinical
AUSMDU00011889	ST131	2018-01-08	B	patient_351	Clinical
AUSMDU00015995	ST131	2018-05-11	B	patient_351	Clinical
AUSMDU00017587	ST131	2018-06-22	B	patient_351	Clinical
AUSMDU00020092	ST131	2018-09-13	B	patient_351	Clinical
AUSMDU00010814	ST773	2017-11-18	A	patient_352	Screening
AUSMDU00015983	ST131	2018-05-13	C	patient_353	Screening
AUSMDU00022584	ST405	2018-11-10	B	patient_354	Screening
AUSMDU00010646	ST73	2017-11-04	A	patient_355	Screening
AUSMDU00019236	novelST5	2018-06-25	A	patient_356	Screening
AUSMDU00017139	ST131	2018-02-01	C	patient_357	Clinical
AUSMDU00020025	ST69	2018-08-13	B	patient_358	Clinical
AUSMDU00018820	ST69	2018-08-08	B	patient_359	Clinical
AUSMDU00021250	ST405	2018-10-15	D	patient_360	Clinical
AUSMDU00016532	ST405	2017-12-23	C	patient_360	Clinical
AUSMDU00008204	ST162	2017-05-26	A	patient_361	Screening
AUSMDU00011370	ST648	2017-12-11	A	patient_362	Clinical
AUSMDU00023160	ST131	2018-11-28	B	patient_363	Clinical
AUSMDU00019235	ST131	2018-06-22	A	patient_364	Screening
AUSMDU00019501	ST131	2018-08-19	B	patient_365	Clinical
AUSMDU00020554	ST131	2018-09-27	B	patient_365	Clinical
AUSMDU00008205	ST131	2017-05-27	A	patient_366	Screening
AUSMDU00022966	ST3171	2018-11-01	B	patient_367	Clinical
AUSMDU00019681	ST1193	2018-08-28	A	patient_368	Clinical
AUSMDU00008206	ST131	2017-05-24	A	patient_369	Screening
AUSMDU00016434	ST648	2018-05-28	A	patient_370	Screening
AUSMDU00008416	ST131	2017-06-09	A	patient_371	Clinical
AUSMDU00010815	ST38	2017-11-15	A	patient_372	Screening
AUSMDU00015748	ST131	2018-04-27	A	patient_373	Screening
AUSMDU00008590	ST131	2017-06-16	C	patient_374	Clinical
AUSMDU00008207	ST3268	2017-05-23	A	patient_375	Screening
AUSMDU00020928	ST648	2018-10-07	A	patient_376	Screening
AUSMDU00022779	ST131	2018-11-15	C	patient_377	Clinical
AUSMDU00019239	ST131	2018-08-01	A	patient_378	Screening
AUSMDU00022555	ST131	2018-11-09	A	patient_378	Clinical
AUSMDU00015254	ST131	2018-04-14	B	patient_379	Clinical
AUSMDU00008380	ST131	2017-05-22	A	patient_380	Screening
AUSMDU00014722	ST410	2018-04-06	B	patient_381	Clinical
AUSMDU00011364	ST131	2017-12-13	B	patient_382	Clinical
AUSMDU00021203	ST1193	2018-10-11	B	patient_383	Clinical
AUSMDU00020292	ST131	2018-09-17	A	patient_384	Screening
AUSMDU00013703	ST131	2018-03-06	B	patient_385	Clinical
AUSMDU00017962	ST131	2018-07-14	B	patient_385	Clinical
AUSMDU00014656	ST315	2018-04-01	B	patient_386	Clinical
AUSMDU00017234	ST2279	2018-03-07	C	patient_387	Clinical
AUSMDU00015749	ST131	2018-04-24	A	patient_388	Screening
AUSMDU00008381	ST131	2017-05-22	A	patient_389	Screening
AUSMDU00020287	ST131	2018-09-16	A	patient_390	Clinical
AUSMDU00024071	ST405	2018-11-20	B	patient_391	Clinical
AUSMDU00015588	ST131	2018-02-01	A	patient_392	Clinical
AUSMDU00019240	ST131	2018-07-11	A	patient_393	Screening
AUSMDU00013445	ST131	2018-02-21	B	patient_394	Clinical
AUSMDU00015988	ST1193	2017-11-28	C	patient_395	Clinical
AUSMDU00016635	ST131	2018-05-28	B	patient_396	Clinical
AUSMDU00015750	ST744	2018-05-01	A	patient_397	Screening
AUSMDU00008635	ST131	2017-06-16	A	patient_398	Screening
AUSMDU00020088	ST38	2018-09-09	B	patient_399	Clinical
AUSMDU00015851	ST1193	2017-11-25	C	patient_400	Clinical
AUSMDU00016896	ST1193	2018-01-14	C	patient_400	Clinical
AUSMDU00007515	ST410	2017-05-10	C	patient_401	Screening
AUSMDU00007516	ST648	2017-05-10	C	patient_401	Screening
AUSMDU00008585	ST410	2017-06-14	C	patient_401	Clinical
AUSMDU00010648	ST773	2017-11-02	A	patient_402	Screening
AUSMDU00017589	novelST8	2018-06-27	B	patient_403	Clinical
AUSMDU00013694	ST131	2018-02-27	B	patient_404	Clinical
AUSMDU00015752	ST1193	2018-03-28	A	patient_405	Clinical
AUSMDU00020288	ST648	2018-09-14	A	patient_406	Screening
AUSMDU00010649	ST131	2017-11-03	A	patient_407	Screening
AUSMDU00011353	ST38	2017-12-14	A	patient_408	Screening
AUSMDU00015753	ST38	2018-03-20	A	patient_408	Clinical
AUSMDU00019241	ST131	2018-08-03	A	patient_409	Screening
AUSMDU00021867	ST393	2018-10-24	B	patient_410	Clinical
AUSMDU00019365	ST457	2018-08-23	A	patient_411	Screening
AUSMDU00020920	ST69	2018-09-28	A	patient_412	Screening
AUSMDU00019918	ST1193	2018-08-21	C	patient_413	Clinical
AUSMDU00022922	ST1193	2018-11-26	C	patient_413	Clinical
AUSMDU00020945	ST131	2018-09-30	B	patient_414	Clinical
AUSMDU00022383	ST131	2018-11-05	A	patient_415	Screening
AUSMDU00007524	ST10	2017-05-16	C	patient_416	Screening
AUSMDU00016435	ST1193	2018-05-30	A	patient_417	Screening
AUSMDU00008486	ST131	2017-05-22	A	patient_418	Screening
AUSMDU00021896	ST450	2018-10-29	C	patient_419	Screening
AUSMDU00008417	ST46	2017-06-09	A	patient_420	Screening
AUSMDU00017146	ST1193	2018-03-04	C	patient_421	Clinical
AUSMDU00015460	ST1193	2018-04-23	B	patient_422	Clinical
AUSMDU00010651	ST1193	2017-11-05	A	patient_423	Clinical
AUSMDU00011701	ST1193	2017-12-22	A	patient_423	Clinical
AUSMDU00022384	ST131	2018-11-05	A	patient_424	Screening
AUSMDU00022385	ST131	2018-11-05	A	patient_424	Clinical
AUSMDU00022386	ST131	2018-11-05	A	patient_425	Screening
AUSMDU00023328	ST1193	2018-11-29	C	patient_426	Clinical
AUSMDU00010652	ST131	2017-10-30	A	patient_427	Screening
AUSMDU00015756	ST131	2018-04-16	A	patient_428	Screening
AUSMDU00019301	ST131	2018-06-21	A	patient_428	Clinical
AUSMDU00034388	ST648	2017-05-15	A	patient_429	Screening
AUSMDU00011890	ST131	2018-01-10	B	patient_430	Clinical
AUSMDU00008441	ST1193	2017-06-12	C	patient_431	Screening
AUSMDU00008418	novelST9	2017-06-04	A	patient_432	Clinical
AUSMDU00021658	ST5954	2018-10-16	A	patient_433	Screening
AUSMDU00008277	ST410	2017-06-02	D	patient_434	Clinical
AUSMDU00015759	ST131	2018-04-13	A	patient_435	Screening
AUSMDU00015760	ST131	2018-04-02	A	patient_436	Clinical
AUSMDU00015761	ST131	2018-04-20	A	patient_436	Clinical
AUSMDU00016161	ST1193	2018-05-12	A	patient_437	Clinical
AUSMDU00034381	ST3877	2017-05-08	A	patient_438	Screening
AUSMDU00015591	ST69	2018-02-18	A	patient_439	Screening
AUSMDU00015762	ST69	2018-03-18	A	patient_439	Clinical
AUSMDU00016533	ST10	2017-12-25	C	patient_440	Clinical
AUSMDU00016000	ST131	2018-05-17	B	patient_441	Clinical
AUSMDU00010930	ST131	2017-11-25	B	patient_442	Clinical
AUSMDU00010809	ST131	2017-11-13	A	patient_443	Screening
AUSMDU00010810	ST131	2017-11-19	A	patient_443	Clinical
AUSMDU00015763	ST1193	2018-04-17	A	patient_444	Screening
AUSMDU00015980	ST131	2018-05-14	A	patient_445	Screening
AUSMDU00016163	ST1193	2018-05-26	A	patient_446	Screening
AUSMDU00019302	ST131	2018-07-23	A	patient_447	Screening
AUSMDU00019972	ST131	2018-08-31	C	patient_448	Clinical
AUSMDU00019683	ST1193	2018-08-28	A	patient_449	Screening
AUSMDU00021660	ST131	2018-10-11	A	patient_450	Clinical
AUSMDU00015986	ST648	2017-11-18	C	patient_451	Clinical
AUSMDU00016535	ST648	2017-12-27	C	patient_451	Clinical
AUSMDU00016175	ST131	2018-05-28	A	patient_452	Screening
AUSMDU00019979	ST405	2018-09-08	C	patient_453	Clinical
AUSMDU00022364	ST405	2018-11-12	C	patient_453	Clinical
AUSMDU00015764	ST131	2018-04-02	A	patient_454	Screening
AUSMDU00015833	ST10	2018-05-10	A	patient_455	Screening
AUSMDU00018819	ST131	2018-08-08	B	patient_456	Clinical
AUSMDU00015765	ST5150	2018-03-25	A	patient_457	Screening
AUSMDU00011358	ST8220	2017-12-03	A	patient_458	Screening
AUSMDU00015766	ST1193	2018-03-27	A	patient_459	Screening
AUSMDU00034376	ST372	2017-04-26	A	patient_460	Clinical
AUSMDU00008522	ST131	2017-05-31	B	patient_461	Clinical
AUSMDU00019839	ST354	2018-09-08	B	patient_462	Clinical
AUSMDU00034374	ST354	2018-10-19	B	patient_462	Clinical
AUSMDU00017776	ST131	2018-07-06	B	patient_463	Clinical
AUSMDU00019559	ST131	2018-08-26	B	patient_463	Clinical
AUSMDU00008616	ST131	2017-05-23	B	patient_464	Clinical
AUSMDU00019304	ST405	2018-08-17	A	patient_465	Clinical
AUSMDU00007859	ST131	2017-05-20	C	patient_466	Clinical
AUSMDU00008512	ST155	2017-05-28	C	patient_467	Screening
AUSMDU00010811	ST131	2017-11-16	A	patient_468	Screening
AUSMDU00013444	ST131	2018-02-21	B	patient_469	Clinical
AUSMDU00034358	ST131	2017-04-25	A	patient_470	Clinical
AUSMDU00020477	ST131	2018-09-19	B	patient_471	Clinical
AUSMDU00016455	ST1193	2018-06-02	C	patient_472	Screening
AUSMDU00019684	ST131	2018-09-01	A	patient_473	Clinical
AUSMDU00018644	ST448	2018-08-04	B	patient_474	Clinical
AUSMDU00019307	ST1193	2018-07-12	A	patient_475	Clinical
AUSMDU00011873	ST1193	2018-01-09	A	patient_476	Screening
AUSMDU00034383	ST405	2017-05-16	A	patient_477	Screening
AUSMDU00034399	ST93	2017-05-15	A	patient_478	Screening
AUSMDU00010654	ST131	2017-10-30	A	patient_479	Screening
AUSMDU00010817	ST131	2017-11-18	A	patient_480	Screening
AUSMDU00007522	ST131	2017-05-16	C	patient_481	Clinical
AUSMDU00007342	ST131	2017-04-25	C	patient_482	Screening
AUSMDU00007447	ST131	2017-05-05	C	patient_482	Clinical
AUSMDU00019308	ST131	2018-06-22	A	patient_483	Clinical
AUSMDU00015594	ST131	2018-02-21	A	patient_484	Clinical
AUSMDU00019366	ST131	2018-08-19	A	patient_485	Screening
AUSMDU00008533	ST131	2017-05-31	A	patient_486	Clinical
AUSMDU00034359	ST131	2017-05-02	A	patient_486	Screening
AUSMDU00010774	ST1193	2017-11-07	B	patient_487	Clinical
AUSMDU00015769	ST10	2018-05-05	A	patient_488	Screening
AUSMDU00015770	ST38	2018-05-05	A	patient_488	Screening
AUSMDU00014865	ST131	2018-04-10	B	patient_489	Clinical
AUSMDU00010788	ST131	2017-11-21	B	patient_490	Clinical
AUSMDU00015771	ST131	2018-03-08	A	patient_491	Screening
AUSMDU00008595	ST648	2017-06-17	C	patient_492	Clinical
AUSMDU00015265	ST295	2018-04-21	D	patient_493	Clinical
AUSMDU00022557	ST131	2018-11-12	A	patient_494	Screening
AUSMDU00019929	ST131	2018-09-05	A	patient_495	Clinical
AUSMDU00022389	ST131	2018-10-31	A	patient_496	Screening
AUSMDU00010655	ST1193	2017-10-30	A	patient_497	Screening
AUSMDU00008420	ST38	2017-06-09	A	patient_498	Screening
AUSMDU00018481	ST131	2018-07-27	C	patient_499	Clinical
AUSMDU00019309	ST88	2018-07-11	A	patient_500	Clinical
AUSMDU00007305	ST38	2017-04-25	C	patient_501	Clinical
AUSMDU00015792	ST131	2018-03-27	A	patient_502	Screening
AUSMDU00015596	ST131	2018-03-06	A	patient_503	Clinical
AUSMDU00010818	ST1193	2017-11-21	A	patient_504	Screening
AUSMDU00034377	ST38	2017-05-11	A	patient_505	Clinical
AUSMDU00034392	ST69	2017-05-02	A	patient_506	Screening
AUSMDU00015597	ST131	2018-02-23	A	patient_507	Clinical
AUSMDU00021665	ST10	2018-10-14	A	patient_508	Screening
AUSMDU00015598	ST131	2018-01-24	A	patient_509	Clinical
AUSMDU00015474	ST131	2018-04-30	C	patient_510	Clinical
AUSMDU00008638	ST648	2017-06-13	A	patient_511	Clinical
AUSMDU00019313	ST648	2018-06-26	A	patient_511	Clinical
AUSMDU00008534	ST1727	2017-06-04	A	patient_512	Screening
AUSMDU00020302	ST131	2018-09-20	A	patient_513	Screening
AUSMDU00008490	ST69	2017-05-22	A	patient_514	Screening
AUSMDU00016279	ST131	2018-05-17	B	patient_515	Clinical
AUSMDU00015793	ST1193	2018-04-11	A	patient_516	Clinical
AUSMDU00015794	ST1193	2018-04-11	A	patient_516	Screening
AUSMDU00015795	ST1193	2018-04-26	A	patient_516	Clinical
AUSMDU00016165	ST1193	2018-05-23	A	patient_516	Clinical
AUSMDU00019314	ST1193	2018-06-26	A	patient_516	Clinical
AUSMDU00015599	ST131	2018-02-04	A	patient_517	Screening
AUSMDU00011819	ST131	2017-12-25	B	patient_518	Clinical
AUSMDU00021666	ST131	2018-10-17	A	patient_519	Screening
AUSMDU00007518	ST131	2017-05-12	C	patient_520	Screening
AUSMDU00034360	ST131	2017-04-27	A	patient_521	Clinical
AUSMDU00034394	ST701	2017-05-16	A	patient_522	Screening
AUSMDU00017145	ST1193	2018-03-01	C	patient_522	Clinical
AUSMDU00020485	ST38	2018-09-11	C	patient_522	Clinical
AUSMDU00023211	ST140	2018-11-25	A	patient_523	Screening
AUSMDU00015611	ST1193	2018-05-03	B	patient_524	Clinical
AUSMDU00020027	ST131	2018-08-16	B	patient_525	Clinical
AUSMDU00008491	novelST7	2017-05-22	A	patient_526	Screening
AUSMDU00019316	ST1193	2018-08-12	A	patient_527	Screening
AUSMDU00018822	ST1193	2018-08-09	B	patient_528	Clinical
AUSMDU00034361	ST131	2017-05-15	A	patient_529	Screening
AUSMDU00008492	ST963	2017-05-22	A	patient_530	Screening
AUSMDU00017144	ST131	2018-02-08	C	patient_531	Clinical
AUSMDU00015847	ST131	2018-05-13	C	patient_532	Clinical
AUSMDU00008268	ST69	2017-05-30	C	patient_533	Clinical
AUSMDU00023161	ST648	2018-11-28	B	patient_534	Clinical
AUSMDU00015846	ST131	2018-05-12	C	patient_535	Clinical
AUSMDU00022558	ST131	2018-11-12	A	patient_536	Screening
AUSMDU00019317	ST617	2018-07-11	A	patient_537	Screening
AUSMDU00011316	ST131	2017-11-28	A	patient_538	Screening
AUSMDU00012787	ST131	2018-01-18	A	patient_539	Screening
AUSMDU00015600	ST131	2018-02-12	A	patient_539	Clinical
AUSMDU00015797	ST131	2018-03-19	A	patient_539	Clinical
AUSMDU00021866	ST131	2018-10-21	B	patient_540	Clinical
AUSMDU00034362	ST131	2017-05-08	A	patient_541	Screening
AUSMDU00016901	ST131	2018-01-09	C	patient_542	Screening
AUSMDU00023212	ST131	2018-11-22	A	patient_543	Screening
AUSMDU00016438	ST131	2018-05-30	A	patient_544	Clinical
AUSMDU00034363	ST131	2017-04-27	A	patient_544	Clinical
AUSMDU00010783	ST131	2017-11-18	B	patient_545	Clinical
AUSMDU00015601	ST131	2018-02-13	A	patient_546	Screening
AUSMDU00022682	ST131	2018-10-28	A	patient_547	Screening
AUSMDU00019319	ST1193	2018-08-07	A	patient_548	Screening
AUSMDU00008403	ST131	2017-06-02	B	patient_549	Clinical
AUSMDU00016634	ST131	2018-05-28	B	patient_550	Clinical
AUSMDU00021667	ST450	2018-10-22	A	patient_551	Screening
AUSMDU00011875	ST38	2018-01-11	A	patient_552	Screening
AUSMDU00020389	ST38	2018-09-23	A	patient_553	Screening
AUSMDU00019323	ST131	2018-08-03	A	patient_554	Clinical
AUSMDU00008426	ST131	2017-06-07	C	patient_555	Screening
AUSMDU00011876	ST131	2018-01-12	A	patient_556	Screening
AUSMDU00023228	ST131	2018-11-29	A	patient_557	Screening
AUSMDU00015602	ST10	2018-01-25	A	patient_558	Screening
AUSMDU00019931	ST131	2018-09-08	A	patient_559	Screening
AUSMDU00008622	ST10	2017-05-24	B	patient_560	Clinical
AUSMDU00016166	ST131	2018-05-25	A	patient_561	Screening
AUSMDU00019324	ST10	2018-07-13	A	patient_562	Screening
AUSMDU00019325	ST44	2018-08-15	A	patient_563	Screening
AUSMDU00016281	ST131	2018-05-20	B	patient_564	Clinical
AUSMDU00008535	ST410	2017-05-29	A	patient_565	Clinical
AUSMDU00008493	ST131	2017-05-22	A	patient_566	Screening
AUSMDU00008494	ST354	2017-05-22	A	patient_566	Screening
AUSMDU00008537	ST131	2017-06-06	A	patient_567	Clinical
AUSMDU00016167	ST131	2018-05-23	A	patient_568	Screening
AUSMDU00007855	ST38	2017-05-17	C	patient_569	Screening
AUSMDU00011825	ST131	2018-01-05	B	patient_570	Clinical
AUSMDU00018863	ST131	2018-08-05	C	patient_571	Clinical
AUSMDU00020976	ST131	2018-10-06	C	patient_572	Clinical
AUSMDU00007445	ST131	2017-05-06	C	patient_573	Clinical
AUSMDU00010820	ST998	2017-11-13	A	patient_574	Screening
AUSMDU00014654	ST354	2018-03-28	B	patient_575	Clinical
AUSMDU00017265	ST648	2018-06-19	B	patient_575	Clinical
AUSMDU00017961	ST648	2018-07-13	B	patient_575	Clinical
AUSMDU00011368	ST405	2017-12-08	A	patient_576	Screening
AUSMDU00016874	ST3944	2018-05-28	A	patient_577	Screening
AUSMDU00017115	ST457	2018-06-05	A	patient_577	Clinical
AUSMDU00017248	ST131	2018-02-23	C	patient_578	Clinical
AUSMDU00019176	ST224	2018-08-17	C	patient_579	Clinical
AUSMDU00015807	ST38	2018-01-21	A	patient_580	Screening
AUSMDU00008538	ST131	2017-05-22	A	patient_581	Screening
AUSMDU00011817	ST1193	2017-12-20	B	patient_582	Clinical
AUSMDU00019328	ST450	2018-07-26	A	patient_583	Screening
AUSMDU00023223	ST117	2018-11-26	A	patient_583	Clinical
AUSMDU00024916	ST117	2018-11-01	A	patient_583	Clinical
AUSMDU00008583	ST773	2017-06-15	B	patient_584	Screening
AUSMDU00015825	ST131	2018-05-05	B	patient_585	Clinical
AUSMDU00019329	novelST10	2018-08-07	A	patient_586	Screening
AUSMDU00015970	ST1193	2018-05-08	B	patient_587	Clinical
AUSMDU00021890	ST131	2018-10-23	C	patient_588	Clinical
AUSMDU00015604	ST617	2018-02-22	A	patient_589	Screening
AUSMDU00016509	ST393	2018-05-24	C	patient_590	Clinical
AUSMDU00017240	ST393	2018-06-13	C	patient_590	Clinical
AUSMDU00015798	ST131	2018-03-09	A	patient_591	Screening
AUSMDU00007851	ST131	2017-05-20	B	patient_592	Clinical
AUSMDU00017775	ST5954	2018-07-06	B	patient_593	Clinical
AUSMDU00018365	ST5954	2018-07-26	B	patient_593	Clinical
AUSMDU00020383	ST5954	2018-09-14	B	patient_593	Clinical
AUSMDU00016858	ST131	2018-06-02	B	patient_594	Clinical
AUSMDU00017268	ST131	2018-06-20	B	patient_594	Clinical
AUSMDU00017442	ST38	2018-03-12	C	patient_595	Screening
AUSMDU00008539	ST12	2017-06-03	A	patient_596	Clinical
AUSMDU00019331	ST648	2018-07-02	A	patient_597	Screening
AUSMDU00008639	ST716	2017-06-18	A	patient_598	Screening
AUSMDU00015799	ST131	2018-05-01	A	patient_599	Screening
AUSMDU00023314	ST3076	2018-11-29	A	patient_600	Screening
AUSMDU00015662	ST131	2017-11-07	C	patient_601	Clinical
AUSMDU00015962	ST131	2018-04-25	A	patient_602	Screening
AUSMDU00018821	ST131	2018-08-08	B	patient_603	Clinical
AUSMDU00008495	ST405	2017-05-22	A	patient_604	Screening
AUSMDU00008263	ST963	2017-05-27	C	patient_605	Screening
AUSMDU00034393	ST69	2017-05-15	A	patient_606	Screening
AUSMDU00020291	ST165	2018-09-16	A	patient_607	Screening
AUSMDU00023215	ST131	2018-11-25	A	patient_608	Clinical
AUSMDU00007450	ST963	2017-05-05	C	patient_609	Clinical
AUSMDU00011713	ST1177	2018-01-04	A	patient_610	Screening
AUSMDU00010660	ST8189	2017-10-30	A	patient_611	Screening
AUSMDU00016439	ST131	2018-06-04	A	patient_612	Screening
AUSMDU00034389	ST648	2017-05-18	A	patient_613	Screening
AUSMDU00016440	ST131	2018-06-03	A	patient_614	Screening
AUSMDU00016001	ST648	2018-05-18	B	patient_615	Clinical
AUSMDU00020390	ST131	2018-09-24	A	patient_616	Clinical
AUSMDU00019332	ST131	2018-07-12	A	patient_617	Screening
AUSMDU00034369	ST155	2017-05-19	A	patient_618	Clinical
AUSMDU00020024	ST131	2018-08-13	B	patient_619	Clinical
AUSMDU00019333	ST69	2018-08-10	A	patient_620	Screening
AUSMDU00017421	ST1193	2018-03-27	C	patient_621	Clinical
AUSMDU00008589	ST773	2017-06-15	C	patient_622	Screening
AUSMDU00019335	ST361	2018-07-08	A	patient_623	Clinical
AUSMDU00019336	ST131	2018-07-08	A	patient_623	Screening
AUSMDU00008438	ST38	2017-06-13	C	patient_624	Clinical
AUSMDU00011380	ST131	2017-12-14	A	patient_625	Screening
AUSMDU00034364	ST131	2017-05-21	A	patient_626	Clinical
AUSMDU00020304	ST131	2018-09-20	A	patient_627	Screening
AUSMDU00007868	ST69	2017-05-22	C	patient_628	Screening
AUSMDU00007566	ST450	2017-05-08	B	patient_629	Clinical
AUSMDU00017749	ST354	2018-02-12	C	patient_630	Clinical
AUSMDU00019337	ST131	2018-07-28	A	patient_631	Screening
AUSMDU00016897	ST1193	2018-01-14	C	patient_632	Clinical
AUSMDU00017136	ST1193	2018-02-06	C	patient_632	Clinical
AUSMDU00017739	ST1193	2018-06-25	C	patient_632	Clinical
AUSMDU00016280	ST1193	2018-05-20	B	patient_633	Clinical
AUSMDU00010935	ST131	2017-12-03	B	patient_634	Clinical
AUSMDU00034398	ST88	2017-04-27	A	patient_635	Screening
AUSMDU00016169	ST131	2018-05-19	A	patient_636	Screening
AUSMDU00019503	ST131	2018-08-22	B	patient_637	Clinical
AUSMDU00007336	ST963	2017-04-26	B	patient_638	Clinical
AUSMDU00022783	ST1193	2018-11-19	C	patient_639	Clinical
AUSMDU00008422	ST131	2017-06-06	A	patient_640	Screening
AUSMDU00015804	ST617	2018-03-30	A	patient_641	Screening
AUSMDU00011706	ST1193	2017-12-31	A	patient_642	Screening
AUSMDU00011708	ST1193	2017-12-17	A	patient_643	Screening
AUSMDU00015605	ST1193	2018-01-29	A	patient_643	Clinical
AUSMDU00021673	ST3045	2018-10-14	A	patient_644	Screening
AUSMDU00008614	ST940	2017-05-20	B	patient_645	Screening
AUSMDU00015976	ST410	2018-02-25	A	patient_646	Screening
AUSMDU00015996	ST131	2018-05-11	B	patient_647	Clinical
AUSMDU00015805	ST131	2018-03-30	A	patient_648	Screening
AUSMDU00020927	ST131	2018-10-03	A	patient_649	Clinical
AUSMDU00015806	ST38	2018-04-12	A	patient_650	Screening
AUSMDU00007416	ST2659	2017-04-27	B	patient_651	Screening
AUSMDU00016014	ST131	2017-12-12	C	patient_652	Clinical
AUSMDU00010661	ST457	2017-11-08	A	patient_653	Screening
AUSMDU00011318	ST131	2017-11-28	A	patient_653	Clinical
AUSMDU00007430	ST131	2017-05-07	B	patient_654	Clinical
AUSMDU00021457	ST131	2018-10-15	B	patient_655	Clinical
AUSMDU00020947	ST131	2018-10-04	B	patient_656	Clinical
AUSMDU00018364	ST1193	2018-07-25	B	patient_657	Clinical
AUSMDU00010662	ST131	2017-10-30	A	patient_658	Screening
AUSMDU00015808	ST131	2018-03-13	A	patient_659	Screening
AUSMDU00022561	ST131	2018-11-10	A	patient_660	Screening
AUSMDU00013446	ST38	2018-02-22	B	patient_661	Screening
AUSMDU00019345	ST131	2018-07-20	A	patient_662	Screening
AUSMDU00022683	ST131	2018-11-17	A	patient_663	Screening
AUSMDU00021200	ST410	2018-10-09	B	patient_664	Clinical
AUSMDU00021893	ST8881	2018-10-24	C	patient_665	Clinical
AUSMDU00008498	ST1722	2017-05-22	A	patient_666	Screening
AUSMDU00021676	ST405	2018-10-08	A	patient_667	Clinical
AUSMDU00017120	ST131	2018-06-18	A	patient_668	Screening
AUSMDU00007849	ST38	2017-05-16	B	patient_669	Clinical
AUSMDU00008407	ST131	2017-06-10	B	patient_670	Clinical
AUSMDU00020929	ST1193	2018-09-27	A	patient_671	Screening
AUSMDU00022562	ST131	2018-11-12	A	patient_672	Screening
AUSMDU00022080	ST69	2018-10-30	C	patient_673	Clinical
AUSMDU00034372	ST227	2017-05-15	A	patient_674	Screening
AUSMDU00019371	ST131	2018-08-25	A	patient_675	Screening
AUSMDU00015809	ST131	2018-04-29	A	patient_676	Clinical
AUSMDU00015264	ST156	2018-04-20	C	patient_677	Screening
AUSMDU00011714	ST10	2018-01-05	A	patient_678	Screening
AUSMDU00011320	ST405	2017-11-14	A	patient_679	Clinical
AUSMDU00034385	ST405	2017-06-07	A	patient_679	Screening
AUSMDU00022563	ST131	2018-11-12	A	patient_680	Screening
AUSMDU00012230	ST131	2018-01-20	B	patient_681	Clinical
AUSMDU00008437	ST131	2017-06-13	C	patient_682	Clinical
AUSMDU00020484	ST131	2018-09-11	C	patient_683	Clinical
AUSMDU00016442	ST8676	2018-05-28	A	patient_684	Screening
AUSMDU00008499	ST69	2017-05-03	A	patient_685	Clinical
AUSMDU00021677	ST38	2018-10-16	A	patient_686	Screening
AUSMDU00010772	ST5869	2017-11-06	B	patient_687	Clinical
AUSMDU00016143	ST393	2018-02-07	A	patient_688	Screening
AUSMDU00008643	ST131	2017-06-16	A	patient_689	Clinical
AUSMDU00015826	ST131	2018-05-08	B	patient_690	Clinical
AUSMDU00015811	ST131	2018-04-13	A	patient_691	Screening
AUSMDU00020305	ST1193	2018-09-20	A	patient_692	Screening
AUSMDU00022400	ST10	2018-11-05	A	patient_693	Screening
AUSMDU00016144	ST131	2018-02-09	A	patient_694	Screening
AUSMDU00008405	ST3177	2017-06-04	B	patient_695	Clinical
AUSMDU00008543	ST131	2017-06-04	A	patient_696	Screening
AUSMDU00014720	ST131	2018-04-06	B	patient_697	Clinical
AUSMDU00015606	ST93	2018-03-03	A	patient_698	Screening
AUSMDU00019500	ST131	2018-08-19	B	patient_699	Clinical
AUSMDU00020946	ST131	2018-10-03	B	patient_699	Clinical
AUSMDU00015271	ST131	2018-04-14	C	patient_700	Clinical
AUSMDU00021243	ST131	2018-10-11	D	patient_701	Clinical
AUSMDU00022564	ST648	2018-11-11	A	patient_702	Screening
AUSMDU00019934	ST1193	2018-09-06	A	patient_703	Screening
AUSMDU00008644	ST648	2017-06-15	A	patient_704	Screening
AUSMDU00015607	ST38	2018-02-25	A	patient_705	Screening
AUSMDU00034373	ST23	2017-05-15	A	patient_706	Screening
AUSMDU00019347	ST131	2018-07-07	A	patient_707	Clinical
AUSMDU00008544	ST773	2017-06-06	A	patient_708	Screening
AUSMDU00020930	ST131	2018-10-05	A	patient_709	Screening
AUSMDU00022403	ST131	2018-11-03	A	patient_709	Clinical
AUSMDU00023315	ST131	2018-11-30	A	patient_709	Clinical
AUSMDU00008500	ST10	2017-05-22	A	patient_710	Screening
AUSMDU00008546	ST10	2017-06-03	A	patient_710	Clinical
AUSMDU00017024	ST131	2018-05-06	A	patient_711	Screening
AUSMDU00016170	ST131	2018-05-24	A	patient_712	Screening
AUSMDU00019935	ST131	2018-09-04	A	patient_712	Clinical
AUSMDU00022587	ST131	2018-11-14	B	patient_713	Clinical
AUSMDU00022362	ST648	2018-11-08	C	patient_714	Clinical
AUSMDU00022565	ST316	2018-11-15	A	patient_715	Screening
AUSMDU00008424	ST963	2017-06-09	A	patient_716	Screening
AUSMDU00022404	ST131	2018-11-05	A	patient_717	Screening
AUSMDU00010777	ST131	2017-11-13	B	patient_718	Clinical
AUSMDU00020026	ST131	2018-08-14	B	patient_719	Clinical
AUSMDU00034386	ST410	2017-05-15	A	patient_720	Screening
AUSMDU00017264	ST1193	2018-06-17	B	patient_721	Clinical
AUSMDU00034365	ST131	2017-05-18	A	patient_722	Screening
AUSMDU00010776	ST1193	2017-11-11	B	patient_723	Clinical
AUSMDU00015814	ST131	2018-05-04	A	patient_724	Screening
AUSMDU00015977	ST131	2018-05-08	A	patient_725	Screening
AUSMDU00015989	ST354	2017-11-30	C	patient_726	Clinical
AUSMDU00021682	ST131	2018-10-09	A	patient_727	Clinical
AUSMDU00022405	ST131	2018-10-31	A	patient_728	Clinical
AUSMDU00008433	ST2346	2017-06-09	C	patient_729	Clinical
AUSMDU00034368	ST141	2017-05-20	A	patient_730	Clinical
AUSMDU00008404	ST1193	2017-06-04	B	patient_731	Clinical
AUSMDU00007438	ST131	2017-05-03	C	patient_732	Clinical
AUSMDU00015477	ST648	2018-04-13	C	patient_733	Clinical
AUSMDU00015603	ST38	2018-02-20	A	patient_734	Screening
AUSMDU00010577	ST131	2017-10-30	B	patient_735	Clinical
AUSMDU00034348	ST1193	2017-05-15	A	patient_736	Screening
AUSMDU00007517	ST131	2017-05-12	C	patient_737	Screening
AUSMDU00011700	ST131	2017-12-21	A	patient_738	Screening
AUSMDU00008580	ST131	2017-06-16	B	patient_739	Clinical
AUSMDU00015255	ST1193	2018-04-17	B	patient_740	Clinical
AUSMDU00015610	ST1193	2018-05-01	B	patient_740	Clinical
AUSMDU00022566	ST131	2018-11-10	A	patient_741	Screening
AUSMDU00014864	ST1193	2018-04-10	B	patient_742	Clinical
AUSMDU00016859	ST131	2018-06-09	B	patient_743	Clinical
AUSMDU00015965	ST1193	2018-03-15	A	patient_744	Screening
AUSMDU00008258	ST1722	2017-05-29	A	patient_745	Screening
AUSMDU00015816	ST131	2018-05-02	A	patient_746	Clinical
AUSMDU00019349	ST131	2018-08-07	A	patient_746	Clinical
AUSMDU00012379	ST131	2018-01-25	B	patient_747	Clinical
AUSMDU00034366	ST131	2017-05-15	A	patient_748	Screening
AUSMDU00019936	ST131	2018-09-09	A	patient_749	Screening
AUSMDU00020294	ST131	2018-09-13	A	patient_749	Clinical
AUSMDU00013702	ST648	2018-03-05	B	patient_750	Clinical
AUSMDU00019690	novelST1	2018-09-02	A	patient_751	Screening
AUSMDU00015476	ST131	2018-04-27	C	patient_752	Screening
AUSMDU00007863	ST315	2017-05-19	C	patient_753	Screening
AUSMDU00020295	ST131	2018-09-13	A	patient_754	Screening
AUSMDU00008581	ST12	2017-06-18	B	patient_755	Clinical
AUSMDU00034387	ST443	2017-05-04	A	patient_756	Screening
AUSMDU00016284	ST131	2018-05-26	B	patient_757	Clinical
AUSMDU00007858	ST2852	2017-05-19	C	patient_758	Clinical
AUSMDU00015966	ST2179	2018-04-22	A	patient_759	Screening
AUSMDU00019350	ST131	2018-07-12	A	patient_760	Clinical
AUSMDU00008259	ST963	2017-06-04	A	patient_761	Screening
AUSMDU00011355	ST648	2017-11-25	A	patient_762	Screening
AUSMDU00015998	ST131	2018-05-15	B	patient_763	Clinical
AUSMDU00008260	ST48	2017-05-30	A	patient_764	Screening
AUSMDU00022964	ST405	2018-10-29	B	patient_765	Clinical
AUSMDU00024069	ST405	2018-11-19	B	patient_765	Clinical
AUSMDU00007857	ST131	2017-05-19	C	patient_766	Clinical
AUSMDU00015818	ST131	2018-05-03	A	patient_767	Clinical
AUSMDU00019980	ST131	2018-09-07	C	patient_768	Clinical
AUSMDU00034378	ST38	2017-05-09	A	patient_769	Screening
AUSMDU00014655	ST648	2018-03-30	B	patient_770	Clinical
AUSMDU00022568	ST2003	2018-11-12	A	patient_771	Screening
AUSMDU00015576	ST69	2018-02-08	A	patient_772	Screening
AUSMDU00011818	ST648	2017-12-25	B	patient_773	Clinical
AUSMDU00012378	ST648	2018-01-23	B	patient_773	Clinical
AUSMDU00017249	ST131	2018-02-21	C	patient_774	Clinical
AUSMDU00008408	ST963	2017-06-11	B	patient_775	Clinical
AUSMDU00023219	ST131	2018-11-26	A	patient_776	Clinical
AUSMDU00015577	ST131	2018-02-28	A	patient_777	Screening
AUSMDU00019351	ST131	2018-08-04	A	patient_778	Screening
AUSMDU00019504	ST131	2018-08-23	B	patient_779	Clinical
AUSMDU00023220	ST131	2018-11-21	A	patient_780	Screening
AUSMDU00020932	ST10	2018-10-01	A	patient_781	Screening
AUSMDU00020934	ST10	2018-10-05	A	patient_781	Clinical
AUSMDU00007451	ST69	2017-05-09	C	patient_782	Clinical
AUSMDU00034346	ST10	2017-04-30	A	patient_783	Screening
AUSMDU00008461	ST131	2017-06-10	B	patient_784	Clinical
AUSMDU00015820	ST1193	2018-05-02	A	patient_785	Screening
AUSMDU00019353	ST131	2018-06-28	A	patient_786	Clinical
AUSMDU00008262	ST131	2017-05-31	A	patient_787	Screening
AUSMDU00019354	ST131	2018-07-04	A	patient_788	Screening
AUSMDU00008264	ST1727	2017-05-31	C	patient_789	Clinical
AUSMDU00023316	ST131	2018-11-29	A	patient_790	Screening
AUSMDU00019339	ST648	2018-06-26	A	patient_791	Screening
AUSMDU00019356	ST131	2018-08-17	A	patient_792	Clinical
AUSMDU00019357	ST131	2018-07-11	A	patient_792	Screening
AUSMDU00008504	ST73	2017-05-22	A	patient_793	Screening
AUSMDU00008273	ST131	2017-06-06	C	patient_794	Screening
AUSMDU00020936	ST131	2018-09-27	A	patient_795	Clinical
AUSMDU00034384	ST405	2017-05-08	A	patient_796	Screening
AUSMDU00019916	ST648	2018-08-18	C	patient_797	Screening
AUSMDU00034380	ST3873	2017-05-14	A	patient_798	Screening
AUSMDU00023209	ST648	2018-11-21	A	patient_799	Screening
AUSMDU00010825	ST1193	2017-11-16	A	patient_800	Screening
AUSMDU00016141	ST131	2018-03-11	A	patient_801	Screening
AUSMDU00017116	ST131	2018-06-01	A	patient_801	Clinical
AUSMDU00016142	ST131	2018-03-12	A	patient_802	Screening
AUSMDU00034367	ST131	2017-05-15	A	patient_803	Screening
AUSMDU00018798	ST131	2018-07-31	C	patient_804	Clinical
AUSMDU00007860	ST38	2017-05-20	C	patient_805	Clinical
AUSMDU00010589	ST131	2017-11-02	A	patient_806	Clinical
AUSMDU00021683	ST450	2018-10-14	A	patient_807	Screening
AUSMDU00015584	ST648	2018-03-05	A	patient_808	Screening
AUSMDU00011372	ST131	2017-12-15	A	patient_809	Screening

## Sheet: S5
Table S5: Phylogroup, MLST and accesory genome of the isolates
Isolate ID	Phylogroup	MLST	Serotype	O	H	K Locus	K antigen
AUSMDU00007305	D	ST38	O1:H15	O1	H15	KL7	-
AUSMDU00007306	B2	ST131	O25:H4	O25	H4	KL6	K5
AUSMDU00007334	B2	ST131	O25:H4	O25	H4	KL6	K5
AUSMDU00007336	D	ST963	-:H18	-	H18	KL96	-
AUSMDU00007338	C	ST410	-:H9	-	H9	KL214	-
AUSMDU00007342	B2	ST131	O25:H4	O25	H4	KL6	K5
AUSMDU00007347	A	ST44	O89:H4	O89	H4	KL139	-
AUSMDU00007413	D	ST38	-:H18	-	H18	KL3	K2
AUSMDU00007415	B2	ST1193	O75:H5	O75	H5	KL8A1	K1
AUSMDU00007416	D	ST2659	O2/O50:H18	O2/O50	H18	KL45	-
AUSMDU00007417	B2	ST131	O25:H4	O25	H4	KL3	K2
AUSMDU00007430	B2	ST131	O25:H4	O25	H4	KL6	K5
AUSMDU00007438	B2	ST131	O25:H4	O25	H4	KL10	K7
AUSMDU00007440	B2	ST131	O25:H4	O25	H4	KL91	-
AUSMDU00007442	B2	ST131	O25:H4	O25	H4	KL6	K5
AUSMDU00007444	D	ST963	-:H18	-	H18	KL96	-
AUSMDU00007445	B2	ST131	O25:H4	O25	H4	KL10	K7
AUSMDU00007446	B2	ST131	O25:H4	O25	H4	KL6	K5
AUSMDU00007447	B2	ST131	O25:H4	O25	H4	KL6	K5
AUSMDU00007449	B2	ST131	O16:H5	O16	H5	KL2	K100
AUSMDU00007450	D	ST963	-:H18	-	H18	KL96	-
AUSMDU00007451	D	ST69	O25:H18	O25	H18	KL6	K5
AUSMDU00007515	C	ST410	O8:H21	O8	H21	KL58	-
AUSMDU00007516	F	ST648	O1:H6	O1	H6	KL9	K20
AUSMDU00007517	B2	ST131	O25:H4	O25	H4	KL3	K2
AUSMDU00007518	B2	ST131	O16:H5	O16	H5	KL2	K100
AUSMDU00007520	B2	ST131	O25:H4	O25	H4	KL6	K5
AUSMDU00007522	B2	ST131	O25:H4	O25	H4	KL86	K12
AUSMDU00007523	B2	ST131	O25:H4	O25	H4	KL86	K12
AUSMDU00007524	A	ST10	O9:H9	O9	H9	KL139	-
AUSMDU00007563	B2	ST998	O2:H6	O2	H6	KL8A1	K1
AUSMDU00007564	C	ST410	-:H9	-	H9	KL214	-
AUSMDU00007566	A	ST450	O153:H30	O153	H30	KL29	K4
AUSMDU00007567	B2	ST73	O6:H1	O6	H1	KL6	K5
AUSMDU00007569	B2	ST131	O25:H4	O25	H4	KL16	K14
AUSMDU00007848	D	ST38	-:H15	-	H15	KL126	-
AUSMDU00007849	D	ST38	O86:H18	O86	H18	KL45	-
AUSMDU00007850	D	ST393	O15:H1	O15	H1	KL11	K52
AUSMDU00007851	B2	ST131	O25:H4	O25	H4	KL6	K5
AUSMDU00007854	B2	ST1193	O75:H5	O75	H5	KL8A1	K1
AUSMDU00007855	D	ST38	O2/O50:H30	O2/O50	H30	KL14	K24_K6
AUSMDU00007857	B2	ST131	O25:H4	O25	H4	KL6	K5
AUSMDU00007858	B1	ST2852	O8:H7	O8	H7	-	-
AUSMDU00007859	B2	ST131	O25:H4	O25	H4	KL91	-
AUSMDU00007860	D	ST38	O86:H18	O86	H18	KL29	K4
AUSMDU00007863	D	ST315	O153:H30	O153	H30	KL6	K5
AUSMDU00007865	B2	ST131	O25:H4	O25	H4	KL16	K14
AUSMDU00007866	B2	ST131	O25:H4	O25	H4	KL3	K2
AUSMDU00007867	A	ST10	O12:H4	O12	H4	KL8A1	K1
AUSMDU00007868	D	ST69	O25:H18	O25	H18	KL8A1	K1
AUSMDU00007999	D	ST38	O1:H15	O1	H15	KL9	K20
AUSMDU00008000	F	ST457	O11:H25	O11	H25	KL9	K20
AUSMDU00008001	D	ST963	-:H18	-	H18	KL96	-
AUSMDU00008004	B2	ST131	O25:H4	O25	H4	KL126	-
AUSMDU00008202	A	ST450	O153:H30	O153	H30	KL29	K4
AUSMDU00008204	B1	ST162	-:H19	-	H19	KL173	-
AUSMDU00008205	B2	ST131	O25:H4	O25	H4	KL6	K5
AUSMDU00008206	B2	ST131	O16:H5	O16	H5	KL40	K15
AUSMDU00008207	D	ST3268	O153:H9	O153	H9	KL14	K24_K6
AUSMDU00008258	F	ST1722	-:H45	-	H45	KL45	-
AUSMDU00008259	D	ST963	-:H18	-	H18	KL96	-
AUSMDU00008260	A	ST48	O5:H11	O5	H11	KL214	-
AUSMDU00008262	B2	ST131	O16:H5	O16	H5	KL2	K100
AUSMDU00008263	D	ST963	-:H18	-	H18	KL96	-
AUSMDU00008264	B1	ST1727	-:H7	-	H7	KL214	-
AUSMDU00008266	D	ST405	O102:H6	O102	H6	KL14	K24_K6
AUSMDU00008267	D	ST349	O166:H15	O166	H15	KL22	-
AUSMDU00008268	D	ST69	O15:H18	O15	H18	KL36	K54_K96
AUSMDU00008271	D	ST393	O15:H1	O15	H1	KL11	K52
AUSMDU00008272	A	ST10	O8:H17	O8	H17	KL139	-
AUSMDU00008273	B2	ST131	O25:H4	O25	H4	KL6	K5
AUSMDU00008274	D	ST1955	O77/O17/O44/O106/O73:H41	O77/O17/O44/O106/O73	H41	KL16	K14
AUSMDU00008277	C	ST410	O8:H21	O8	H21	KL58	-
AUSMDU00008372	B2	ST73	O2/O50:H1	O2/O50	H1	KL6	K5
AUSMDU00008373	A	ST10	O19:H4	O19	H4	KL9	K20
AUSMDU00008374	G	ST117	O161:H4	O161	H4	-	-
AUSMDU00008379	D	ST38	O2/O50:H30	O2/O50	H30	KL14	K24_K6
AUSMDU00008380	B2	ST131	O16:H5	O16	H5	KL2	K100
AUSMDU00008381	B2	ST131	O25:H4	O25	H4	KL6	K5
AUSMDU00008403	B2	ST131	O25:H4	O25	H4	KL91	-
AUSMDU00008404	B2	ST1193	O75:H5	O75	H5	KL8A1	K1
AUSMDU00008405	F	ST3177	O1:H6	O1	H6	KL86	K12
AUSMDU00008406	B2	ST131	O25:H4	O25	H4	KL3	K2
AUSMDU00008407	B2	ST131	O16:H5	O16	H5	KL40	K15
AUSMDU00008408	D	ST963	-:H18	-	H18	KL96	-
AUSMDU00008410	B2	ST131	O25:H4	O25	H4	KL3	K2
AUSMDU00008411	B2	ST131	O25:H4	O25	H4	KL3	K2
AUSMDU00008416	B2	ST131	O25:H4	O25	H4	KL6	K5
AUSMDU00008417	A	ST46	O8:H4	O8	H4	KL139	-
AUSMDU00008418	F	novelST9	O157:H10	O157	H10	KL91	-
AUSMDU00008420	D	ST38	O86:H18	O86	H18	KL6	K5
AUSMDU00008422	B2	ST131	O25:H4	O25	H4	KL10	K7
AUSMDU00008424	D	ST963	-:H18	-	H18	KL96	-
AUSMDU00008426	B2	ST131	O25:H4	O25	H4	KL3	K2
AUSMDU00008427	B2	ST131	O16:H5	O16	H5	KL2	K100
AUSMDU00008429	B2	ST73	O2:H1	O2	H1	KL3	K2
AUSMDU00008432	A	ST744	O89:H25	O89	H25	KL214	-
AUSMDU00008433	B2	ST2346	O142:H34	O142	H34	-	-
AUSMDU00008434	B2	ST131	O16:H5	O16	H5	KL2	K100
AUSMDU00008435	D	ST963	-:H18	-	H18	KL96	-
AUSMDU00008437	B2	ST131	O25:H4	O25	H4	KL6	K5
AUSMDU00008438	D	ST38	O2/O50:H30	O2/O50	H30	KL6	K5
AUSMDU00008440	B1	ST1642	-:H7	-	H7	KL214	-
AUSMDU00008441	B2	ST1193	O75:H5	O75	H5	KL8A1	K1
AUSMDU00008442	B2	ST95	O25:H4	O25	H4	KL8A1	K1
AUSMDU00008461	B2	ST131	O16:H5	O16	H5	KL2	K100
AUSMDU00008486	B2	ST131	O16:H5	O16	H5	KL2	K100
AUSMDU00008490	D	ST69	O77/O17/O44/O106/O73:H18	O77/O17/O44/O106/O73	H18	KL34	-
AUSMDU00008491	A	novelST7	O4:H43	O4	H43	KL97	-
AUSMDU00008492	D	ST963	-:H18	-	H18	KL96	-
AUSMDU00008493	B2	ST131	O16:H5	O16	H5	KL2	K100
AUSMDU00008494	U/cryptic	ST354	O45:H6	O45	H6	KL45	-
AUSMDU00008495	D	ST405	O102:H6	O102	H6	KL3	K2
AUSMDU00008498	F	ST1722	-:H45	-	H45	KL45	-
AUSMDU00008499	D	ST69	O77/O17/O44/O106:H18	O77/O17/O44/O106	H18	KL34	-
AUSMDU00008500	A	ST10	O89:H9	O89	H9	KL214	-
AUSMDU00008504	B2	ST73	O2/O50:H1	O2/O50	H1	KL6	K5
AUSMDU00008512	B1	ST155	O116:H9	O116	H9	KL214	-
AUSMDU00008513	F	ST648	-:H6	-	H6	KL10	K7
AUSMDU00008521	D	ST38	O86:H18	O86	H18	KL3	K2
AUSMDU00008522	B2	ST131	O16:H5	O16	H5	KL40	K15
AUSMDU00008523	B2	ST73	O6:H1	O6	H1	KL21	K13_K23
AUSMDU00008524	D	ST38	O153:H30	O153	H30	KL8A2	K92
AUSMDU00008526	B2	ST1193	O18:H5	O18	H5	KL8A1	K1
AUSMDU00008533	B2	ST131	O25:H4	O25	H4	KL3	K2
AUSMDU00008534	B1	ST1727	-:H16	-	H16	KL214	-
AUSMDU00008535	C	ST410	-:H9	-	H9	KL214	-
AUSMDU00008537	B2	ST131	O25:H4	O25	H4	KL6	K5
AUSMDU00008538	B2	ST131	O16:H5	O16	H5	KL2	K100
AUSMDU00008539	B2	ST12	O4:H5	O4	H5	KL26	K3
AUSMDU00008543	B2	ST131	O16:H5	O16	H5	KL2	K100
AUSMDU00008544	A	ST773	O21:H52	O21	H52	KL8A1	K1
AUSMDU00008546	A	ST10	O89:H9	O89	H9	KL214	-
AUSMDU00008578	D	ST963	-:H18	-	H18	KL96	-
AUSMDU00008579	D	ST963	-:H18	-	H18	KL96	-
AUSMDU00008580	B2	ST131	O16:H5	O16	H5	KL2	K100
AUSMDU00008581	B2	ST12	O4:H1	O4	H1	KL86	K12
AUSMDU00008583	A	ST773	O11:H52	O11	H52	KL8A1	K1
AUSMDU00008585	C	ST410	O8:H21	O8	H21	KL58	-
AUSMDU00008589	A	ST773	O11:H52	O11	H52	KL8A1	K1
AUSMDU00008590	B2	ST131	O25:H4	O25	H4	KL3	K2
AUSMDU00008595	F	ST648	O153:H6	O153	H6	KL91	-
AUSMDU00008614	B1	ST940	-:H5	-	H5	KL58	-
AUSMDU00008615	C	ST410	-:H9	-	H9	KL214	-
AUSMDU00008616	B2	ST131	O25:H4	O25	H4	KL3	K2
AUSMDU00008622	A	ST10	O9:H9	O9	H9	KL58	-
AUSMDU00008625	F	ST648	O1:H6	O1	H6	KL45	-
AUSMDU00008626	B2	ST1193	O75:H5	O75	H5	KL6	K5
AUSMDU00008629	C	ST88	O8:H19	O8	H19	KL214	-
AUSMDU00008631	B1	novelST6	O8:H30	O8	H30	KL214	-
AUSMDU00008632	D	ST963	-:H18	-	H18	KL96	-
AUSMDU00008633	B2	ST127	O6:H31	O6	H31	KL3	K2
AUSMDU00008635	B2	ST131	O25:H4	O25	H4	KL9	K20
AUSMDU00008638	F	ST648	O1:H6	O1	H6	KL7	-
AUSMDU00008639	U/cryptic	ST716	-:H38	-	H38	KL214	-
AUSMDU00008643	B2	ST131	O16:H5	O16	H5	KL183	-
AUSMDU00008644	F	ST648	O102:H6	O102	H6	KL29	K4
AUSMDU00008666	A	ST46	O8:H4	O8	H4	KL139	-
AUSMDU00010576	B2	ST131	O25:H4	O25	H4	KL10	K7
AUSMDU00010577	B2	ST131	O25:H4	O25	H4	KL3	K2
AUSMDU00010578	B2	ST131	O25:H4	O25	H4	KL10	K7
AUSMDU00010589	B2	ST131	O16:H5	O16	H5	KL40	K15
AUSMDU00010590	B2	ST131	O25:H4	O25	H4	KL126	-
AUSMDU00010591	B2	ST131	O25:H4	O25	H4	KL10	K7
AUSMDU00010592	B2	ST131	O25:H4	O25	H4	KL183	-
AUSMDU00010593	B2	ST1193	O75:H5	O75	H5	KL8A1	K1
AUSMDU00010594	B2	ST131	O25:H4	O25	H4	KL6	K5
AUSMDU00010595	B2	ST131	O25:H4	O25	H4	KL3	K2
AUSMDU00010596	F	ST648	O1:H6	O1	H6	KL45	-
AUSMDU00010599	B2	ST131	O25:H4	O25	H4	KL6	K5
AUSMDU00010600	B2	ST131	O25:H4	O25	H4	KL6	K5
AUSMDU00010601	B2	ST131	O25:H4	O25	H4	KL10	K7
AUSMDU00010603	B2	ST131	-:H5	-	H5	KL40	K15
AUSMDU00010604	B2	ST131	-:H5	-	H5	KL40	K15
AUSMDU00010606	F	ST648	O1:H6	O1	H6	KL7	-
AUSMDU00010638	B2	ST1193	-:H5	-	H5	KL8A1	K1
AUSMDU00010639	B2	ST1193	-:H5	-	H5	KL8A1	K1
AUSMDU00010641	B2	ST131	O25:H4	O25	H4	KL6	K5
AUSMDU00010642	B2	ST131	O25:H4	O25	H4	KL91	-
AUSMDU00010643	A	ST10	O9:H9	O9	H9	KL58	-
AUSMDU00010644	B2	ST131	O153:H4	O153	H4	KL30	-
AUSMDU00010645	A	ST10	O9:H9	O9	H9	KL58	-
AUSMDU00010646	B2	ST73	O2:H1	O2	H1	KL3	K2
AUSMDU00010648	A	ST773	O21:H52	O21	H52	KL8A1	K1
AUSMDU00010649	B2	ST131	O25:H4	O25	H4	KL91	-
AUSMDU00010651	B2	ST1193	-:H5	-	H5	KL8A1	K1
AUSMDU00010652	B2	ST131	O25:H4	O25	H4	KL6	K5
AUSMDU00010654	B2	ST131	O25:H4	O25	H4	KL58	-
AUSMDU00010655	B2	ST1193	-:H5	-	H5	KL8A1	K1
AUSMDU00010660	B2	ST8189	O25:H4	O25	H4	KL91	-
AUSMDU00010661	F	ST457	O11:H25	O11	H25	KL14	K24_K6
AUSMDU00010662	B2	ST131	O16:H5	O16	H5	KL12	K82
AUSMDU00010771	A	ST10	O9:H9	O9	H9	KL58	-
AUSMDU00010772	B1	ST5869	O173:H23	O173	H23	KL214	-
AUSMDU00010773	D	ST405	O102:H6	O102	H6	KL29	K4
AUSMDU00010774	B2	ST1193	-:H5	-	H5	KL8A1	K1
AUSMDU00010776	B2	ST1193	O75:H5	O75	H5	KL8A1	K1
AUSMDU00010777	B2	ST131	O25:H4	O25	H4	KL3	K2
AUSMDU00010783	B2	ST131	O25:H4	O25	H4	KL6	K5
AUSMDU00010788	B2	ST131	O25:H4	O25	H4	KL6	K5
AUSMDU00010789	C	ST410	O8:H9	O8	H9	KL214	-
AUSMDU00010797	D	ST405	O102:H6	O102	H6	KL14	K24_K6
AUSMDU00010798	B2	ST131	O16:H5	O16	H5	KL183	-
AUSMDU00010800	B2	ST131	O25:H4	O25	H4	KL91	-
AUSMDU00010801	B2	ST131	O25:H4	O25	H4	KL2	K100
AUSMDU00010803	A	ST1284	O89:H9	O89	H9	KL139	-
AUSMDU00010809	B2	ST131	O25:H4	O25	H4	KL6	K5
AUSMDU00010810	B2	ST131	O25:H4	O25	H4	KL91	-
AUSMDU00010811	B2	ST131	O25:H4	O25	H4	KL6	K5
AUSMDU00010812	C	ST5706	-:H5	-	H5	KL214	-
AUSMDU00010813	D	ST38	-:H18	-	H18	KL2	K100
AUSMDU00010814	A	ST773	O21:H52	O21	H52	KL8A1	K1
AUSMDU00010815	D	ST38	O2/O50:H30	O2/O50	H30	KL91	-
AUSMDU00010817	B2	ST131	O25:H4	O25	H4	KL2	K100
AUSMDU00010818	B2	ST1193	O75:H5	O75	H5	KL8A1	K1
AUSMDU00010820	B2	ST998	O2/O50:H6	O2/O50	H6	KL8A1	K1
AUSMDU00010825	B2	ST1193	-:H5	-	H5	KL8A1	K1
AUSMDU00010930	B2	ST131	O25:H4	O25	H4	KL91	-
AUSMDU00010931	B2	ST131	O25:H4	O25	H4	KL3	K2
AUSMDU00010932	B2	ST131	O25:H4	O25	H4	KL3	K2
AUSMDU00010933	B2	ST1193	O75:H5	O75	H5	KL8A1	K1
AUSMDU00010935	B2	ST131	O25:H4	O25	H4	KL126	-
AUSMDU00011213	B2	ST131	O25:H4	O25	H4	KL6	K5
AUSMDU00011304	B2	ST131	O25:H4	O25	H4	KL6	K5
AUSMDU00011305	B2	ST131	-:H4	-	H4	KL3	K2
AUSMDU00011307	B2	ST131	O16:H5	O16	H5	KL12	K82
AUSMDU00011308	B2	ST131	O25:H4	O25	H4	KL6	K5
AUSMDU00011310	B2	ST131	O25:H4	O25	H4	KL6	K5
AUSMDU00011316	B2	ST131	O25:H4	O25	H4	KL16	K14
AUSMDU00011318	B2	ST131	O25:H4	O25	H4	KL3	K2
AUSMDU00011320	D	ST405	O102:H6	O102	H6	KL14	K24_K6
AUSMDU00011339	A	ST10	O15:H4	O15	H4	KL9	K20
AUSMDU00011341	A	ST617	O89:H9	O89	H9	KL139	-
AUSMDU00011353	D	ST38	O51:H30	O51	H30	KL30	-
AUSMDU00011355	F	ST648	O1:H6	O1	H6	KL7	-
AUSMDU00011358	A	ST8220	-:H2	-	H2	KL214	-
AUSMDU00011364	B2	ST131	O25:H4	O25	H4	KL91	-
AUSMDU00011366	B2	ST131	O25:H4	O25	H4	KL10	K7
AUSMDU00011368	D	ST405	O102:H6	O102	H6	KL14	K24_K6
AUSMDU00011370	F	ST648	O153:H6	O153	H6	KL8A2	K92
AUSMDU00011372	B2	ST131	O25:H4	O25	H4	KL6	K5
AUSMDU00011378	B2	ST131	O25:H4	O25	H4	KL6	K5
AUSMDU00011379	B2	ST131	O25:H4	O25	H4	KL3	K2
AUSMDU00011380	B2	ST131	O25:H4	O25	H4	KL6	K5
AUSMDU00011685	F	ST457	O11:H25	O11	H25	KL9	K20
AUSMDU00011686	B2	ST1193	-:H5	-	H5	KL8A1	K1
AUSMDU00011687	B2	ST131	O25:H4	O25	H4	KL42	-
AUSMDU00011688	B2	ST131	O25:H4	O25	H4	KL6	K5
AUSMDU00011689	B2	ST131	O25:H4	O25	H4	KL6	K5
AUSMDU00011690	B2	ST131	O25:H4	O25	H4	KL6	K5
AUSMDU00011692	B2	ST131	O25:H4	O25	H4	KL91	-
AUSMDU00011694	B2	ST131	O25:H4	O25	H4	KL6	K5
AUSMDU00011700	B2	ST131	O25:H4	O25	H4	KL6	K5
AUSMDU00011701	B2	ST1193	O75:H5	O75	H5	KL8A1	K1
AUSMDU00011706	B2	ST1193	O75:H5	O75	H5	KL8A1	K1
AUSMDU00011708	B2	ST1193	O75:H5	O75	H5	KL8A1	K1
AUSMDU00011711	B2	ST1193	O75:H5	O75	H5	KL8A1	K1
AUSMDU00011712	B2	ST131	O25:H4	O25	H4	KL6	K5
AUSMDU00011713	D	ST1177	O1:H15	O1	H15	KL7	-
AUSMDU00011714	A	ST10	O8:H17	O8	H17	KL139	-
AUSMDU00011816	B2	ST131	O25:H4	O25	H4	KL6	K5
AUSMDU00011817	B2	ST1193	O75:H5	O75	H5	KL8A1	K1
AUSMDU00011818	F	ST648	O1:H6	O1	H6	KL8A2	K92
AUSMDU00011819	B2	ST131	O16:H5	O16	H5	KL40	K15
AUSMDU00011820	B2	ST131	O25:H4	O25	H4	KL3	K2
AUSMDU00011825	B2	ST131	O25:H4	O25	H4	KL6	K5
AUSMDU00011864	F	ST457	O11:H25	O11	H25	KL9	K20
AUSMDU00011867	B2	ST131	O25:H4	O25	H4	KL6	K5
AUSMDU00011868	B2	ST131	O25:H4	O25	H4	KL91	-
AUSMDU00011871	B2	ST131	O153:H4	O153	H4	KL30	-
AUSMDU00011872	B2	ST131	O25:H4	O25	H4	KL11	K52
AUSMDU00011873	B2	ST1193	-:H5	-	H5	KL8A1	K1
AUSMDU00011875	D	ST38	-:H18	-	H18	KL138	-
AUSMDU00011876	B2	ST131	O16:H5	O16	H5	KL40	K15
AUSMDU00011881	B2	ST1193	O75:H5	O75	H5	KL8A1	K1
AUSMDU00011888	F	ST648	-:H6	-	H6	KL6	K5
AUSMDU00011889	B2	ST131	O25:H4	O25	H4	KL6	K5
AUSMDU00011890	B2	ST131	O25:H4	O25	H4	KL6	K5
AUSMDU00012228	B2	ST131	O25:H4	O25	H4	KL3	K2
AUSMDU00012229	B2	ST131	O25:H4	O25	H4	KL6	K5
AUSMDU00012230	B2	ST131	O25:H4	O25	H4	KL91	-
AUSMDU00012375	B2	ST131	O25:H4	O25	H4	KL3	K2
AUSMDU00012376	B2	ST1193	O75:H5	O75	H5	KL8A1	K1
AUSMDU00012377	B2	ST131	O25:H4	O25	H4	KL6	K5
AUSMDU00012378	F	ST648	O1:H6	O1	H6	KL8A2	K92
AUSMDU00012379	B2	ST131	O25:H4	O25	H4	KL126	-
AUSMDU00012527	B2	ST131	O25:H4	O25	H4	KL6	K5
AUSMDU00012528	B2	ST1193	O75:H5	O75	H5	KL8A1	K1
AUSMDU00012782	A	ST450	O45:H16	O45	H16	KL34	-
AUSMDU00012787	B2	ST131	O25:H4	O25	H4	KL86	K12
AUSMDU00013443	B2	ST131	O25:H4	O25	H4	KL6	K5
AUSMDU00013444	B2	ST131	O25:H4	O25	H4	KL3	K2
AUSMDU00013445	B2	ST131	O25:H4	O25	H4	KL10	K7
AUSMDU00013446	D	ST38	O1:H15	O1	H15	KL9	K20
AUSMDU00013447	B2	ST131	O25:H4	O25	H4	KL3	K2
AUSMDU00013694	B2	ST131	O25:H4	O25	H4	KL6	K5
AUSMDU00013701	B2	ST131	O25:H4	O25	H4	KL6	K5
AUSMDU00013702	F	ST648	O1:H6	O1	H6	KL7	-
AUSMDU00013703	B2	ST131	O25:H4	O25	H4	KL6	K5
AUSMDU00013946	B2	ST131	O25:H4	O25	H4	KL6	K5
AUSMDU00014023	B2	ST131	O25:H4	O25	H4	KL6	K5
AUSMDU00014653	B2	ST131	O25:H4	O25	H4	KL6	K5
AUSMDU00014654	F	ST354	O45:H6	O45	H6	KL45	-
AUSMDU00014655	F	ST648	O153:H6	O153	H6	KL214	-
AUSMDU00014656	D	ST315	O153:H30	O153	H30	KL30	-
AUSMDU00014720	B2	ST131	O25:H4	O25	H4	KL10	K7
AUSMDU00014721	F	ST648	-:H6	-	H6	KL10	K7
AUSMDU00014722	C	ST410	O8:H9	O8	H9	KL214	-
AUSMDU00014862	B2	ST131	O25:H4	O25	H4	KL6	K5
AUSMDU00014864	B2	ST1193	O75:H5	O75	H5	KL8A1	K1
AUSMDU00014865	B2	ST131	O25:H4	O25	H4	KL6	K5
AUSMDU00014866	B2	ST131	O25:H4	O25	H4	KL6	K5
AUSMDU00014867	B2	ST1193	O75:H5	O75	H5	KL6	K5
AUSMDU00015254	B2	ST131	O25:H4	O25	H4	KL3	K2
AUSMDU00015255	B2	ST1193	O75:H5	O75	H5	KL8A1	K1
AUSMDU00015264	B1	ST156	O98:H28	O98	H28	KL214	-
AUSMDU00015265	B1	ST295	-:H11	-	H11	KL214	-
AUSMDU00015271	B2	ST131	O25:H4	O25	H4	KL10	K7
AUSMDU00015460	B2	ST1193	O18:H5	O18	H5	KL8A1	K1
AUSMDU00015461	A	ST10	O9:H9	O9	H9	KL58	-
AUSMDU00015471	B2	ST131	O25:H4	O25	H4	KL6	K5
AUSMDU00015472	F	ST648	O102:H6	O102	H6	KL45	-
AUSMDU00015474	B2	ST131	O25:H4	O25	H4	KL3	K2
AUSMDU00015476	B2	ST131	O25:H4	O25	H4	KL91	-
AUSMDU00015477	F	ST648	-:H6	-	H6	KL2	K100
AUSMDU00015478	B2	ST131	O25:H4	O25	H4	KL6	K5
AUSMDU00015480	B2	ST131	O25:H4	O25	H4	KL3	K2
AUSMDU00015543	F	ST648	-:H6	-	H6	KL91	-
AUSMDU00015544	B2	ST131	O25:H4	O25	H4	KL91	-
AUSMDU00015550	B2	ST131	O16:H5	O16	H5	KL6	K5
AUSMDU00015553	B2	ST131	O25:H4	O25	H4	KL112	-
AUSMDU00015554	B2	ST131	-:H4	-	H4	KL6	K5
AUSMDU00015555	C	ST6332	O8:H21	O8	H21	KL58	-
AUSMDU00015558	B2	ST131	O25:H4	O25	H4	KL6	K5
AUSMDU00015559	B2	ST131	O25:H4	O25	H4	KL6	K5
AUSMDU00015560	F	ST648	O1:H6	O1	H6	KL7	-
AUSMDU00015561	B2	ST1193	-:H5	-	H5	KL8A1	K1
AUSMDU00015562	B2	ST131	O25:H4	O25	H4	KL6	K5
AUSMDU00015563	B2	ST131	O16:H5	O16	H5	KL40	K15
AUSMDU00015564	D	ST1177	-:H15	-	H15	KL12	K82
AUSMDU00015565	B2	ST1193	-:H5	-	H5	KL8A1	K1
AUSMDU00015570	B2	ST131	O25:H4	O25	H4	KL6	K5
AUSMDU00015575	B2	ST131	-:H5	-	H5	KL40	K15
AUSMDU00015576	D	ST69	O25:H52	O25	H52	KL4	K93
AUSMDU00015577	B2	ST131	O16:H5	O16	H5	KL40	K15
AUSMDU00015580	G	ST6303	O15:H34	O15	H34	KL3	K2
AUSMDU00015583	D	ST405	-:H6	-	H6	KL36	K54_K96
AUSMDU00015584	F	ST648	O1:H6	O1	H6	KL7	-
AUSMDU00015588	B2	ST131	O25:H4	O25	H4	KL42	-
AUSMDU00015591	D	ST69	O77/O17/O44/O106:H18	O77/O17/O44/O106	H18	KL36	K54_K96
AUSMDU00015594	B2	ST131	O25:H4	O25	H4	KL91	-
AUSMDU00015596	B2	ST131	O25:H4	O25	H4	KL6	K5
AUSMDU00015597	B2	ST131	O25:H4	O25	H4	KL2	K100
AUSMDU00015598	B2	ST131	O25:H4	O25	H4	KL6	K5
AUSMDU00015599	B2	ST131	O25:H4	O25	H4	KL3	K2
AUSMDU00015600	B2	ST131	O25:H4	O25	H4	KL86	K12
AUSMDU00015601	B2	ST131	O25:H4	O25	H4	KL16	K14
AUSMDU00015602	A	ST10	O12:H4	O12	H4	KL8A1	K1
AUSMDU00015603	D	ST38	O86:H18	O86	H18	KL80	-
AUSMDU00015604	A	ST617	O89:H10	O89	H10	KL139	-
AUSMDU00015605	B2	ST1193	O75:H5	O75	H5	KL8A1	K1
AUSMDU00015606	A	ST93	O7:H4	O7	H4	KL10	K7
AUSMDU00015607	D	ST38	-:H18	-	H18	KL7	-
AUSMDU00015610	B2	ST1193	O75:H5	O75	H5	KL8A1	K1
AUSMDU00015611	B2	ST1193	O75:H5	O75	H5	KL8A1	K1
AUSMDU00015612	D	ST315	-:H30	-	H30	KL6	K5
AUSMDU00015625	F	ST457	O11:H25	O11	H25	KL16	K14
AUSMDU00015662	B2	ST131	O16:H5	O16	H5	KL40	K15
AUSMDU00015666	B2	ST131	O25:H4	O25	H4	KL6	K5
AUSMDU00015667	B2	ST131	O25:H4	O25	H4	KL6	K5
AUSMDU00015668	D	ST38	-:H15	-	H15	KL7	-
AUSMDU00015669	B2	ST131	O25:H4	O25	H4	KL6	K5
AUSMDU00015671	B2	ST131	O25:H4	O25	H4	KL6	K5
AUSMDU00015672	B2	ST131	O16:H5	O16	H5	KL183	-
AUSMDU00015673	D	ST69	O77/O17/O44/O106:H18	O77/O17/O44/O106	H18	KL57	K11
AUSMDU00015676	B2	ST1193	O75:H5	O75	H5	KL8A1	K1
AUSMDU00015680	F	ST354	O153:H34	O153	H34	KL9	K20
AUSMDU00015681	B2	ST131	O25:H4	O25	H4	KL3	K2
AUSMDU00015684	B2	ST131	O16:H5	O16	H5	KL40	K15
AUSMDU00015685	F	ST648	O45:H6	O45	H6	KL7	-
AUSMDU00015686	B2	ST681	O8:H10	O8	H10	-	-
AUSMDU00015689	B2	ST131	O25:H4	O25	H4	KL91	-
AUSMDU00015690	B2	ST131	O25:H4	O25	H4	KL6	K5
AUSMDU00015697	A	ST167	O9:H9	O9	H9	KL139	-
AUSMDU00015698	B2	ST1193	O75:H5	O75	H5	KL8A1	K1
AUSMDU00015700	A	ST10	O9:H9	O9	H9	KL58	-
AUSMDU00015701	B2	ST131	O25:H4	O25	H4	KL42	-
AUSMDU00015702	B2	ST131	O25:H4	O25	H4	KL58	-
AUSMDU00015705	B2	ST131	O25:H4	O25	H4	KL6	K5
AUSMDU00015708	A	ST450	O25:H16	O25	H16	KL91	-
AUSMDU00015709	A	ST617	O89:H9	O89	H9	KL139	-
AUSMDU00015710	A	ST450	O25:H16	O25	H16	KL91	-
AUSMDU00015748	B2	ST131	O16:H5	O16	H5	KL12	K82
AUSMDU00015749	B2	ST131	O25:H4	O25	H4	KL10	K7
AUSMDU00015750	A	ST744	O89:H9	O89	H9	KL214	-
AUSMDU00015752	B2	ST1193	O18:H5	O18	H5	KL8A1	K1
AUSMDU00015753	D	ST38	-:H30	-	H30	KL30	-
AUSMDU00015756	B2	ST131	O25:H4	O25	H4	KL6	K5
AUSMDU00015759	B2	ST131	-:H4	-	H4	KL6	K5
AUSMDU00015760	B2	ST131	O25:H4	O25	H4	KL91	-
AUSMDU00015761	B2	ST131	O25:H4	O25	H4	KL91	-
AUSMDU00015762	D	ST69	O77/O17/O44/O106/O73:H18	O77/O17/O44/O106/O73	H18	KL36	K54_K96
AUSMDU00015763	B2	ST1193	-:H5	-	H5	KL6	K5
AUSMDU00015764	B2	ST131	O25:H4	O25	H4	KL10	K7
AUSMDU00015765	D	ST5150	-:H15	-	H15	KL3	K2
AUSMDU00015766	B2	ST1193	O75:H5	O75	H5	KL8A1	K1
AUSMDU00015769	A	ST10	O9:H9	O9	H9	KL139	-
AUSMDU00015770	D	ST38	-:H18	-	H18	KL30	-
AUSMDU00015771	B2	ST131	O25:H4	O25	H4	KL6	K5
AUSMDU00015792	B2	ST131	O25:H4	O25	H4	KL91	-
AUSMDU00015793	B2	ST1193	O75:H5	O75	H5	KL8A1	K1
AUSMDU00015794	B2	ST1193	-:H5	-	H5	KL8A1	K1
AUSMDU00015795	B2	ST1193	-:H5	-	H5	KL8A1	K1
AUSMDU00015797	B2	ST131	O25:H4	O25	H4	KL86	K12
AUSMDU00015798	B2	ST131	O25:H4	O25	H4	KL183	-
AUSMDU00015799	B2	ST131	O25:H4	O25	H4	KL42	-
AUSMDU00015804	A	ST617	O89:H10	O89	H10	KL214	-
AUSMDU00015805	B2	ST131	O25:H4	O25	H4	KL42	-
AUSMDU00015806	D	ST38	-:H18	-	H18	KL7	-
AUSMDU00015807	D	ST38	O1:H15	O1	H15	KL7	-
AUSMDU00015808	B2	ST131	O25:H4	O25	H4	KL6	K5
AUSMDU00015809	B2	ST131	O25:H4	O25	H4	KL6	K5
AUSMDU00015811	B2	ST131	O25:H4	O25	H4	KL91	-
AUSMDU00015814	B2	ST131	O25:H4	O25	H4	KL3	K2
AUSMDU00015816	B2	ST131	O25:H4	O25	H4	KL91	-
AUSMDU00015818	B2	ST131	O25:H4	O25	H4	KL91	-
AUSMDU00015820	B2	ST1193	-:H5	-	H5	KL8A1	K1
AUSMDU00015825	B2	ST131	O16:H5	O16	H5	KL3	K2
AUSMDU00015826	B2	ST131	O25:H4	O25	H4	KL6	K5
AUSMDU00015828	B2	ST131	O25:H4	O25	H4	KL126	-
AUSMDU00015829	B1	ST443	-:H21	-	H21	KL214	-
AUSMDU00015833	A	ST10	O8:H17	O8	H17	KL139	-
AUSMDU00015846	B2	ST131	O25:H4	O25	H4	KL6	K5
AUSMDU00015847	B2	ST131	O25:H4	O25	H4	KL6	K5
AUSMDU00015849	B2	ST1193	-:H5	-	H5	KL8A1	K1
AUSMDU00015850	D	ST405	O102:H6	O102	H6	KL14	K24_K6
AUSMDU00015851	B2	ST1193	O18:H5	O18	H5	KL8A1	K1
AUSMDU00015962	B2	ST131	O25:H4	O25	H4	KL6	K5
AUSMDU00015965	B2	ST1193	O6:H5	O6	H5	KL8A1	K1
AUSMDU00015966	B1	ST2179	O9:H9	O9	H9	KL58	-
AUSMDU00015969	B2	ST131	O16:H5	O16	H5	KL12	K82
AUSMDU00015970	B2	ST1193	O75:H5	O75	H5	KL8A1	K1
AUSMDU00015971	B2	ST131	O25:H4	O25	H4	KL42	-
AUSMDU00015972	B2	ST1193	O75:H5	O75	H5	KL8A1	K1
AUSMDU00015974	B2	ST131	O25:H4	O25	H4	KL3	K2
AUSMDU00015976	C	ST410	O131:H9	O131	H9	KL214	-
AUSMDU00015977	B2	ST131	O25:H4	O25	H4	KL6	K5
AUSMDU00015979	B2	ST1193	O75:H5	O75	H5	KL8A1	K1
AUSMDU00015980	B2	ST131	O25:H4	O25	H4	KL3	K2
AUSMDU00015983	B2	ST131	O25:H4	O25	H4	KL16	K14
AUSMDU00015986	F	ST648	O153:H6	O153	H6	KL111	-
AUSMDU00015988	B2	ST1193	-:H5	-	H5	KL8A1	K1
AUSMDU00015989	F	ST354	O45:-	O45	-	KL45	-
AUSMDU00015990	B2	ST131	O16:H5	O16	H5	KL183	-
AUSMDU00015995	B2	ST131	O25:H4	O25	H4	KL6	K5
AUSMDU00015996	B2	ST131	O25:H4	O25	H4	KL126	-
AUSMDU00015998	B2	ST131	O25:H4	O25	H4	KL91	-
AUSMDU00016000	B2	ST131	O25:H4	O25	H4	KL6	K5
AUSMDU00016001	F	ST648	O51:H6	O51	H6	KL10	K7
AUSMDU00016002	B2	ST131	O25:H4	O25	H4	KL42	-
AUSMDU00016014	B2	ST131	O25:H4	O25	H4	KL91	-
AUSMDU00016141	B2	ST131	O25:H4	O25	H4	KL16	K14
AUSMDU00016142	B2	ST131	O16:H5	O16	H5	KL2	K100
AUSMDU00016143	D	ST393	O15:H1	O15	H1	KL11	K52
AUSMDU00016144	B2	ST131	O25:H4	O25	H4	KL42	-
AUSMDU00016148	B2	ST131	O25:H4	O25	H4	KL3	K2
AUSMDU00016151	B2	ST131	O16:H5	O16	H5	KL40	K15
AUSMDU00016152	B2	ST1193	O75:H5	O75	H5	KL8A1	K1
AUSMDU00016156	B2	ST131	O25:H4	O25	H4	KL6	K5
AUSMDU00016157	B2	ST131	O25:H4	O25	H4	KL3	K2
AUSMDU00016158	B2	ST131	O25:H4	O25	H4	KL3	K2
AUSMDU00016159	B2	ST131	O25:H4	O25	H4	KL6	K5
AUSMDU00016160	B2	ST131	O25:H4	O25	H4	KL3	K2
AUSMDU00016161	B2	ST1193	O75:H5	O75	H5	KL8A1	K1
AUSMDU00016163	B2	ST1193	O75:H5	O75	H5	KL8A1	K1
AUSMDU00016165	B2	ST1193	-:H5	-	H5	KL8A1	K1
AUSMDU00016166	B2	ST131	O25:H4	O25	H4	KL112	-
AUSMDU00016167	B2	ST131	O25:H4	O25	H4	KL3	K2
AUSMDU00016169	B2	ST131	O25:H4	O25	H4	KL6	K5
AUSMDU00016170	B2	ST131	O25:H4	O25	H4	KL6	K5
AUSMDU00016174	C	ST88	-:H19	-	H19	KL214	-
AUSMDU00016175	B2	ST131	O25:H4	O25	H4	KL6	K5
AUSMDU00016177	B2	ST131	O25:H4	O25	H4	KL3	K2
AUSMDU00016279	B2	ST131	O16:H5	O16	H5	KL40	K15
AUSMDU00016280	B2	ST1193	-:H5	-	H5	KL8A1	K1
AUSMDU00016281	B2	ST131	O25:H4	O25	H4	KL6	K5
AUSMDU00016282	B2	ST2279	O25:H4	O25	H4	KL3	K2
AUSMDU00016283	B2	ST131	O25:H4	O25	H4	KL86	K12
AUSMDU00016284	B2	ST131	O25:H4	O25	H4	KL6	K5
AUSMDU00016427	B2	ST131	O25:H4	O25	H4	KL6	K5
AUSMDU00016433	B2	ST131	O25:H4	O25	H4	KL6	K5
AUSMDU00016434	F	ST648	O102:H6	O102	H6	KL45	-
AUSMDU00016435	B2	ST1193	O75:H5	O75	H5	KL6	K5
AUSMDU00016438	B2	ST131	O25:H4	O25	H4	KL6	K5
AUSMDU00016439	B2	ST131	O25:H4	O25	H4	KL6	K5
AUSMDU00016440	B2	ST131	O25:H4	O25	H4	KL6	K5
AUSMDU00016442	A	ST8676	O89:H4	O89	H4	KL139	-
AUSMDU00016455	B2	ST1193	-:H5	-	H5	KL8A1	K1
AUSMDU00016509	D	ST393	O15:H1	O15	H1	KL11	K52
AUSMDU00016510	B2	ST131	O25:H4	O25	H4	KL91	-
AUSMDU00016512	B2	ST131	O25:H4	O25	H4	KL6	K5
AUSMDU00016513	B2	ST1193	O75:H5	O75	H5	KL8A1	K1
AUSMDU00016516	B2	ST131	O25:H4	O25	H4	KL6	K5
AUSMDU00016518	D	ST405	O102:H6	O102	H6	KL14	K24_K6
AUSMDU00016519	B2	ST131	O25:H4	O25	H4	KL3	K2
AUSMDU00016531	A	ST167	O89:H21	O89	H21	KL214	-
AUSMDU00016532	D	ST405	O102:H6	O102	H6	KL11	K52
AUSMDU00016533	A	ST10	O8:H17	O8	H17	KL139	-
AUSMDU00016534	D	ST405	O102:H6	O102	H6	KL36	K54_K96
AUSMDU00016535	F	ST648	O153:H6	O153	H6	KL29	K4
AUSMDU00016537	A	ST4937	O86:H38	O86	H38	-	-
AUSMDU00016634	B2	ST131	O25:H4	O25	H4	KL6	K5
AUSMDU00016635	B2	ST131	O16:H5	O16	H5	KL183	-
AUSMDU00016636	B2	ST131	O25:H4	O25	H4	KL6	K5
AUSMDU00016858	B2	ST131	O25:H4	O25	H4	KL3	K2
AUSMDU00016859	B2	ST131	O25:H4	O25	H4	KL6	K5
AUSMDU00016874	A	ST3944	O89:H9	O89	H9	KL214	-
AUSMDU00016896	B2	ST1193	O18:H5	O18	H5	KL8A1	K1
AUSMDU00016897	B2	ST1193	O6:H5	O6	H5	KL8A1	K1
AUSMDU00016901	B2	ST131	O25:H4	O25	H4	KL42	-
AUSMDU00016920	B2	ST131	O25:H4	O25	H4	KL6	K5
AUSMDU00016921	B2	ST131	O25:H4	O25	H4	KL6	K5
AUSMDU00016952	B2	ST131	O25:H4	O25	H4	KL3	K2
AUSMDU00017024	B2	ST131	O25:H4	O25	H4	KL91	-
AUSMDU00017095	B2	ST131	O25:H4	O25	H4	KL42	-
AUSMDU00017096	B2	ST131	O25:H4	O25	H4	KL126	-
AUSMDU00017097	A	ST744	O89:H10	O89	H10	KL139	-
AUSMDU00017098	B2	ST131	O25:H4	O25	H4	KL3	K2
AUSMDU00017100	B2	ST131	O25:H4	O25	H4	KL11	K52
AUSMDU00017101	B2	ST131	O25:H4	O25	H4	KL6	K5
AUSMDU00017104	D	ST405	O102:H6	O102	H6	KL36	K54_K96
AUSMDU00017106	B2	ST1193	O75:H5	O75	H5	KL8A1	K1
AUSMDU00017109	B2	ST1193	O75:H5	O75	H5	KL8A1	K1
AUSMDU00017113	F	ST648	O1:H6	O1	H6	KL7	-
AUSMDU00017115	F	ST457	O11:H25	O11	H25	KL9	K20
AUSMDU00017116	B2	ST131	O25:H4	O25	H4	KL16	K14
AUSMDU00017117	B2	ST131	O25:H4	O25	H4	KL3	K2
AUSMDU00017118	F	ST648	-:H6	-	H6	KL45	-
AUSMDU00017120	B2	ST131	O25:H4	O25	H4	KL44	-
AUSMDU00017136	B2	ST1193	O6:H5	O6	H5	KL8A1	K1
AUSMDU00017137	B2	ST131	O25:H4	O25	H4	KL6	K5
AUSMDU00017139	B2	ST131	O25:H4	O25	H4	KL6	K5
AUSMDU00017144	B2	ST131	O25:H4	O25	H4	KL3	K2
AUSMDU00017145	B2	ST1193	O75:H5	O75	H5	KL8A1	K1
AUSMDU00017146	B2	ST1193	O75:H5	O75	H5	KL8A1	K1
AUSMDU00017234	B2	ST2279	O25:H4	O25	H4	KL6	K5
AUSMDU00017240	D	ST393	O15:H1	O15	H1	KL11	K52
AUSMDU00017248	B2	ST131	O25:H4	O25	H4	KL6	K5
AUSMDU00017249	B2	ST131	O25:H4	O25	H4	KL42	-
AUSMDU00017264	B2	ST1193	-:H5	-	H5	KL8A1	K1
AUSMDU00017265	F	ST648	-:H6	-	H6	KL8A2	K92
AUSMDU00017266	F	ST648	O45:H6	O45	H6	KL45	-
AUSMDU00017268	B2	ST131	O25:H4	O25	H4	KL3	K2
AUSMDU00017269	B2	ST131	O25:H4	O25	H4	KL126	-
AUSMDU00017270	F	ST648	O1:H6	O1	H6	KL10	K7
AUSMDU00017421	B2	ST1193	O75:H5	O75	H5	KL6	K5
AUSMDU00017424	B2	ST131	O25:H4	O25	H4	KL3	K2
AUSMDU00017426	B2	ST131	O25:H4	O25	H4	KL91	-
AUSMDU00017442	D	ST38	O99:H30	O99	H30	KL8A2	K92
AUSMDU00017587	B2	ST131	O25:H4	O25	H4	KL6	K5
AUSMDU00017588	B2	ST1193	O75:H5	O75	H5	KL8A1	K1
AUSMDU00017589	F	novelST8	O45:H6	O45	H6	KL45	-
AUSMDU00017590	D	ST405	O102:H6	O102	H6	KL36	K54_K96
AUSMDU00017737	B2	ST131	O25:H4	O25	H4	KL3	K2
AUSMDU00017738	B2	ST1193	-:H5	-	H5	KL8A1	K1
AUSMDU00017739	B2	ST1193	O6:H5	O6	H5	KL8A1	K1
AUSMDU00017743	B2	ST131	O25:H4	O25	H4	KL3	K2
AUSMDU00017744	D	ST38	O153:H30	O153	H30	KL183	-
AUSMDU00017749	F	ST354	O45:-	O45	-	KL45	-
AUSMDU00017774	B2	ST1193	O75:H5	O75	H5	KL8A1	K1
AUSMDU00017775	D	ST5954	-:H6	-	H6	KL2	K100
AUSMDU00017776	B2	ST131	O25:H4	O25	H4	KL3	K2
AUSMDU00017840	B2	ST131	O25:H4	O25	H4	KL6	K5
AUSMDU00017959	B2	ST131	O25:H4	O25	H4	KL6	K5
AUSMDU00017960	F	ST648	O153:H6	O153	H6	KL6	K5
AUSMDU00017961	F	ST648	O153:H6	O153	H6	KL8A2	K92
AUSMDU00017962	B2	ST131	O25:H4	O25	H4	KL6	K5
AUSMDU00018204	B2	ST1193	O75:H5	O75	H5	KL8A1	K1
AUSMDU00018276	B2	ST131	O25:H4	O25	H4	KL6	K5
AUSMDU00018281	B2	ST1193	O75:H5	O75	H5	KL8A1	K1
AUSMDU00018285	B2	ST131	O25:H4	O25	H4	KL6	K5
AUSMDU00018362	B2	ST131	O25:H4	O25	H4	KL3	K2
AUSMDU00018364	B2	ST1193	O75:H5	O75	H5	KL8A1	K1
AUSMDU00018365	D	ST5954	O102:H6	O102	H6	KL2	K100
AUSMDU00018481	B2	ST131	O16:H5	O16	H5	KL40	K15
AUSMDU00018642	B2	ST131	O25:H4	O25	H4	KL16	K14
AUSMDU00018644	B1	ST448	-:H10	-	H10	KL214	-
AUSMDU00018645	B2	ST131	O25:H4	O25	H4	KL6	K5
AUSMDU00018798	B2	ST131	O25:H4	O25	H4	KL6	K5
AUSMDU00018818	B2	ST131	O25:H4	O25	H4	KL3	K2
AUSMDU00018819	B2	ST131	O25:H4	O25	H4	KL6	K5
AUSMDU00018820	D	ST69	O77/O17/O44/O106/O73:H18	O77/O17/O44/O106/O73	H18	KL6	K5
AUSMDU00018821	B2	ST131	O25:H4	O25	H4	KL6	K5
AUSMDU00018822	B2	ST1193	-:H5	-	H5	KL8A1	K1
AUSMDU00018823	B2	ST131	O25:H4	O25	H4	KL3	K2
AUSMDU00018824	F	ST648	-:H6	-	H6	KL86	K12
AUSMDU00018863	B2	ST131	O25:H4	O25	H4	KL3	K2
AUSMDU00019173	B2	ST131	O25:H4	O25	H4	KL9	K20
AUSMDU00019176	B1	ST224	-:H23	-	H23	KL214	-
AUSMDU00019215	B2	ST131	O25:H4	O25	H4	KL6	K5
AUSMDU00019216	D	novelST3	O166:H15	O166	H15	KL17	-
AUSMDU00019217	B2	ST131	O25:H4	O25	H4	KL10	K7
AUSMDU00019218	B2	ST131	O25:H4	O25	H4	KL6	K5
AUSMDU00019219	B2	ST131	O25:H4	O25	H4	KL42	-
AUSMDU00019222	B2	ST131	O25:H4	O25	H4	KL91	-
AUSMDU00019226	B2	ST131	O16:H5	O16	H5	KL40	K15
AUSMDU00019227	B2	ST131	O25:H4	O25	H4	KL3	K2
AUSMDU00019228	B2	ST1193	O75:H5	O75	H5	KL6	K5
AUSMDU00019229	B2	ST131	O25:H4	O25	H4	KL3	K2
AUSMDU00019230	B2	ST131	O25:H4	O25	H4	KL6	K5
AUSMDU00019231	A	ST450	O45:H16	O45	H16	KL34	-
AUSMDU00019234	B2	ST1193	O75:H5	O75	H5	KL8A1	K1
AUSMDU00019235	B2	ST131	O25:H4	O25	H4	KL10	K7
AUSMDU00019236	B2	novelST5	O25:H4	O25	H4	KL6	K5
AUSMDU00019239	B2	ST131	O25:H4	O25	H4	KL6	K5
AUSMDU00019240	B2	ST131	O16:H5	O16	H5	KL2	K100
AUSMDU00019241	B2	ST131	O25:H4	O25	H4	KL6	K5
AUSMDU00019301	B2	ST131	O25:H4	O25	H4	KL6	K5
AUSMDU00019302	B2	ST131	O25:H4	O25	H4	KL6	K5
AUSMDU00019304	D	ST405	O102:H6	O102	H6	KL3	K2
AUSMDU00019307	B2	ST1193	O6:H5	O6	H5	KL8A1	K1
AUSMDU00019308	B2	ST131	O25:H4	O25	H4	KL6	K5
AUSMDU00019309	C	ST88	O9:H17	O9	H17	KL139	-
AUSMDU00019313	F	ST648	O1:H6	O1	H6	KL7	-
AUSMDU00019314	B2	ST1193	O75:H5	O75	H5	KL8A1	K1
AUSMDU00019316	B2	ST1193	O75:H5	O75	H5	KL8A1	K1
AUSMDU00019317	A	ST617	O89:H10	O89	H10	KL139	-
AUSMDU00019319	B2	ST1193	O75:H5	O75	H5	KL8A1	K1
AUSMDU00019323	B2	ST131	O25:H4	O25	H4	KL40	K15
AUSMDU00019324	A	ST10	O8:H17	O8	H17	KL139	-
AUSMDU00019325	A	ST44	O89:H4	O89	H4	KL139	-
AUSMDU00019328	A	ST450	O12:H16	O12	H16	KL6	K5
AUSMDU00019329	B2	novelST10	O6:H1	O6	H1	KL21	K13_K23
AUSMDU00019331	F	ST648	O153:H6	O153	H6	KL45	-
AUSMDU00019332	B2	ST131	O25:H4	O25	H4	KL91	-
AUSMDU00019333	D	ST69	O77/O17/O44/O106:H18	O77/O17/O44/O106	H18	-	-
AUSMDU00019335	A	ST361	-:H30	-	H30	KL58	-
AUSMDU00019336	B2	ST131	O16:H5	O16	H5	KL6	K5
AUSMDU00019337	B2	ST131	O16:H5	O16	H5	KL183	-
AUSMDU00019339	F	ST648	-:H6	-	H6	KL7	-
AUSMDU00019345	B2	ST131	O25:H4	O25	H4	KL181	-
AUSMDU00019347	B2	ST131	O25:H4	O25	H4	KL6	K5
AUSMDU00019349	B2	ST131	O25:H4	O25	H4	KL6	K5
AUSMDU00019350	B2	ST131	O25:H4	O25	H4	KL6	K5
AUSMDU00019351	B2	ST131	O25:H4	O25	H4	KL3	K2
AUSMDU00019353	B2	ST131	O25:H4	O25	H4	KL58	-
AUSMDU00019354	B2	ST131	O25:H4	O25	H4	KL6	K5
AUSMDU00019356	B2	ST131	O25:H4	O25	H4	KL6	K5
AUSMDU00019357	B2	ST131	O25:H4	O25	H4	KL6	K5
AUSMDU00019359	D	ST349	-:H15	-	H15	KL17	-
AUSMDU00019362	F	ST62	-:H45	-	H45	KL8A1	K1
AUSMDU00019364	B2	ST131	O25:H4	O25	H4	KL91	-
AUSMDU00019365	F	ST457	O11:H25	O11	H25	KL40	K15
AUSMDU00019366	B2	ST131	O25:H4	O25	H4	KL42	-
AUSMDU00019367	B2	ST131	O16:H5	O16	H5	KL40	K15
AUSMDU00019369	A	ST10	O9:H9	O9	H9	KL139	-
AUSMDU00019370	B2	ST131	O25:H4	O25	H4	KL6	K5
AUSMDU00019371	B2	ST131	O25:H4	O25	H4	KL6	K5
AUSMDU00019500	B2	ST131	O25:H4	O25	H4	KL6	K5
AUSMDU00019501	B2	ST131	O16:H5	O16	H5	KL3	K2
AUSMDU00019503	B2	ST131	O16:H5	O16	H5	KL2	K100
AUSMDU00019504	B2	ST131	O25:H4	O25	H4	KL3	K2
AUSMDU00019559	B2	ST131	O25:H4	O25	H4	KL3	K2
AUSMDU00019560	B2	ST131	O25:H4	O25	H4	KL6	K5
AUSMDU00019562	D	ST5150	O1:H15	O1	H15	KL3	K2
AUSMDU00019675	B2	ST1193	-:H5	-	H5	KL8A1	K1
AUSMDU00019677	D	ST394	-:H18	-	H18	KL39	-
AUSMDU00019678	B2	ST131	-:H4	-	H4	KL126	-
AUSMDU00019680	B2	ST1193	-:H5	-	H5	KL8A1	K1
AUSMDU00019681	B2	ST1193	O75:H5	O75	H5	KL8A1	K1
AUSMDU00019683	B2	ST1193	-:H5	-	H5	KL8A1	K1
AUSMDU00019684	B2	ST131	O25:H4	O25	H4	KL91	-
AUSMDU00019690	A	novelST1	O8:H17	O8	H17	KL139	-
AUSMDU00019837	D	ST38	O2/O50:H30	O2/O50	H30	KL6	K5
AUSMDU00019838	B2	ST131	O25:H4	O25	H4	KL3	K2
AUSMDU00019839	F	ST354	O153:H34	O153	H34	KL45	-
AUSMDU00019916	F	ST648	-:H6	-	H6	KL45	-
AUSMDU00019918	B2	ST1193	O18:H5	O18	H5	KL8A1	K1
AUSMDU00019926	B1	ST1589	O124:H28	O124	H28	KL214	-
AUSMDU00019928	A	ST10	O89:H10	O89	H10	KL214	-
AUSMDU00019929	B2	ST131	O25:H4	O25	H4	KL3	K2
AUSMDU00019931	B2	ST131	O16:H5	O16	H5	KL40	K15
AUSMDU00019934	B2	ST1193	O75:H5	O75	H5	KL6	K5
AUSMDU00019935	B2	ST131	O25:H4	O25	H4	KL6	K5
AUSMDU00019936	B2	ST131	O25:H4	O25	H4	KL6	K5
AUSMDU00019967	B2	ST131	O25:H4	O25	H4	KL42	-
AUSMDU00019968	B2	ST131	O25:H4	O25	H4	KL6	K5
AUSMDU00019972	B2	ST131	O25:H4	O25	H4	KL6	K5
AUSMDU00019979	D	ST405	O102:H6	O102	H6	KL14	K24_K6
AUSMDU00019980	B2	ST131	O25:H4	O25	H4	KL6	K5
AUSMDU00020024	B2	ST131	O25:H4	O25	H4	KL91	-
AUSMDU00020025	D	ST69	O77/O17/O44/O106:H18	O77/O17/O44/O106	H18	KL91	-
AUSMDU00020026	B2	ST131	O25:H4	O25	H4	KL3	K2
AUSMDU00020027	B2	ST131	O25:H4	O25	H4	KL42	-
AUSMDU00020088	D	ST38	O153:H15	O153	H15	KL2	K100
AUSMDU00020089	B2	ST131	O25:H4	O25	H4	KL16	K14
AUSMDU00020090	B2	ST131	O25:H4	O25	H4	KL3	K2
AUSMDU00020091	B2	ST131	O25:H4	O25	H4	KL6	K5
AUSMDU00020092	B2	ST131	O25:H4	O25	H4	KL91	-
AUSMDU00020093	F	ST648	O153:H6	O153	H6	KL6	K5
AUSMDU00020094	B2	ST131	O25:H4	O25	H4	KL3	K2
AUSMDU00020275	C	ST410	-:H21	-	H21	KL58	-
AUSMDU00020276	G	ST1163	O171:H23	O171	H23	-	-
AUSMDU00020277	A	ST10	O89:H10	O89	H10	KL139	-
AUSMDU00020278	B2	ST131	O25:H4	O25	H4	KL6	K5
AUSMDU00020280	B2	ST1193	O75:H5	O75	H5	KL8A1	K1
AUSMDU00020281	B1	ST602	O9:H9	O9	H9	KL58	-
AUSMDU00020284	D	ST69	O77/O17/O44/O106:H19	O77/O17/O44/O106	H19	KL3	K2
AUSMDU00020285	F	ST648	O1:H6	O1	H6	KL17	-
AUSMDU00020287	B2	ST131	O25:-	O25	-	KL91	-
AUSMDU00020288	F	ST648	O1:H6	O1	H6	KL45	-
AUSMDU00020291	A	ST165	O147:H40	O147	H40	-	-
AUSMDU00020292	B2	ST131	O25:H4	O25	H4	KL6	K5
AUSMDU00020294	B2	ST131	O25:H4	O25	H4	KL6	K5
AUSMDU00020295	B2	ST131	O25:H4	O25	H4	KL6	K5
AUSMDU00020296	B2	ST131	O25:H4	O25	H4	KL6	K5
AUSMDU00020299	A	ST10	O89:H10	O89	H10	KL139	-
AUSMDU00020300	B2	ST131	O16:H5	O16	H5	KL40	K15
AUSMDU00020302	B2	ST131	O25:H4	O25	H4	KL6	K5
AUSMDU00020304	B2	ST131	O25:H4	O25	H4	KL6	K5
AUSMDU00020305	B2	ST1193	O6:H5	O6	H5	KL8A1	K1
AUSMDU00020383	D	ST5954	O102:H6	O102	H6	KL2	K100
AUSMDU00020384	D	ST5150	O1:H15	O1	H15	KL3	K2
AUSMDU00020385	B2	ST131	O25:H4	O25	H4	KL3	K2
AUSMDU00020386	B2	ST1193	-:H5	-	H5	KL8A1	K1
AUSMDU00020389	D	ST38	-:H40	-	H40	KL6	K5
AUSMDU00020390	B2	ST131	O25:H4	O25	H4	KL6	K5
AUSMDU00020476	B2	ST131	O25:H4	O25	H4	KL6	K5
AUSMDU00020477	B2	ST131	O25:H4	O25	H4	KL3	K2
AUSMDU00020483	B2	ST131	O25:H4	O25	H4	KL9	K20
AUSMDU00020484	B2	ST131	O25:H4	O25	H4	KL86	K12
AUSMDU00020485	D	ST38	O1:H15	O1	H15	KL126	-
AUSMDU00020492	B1	ST155	O15:H51	O15	H51	KL4	K93
AUSMDU00020497	B2	ST131	O25:H4	O25	H4	KL42	-
AUSMDU00020498	B2	novelST2	-:H5	-	H5	KL8A1	K1
AUSMDU00020499	B2	ST131	O25:H4	O25	H4	KL6	K5
AUSMDU00020554	B2	ST131	O16:H5	O16	H5	KL3	K2
AUSMDU00020909	B2	ST131	O25:H4	O25	H4	KL6	K5
AUSMDU00020913	B2	ST1193	O75:H5	O75	H5	KL8A1	K1
AUSMDU00020914	B2	ST131	O25:H4	O25	H4	KL6	K5
AUSMDU00020918	B2	ST131	O25:H4	O25	H4	KL11	K52
AUSMDU00020920	D	ST69	O77/O17/O44/O106:H18	O77/O17/O44/O106	H18	KL6	K5
AUSMDU00020927	B2	ST131	O25:H4	O25	H4	KL3	K2
AUSMDU00020928	F	ST648	O1:H6	O1	H6	KL86	K12
AUSMDU00020929	B2	ST1193	O75:H5	O75	H5	KL8A1	K1
AUSMDU00020930	B2	ST131	O25:H4	O25	H4	KL3	K2
AUSMDU00020932	A	ST10	-:H4	-	H4	KL8A1	K1
AUSMDU00020934	A	ST10	-:H4	-	H4	KL8A1	K1
AUSMDU00020936	B2	ST131	O25:H4	O25	H4	KL6	K5
AUSMDU00020944	F	ST648	O1:H6	O1	H6	KL86	K12
AUSMDU00020945	B2	ST131	O25:H4	O25	H4	KL3	K2
AUSMDU00020946	B2	ST131	-:H4	-	H4	KL91	-
AUSMDU00020947	B2	ST131	O25:H4	O25	H4	KL91	-
AUSMDU00020976	B2	ST131	O25:H4	O25	H4	KL6	K5
AUSMDU00021200	C	ST410	-:H9	-	H9	KL214	-
AUSMDU00021201	B2	ST131	O25:H4	O25	H4	KL3	K2
AUSMDU00021202	D	ST405	O102:H6	O102	H6	KL14	K24_K6
AUSMDU00021203	B2	ST1193	O75:H5	O75	H5	KL8A1	K1
AUSMDU00021243	B2	ST131	O25:H4	O25	H4	KL91	-
AUSMDU00021244	A	ST744	O89:H9	O89	H9	KL139	-
AUSMDU00021249	B2	ST131	O16:H5	O16	H5	KL3	K2
AUSMDU00021250	D	ST405	O102:H6	O102	H6	KL11	K52
AUSMDU00021251	B2	ST1193	O6:H5	O6	H5	KL8A1	K1
AUSMDU00021457	B2	ST131	O25:H4	O25	H4	KL3	K2
AUSMDU00021458	B2	ST1193	-:H5	-	H5	KL8A1	K1
AUSMDU00021459	B2	ST1193	-:H5	-	H5	KL8A1	K1
AUSMDU00021633	F	ST648	O25:H4	O25	H4	KL7	-
AUSMDU00021634	B2	ST1193	-:H5	-	H5	KL8A1	K1
AUSMDU00021636	B2	ST131	O25:H4	O25	H4	KL6	K5
AUSMDU00021638	A	ST10	O89:H10	O89	H10	KL139	-
AUSMDU00021639	B2	ST131	O25:H4	O25	H4	KL3	K2
AUSMDU00021642	B2	ST131	O25:H4	O25	H4	KL112	-
AUSMDU00021644	B2	ST1193	O75:H5	O75	H5	KL8A1	K1
AUSMDU00021645	A	ST6697	O60:H5	O60	H5	KL214	-
AUSMDU00021648	B2	ST1193	O75:H5	O75	H5	KL8A1	K1
AUSMDU00021651	B2	ST131	O25:H4	O25	H4	KL11	K52
AUSMDU00021652	B2	ST131	O25:H4	O25	H4	KL6	K5
AUSMDU00021658	D	ST5954	O102:H6	O102	H6	KL2	K100
AUSMDU00021660	B2	ST131	O25:H4	O25	H4	KL6	K5
AUSMDU00021665	A	ST10	O29:H10	O29	H10	KL214	-
AUSMDU00021666	B2	ST131	O16:H5	O16	H5	KL40	K15
AUSMDU00021667	A	ST450	O153:H30	O153	H30	KL111	-
AUSMDU00021673	D	ST3045	O23:H15	O23	H15	KL47	K16
AUSMDU00021676	D	ST405	O102:H6	O102	H6	KL3	K2
AUSMDU00021677	D	ST38	O1:H15	O1	H15	KL3	K2
AUSMDU00021682	B2	ST131	O16:H5	O16	H5	KL3	K2
AUSMDU00021683	A	ST450	O25:H16	O25	H16	KL6	K5
AUSMDU00021684	B2	ST131	O25:H4	O25	H4	KL6	K5
AUSMDU00021866	B2	ST131	O25:H4	O25	H4	KL91	-
AUSMDU00021867	D	ST393	O15:H1	O15	H1	KL11	K52
AUSMDU00021890	B2	ST131	O25:H4	O25	H4	KL6	K5
AUSMDU00021893	F	ST8881	O153:H6	O153	H6	KL91	-
AUSMDU00021896	A	ST450	O25:H16	O25	H16	KL6	K5
AUSMDU00022080	D	ST69	O77/O17/O44/O106/O73:H18	O77/O17/O44/O106/O73	H18	KL36	K54_K96
AUSMDU00022081	B2	ST131	O25:H4	O25	H4	KL6	K5
AUSMDU00022084	B2	ST131	-:H4	-	H4	KL6	K5
AUSMDU00022360	D	ST38	O2/O50:H30	O2/O50	H30	KL6	K5
AUSMDU00022362	U/cryptic	ST648	O102:H6	O102	H6	KL45	-
AUSMDU00022364	D	ST405	O102:H6	O102	H6	KL14	K24_K6
AUSMDU00022381	B2	ST131	O25:H4	O25	H4	KL3	K2
AUSMDU00022383	B2	ST131	O25:H4	O25	H4	KL6	K5
AUSMDU00022384	B2	ST131	O25:H4	O25	H4	KL91	-
AUSMDU00022385	B2	ST131	O25:H4	O25	H4	KL6	K5
AUSMDU00022386	B2	ST131	O25:H4	O25	H4	KL42	-
AUSMDU00022389	B2	ST131	O25:H4	O25	H4	KL6	K5
AUSMDU00022400	A	ST10	O8:H17	O8	H17	KL139	-
AUSMDU00022403	B2	ST131	O25:H4	O25	H4	KL3	K2
AUSMDU00022404	B2	ST131	O16:H5	O16	H5	KL40	K15
AUSMDU00022405	B2	ST131	O25:H4	O25	H4	KL6	K5
AUSMDU00022542	B2	ST131	O25:H4	O25	H4	KL6	K5
AUSMDU00022543	D	ST38	O86:H18	O86	H18	KL7	-
AUSMDU00022544	B2	ST1193	O75:H5	O75	H5	KL8A1	K1
AUSMDU00022545	B2	ST131	O25:H4	O25	H4	KL91	-
AUSMDU00022546	B2	ST131	O16:H5	O16	H5	KL40	K15
AUSMDU00022547	D	ST69	O15:H18	O15	H18	KL9	K20
AUSMDU00022550	B2	ST131	O25:H4	O25	H4	KL11	K52
AUSMDU00022551	B2	ST131	O25:H4	O25	H4	KL91	-
AUSMDU00022552	B2	ST1193	-:H5	-	H5	KL8A1	K1
AUSMDU00022555	B2	ST131	O25:H4	O25	H4	KL6	K5
AUSMDU00022556	B2	ST131	O25:H4	O25	H4	KL6	K5
AUSMDU00022557	B2	ST131	O25:H4	O25	H4	KL126	-
AUSMDU00022558	B2	ST131	O25:H4	O25	H4	KL6	K5
AUSMDU00022561	B2	ST131	O16:H5	O16	H5	KL6	K5
AUSMDU00022562	B2	ST131	O16:H5	O16	H5	KL40	K15
AUSMDU00022563	B2	ST131	O25:H4	O25	H4	KL42	-
AUSMDU00022564	F	ST648	O1:H6	O1	H6	KL70	-
AUSMDU00022565	B1	ST316	O159:H27	O159	H27	KL214	-
AUSMDU00022566	B2	ST131	O25:H4	O25	H4	KL6	K5
AUSMDU00022568	D	ST2003	O1:H15	O1	H15	KL9	K20
AUSMDU00022584	D	ST405	O102:H6	O102	H6	KL9	K20
AUSMDU00022587	B2	ST131	O16:H5	O16	H5	KL3	K2
AUSMDU00022676	F	ST648	O1:H6	O1	H6	KL10	K7
AUSMDU00022679	B2	ST131	O25:H4	O25	H4	KL58	-
AUSMDU00022680	D	ST38	O86:H18	O86	H18	KL7	-
AUSMDU00022681	D	ST38	-:H18	-	H18	KL7	-
AUSMDU00022682	B2	ST131	O25:H4	O25	H4	KL126	-
AUSMDU00022683	B2	ST131	O25:H4	O25	H4	KL44	-
AUSMDU00022779	B2	ST131	O25:H4	O25	H4	KL6	K5
AUSMDU00022783	B2	ST1193	O75:H5	O75	H5	KL8A1	K1
AUSMDU00022919	B2	ST131	O25:H4	O25	H4	KL126	-
AUSMDU00022922	B2	ST1193	O18:H5	O18	H5	KL8A1	K1
AUSMDU00022963	D	ST38	O15:H30	O15	H30	KL2	K100
AUSMDU00022964	D	ST405	O102:H6	O102	H6	KL16	K14
AUSMDU00022966	A	ST3171	O9:H9	O9	H9	KL58	-
AUSMDU00022967	B2	ST1193	O75:H5	O75	H5	KL8A1	K1
AUSMDU00022968	B2	ST131	O25:H4	O25	H4	KL6	K5
AUSMDU00022969	B2	ST131	O25:H4	O25	H4	KL6	K5
AUSMDU00023159	B2	ST1193	O75:H5	O75	H5	KL8A1	K1
AUSMDU00023160	B2	ST131	O25:H4	O25	H4	KL6	K5
AUSMDU00023161	F	ST648	O102:H6	O102	H6	KL45	-
AUSMDU00023162	B2	ST131	O25:H4	O25	H4	KL10	K7
AUSMDU00023207	B2	ST131	O25:H4	O25	H4	KL6	K5
AUSMDU00023209	F	ST648	O19:H4	O19	H4	KL7	-
AUSMDU00023211	B2	ST140	O2/O50:H5	O2/O50	H5	KL8A1	K1
AUSMDU00023212	B2	ST131	O25:H4	O25	H4	KL6	K5
AUSMDU00023215	B2	ST131	O25:H4	O25	H4	KL91	-
AUSMDU00023219	B2	ST131	O25:H4	O25	H4	KL6	K5
AUSMDU00023220	B2	ST131	O16:H5	O16	H5	KL40	K15
AUSMDU00023223	G	ST117	O24:H4	O24	H4	KL36	K54_K96
AUSMDU00023226	B2	ST1193	O75:H5	O75	H5	KL8A1	K1
AUSMDU00023228	B2	ST131	O25:H4	O25	H4	KL6	K5
AUSMDU00023314	B1	ST3076	-:H34	-	H34	-	-
AUSMDU00023315	B2	ST131	O25:H4	O25	H4	KL3	K2
AUSMDU00023316	B2	ST131	O25:H4	O25	H4	KL6	K5
AUSMDU00023328	B2	ST1193	O18:H5	O18	H5	KL8A1	K1
AUSMDU00024061	B2	ST131	O25:H4	O25	H4	KL3	K2
AUSMDU00024067	A	ST46	O8:H4	O8	H4	KL139	-
AUSMDU00024068	B2	ST131	O25:H4	O25	H4	KL16	K14
AUSMDU00024069	D	ST405	O102:H6	O102	H6	KL16	K14
AUSMDU00024071	D	ST405	O102:H6	O102	H6	KL8A2	K92
AUSMDU00024916	G	ST117	O24:H4	O24	H4	KL36	K54_K96
AUSMDU00034339	A	ST131	O7:H4	O7	H4	KL23	-
AUSMDU00034343	B2	novelST4	O25:H4	O25	H4	KL6	K5
AUSMDU00034344	F	ST10	-:H45	-	H45	KL31	-
AUSMDU00034345	A	ST10	O12:H4	O12	H4	KL8A1	K1
AUSMDU00034346	A	ST10	O168:H4	O168	H4	KL214	-
AUSMDU00034347	A	ST1177	-:H4	-	H4	KL2	K100
AUSMDU00034348	D	ST1193	O1:H15	O1	H15	KL16	K14
AUSMDU00034349	B2	ST1193	O75:H5	O75	H5	KL8A1	K1
AUSMDU00034350	B2	ST127	O75:H5	O75	H5	KL8A1	K1
AUSMDU00034351	B2	ST127	O6:H31	O6	H31	KL3	K2
AUSMDU00034352	B2	ST131	O6:H31	O6	H31	KL3	K2
AUSMDU00034353	B2	ST131	O25:H4	O25	H4	KL126	-
AUSMDU00034354	B2	ST131	O25:H4	O25	H4	KL6	K5
AUSMDU00034355	B2	ST131	O25:H4	O25	H4	KL10	K7
AUSMDU00034356	B2	ST131	O25:H4	O25	H4	KL10	K7
AUSMDU00034357	B2	ST131	O107/O117:H5	O107/O117	H5	KL3	K2
AUSMDU00034358	B2	ST131	O25:H4	O25	H4	KL6	K5
AUSMDU00034359	B2	ST131	O25:H4	O25	H4	KL6	K5
AUSMDU00034360	B2	ST131	O25:H4	O25	H4	KL3	K2
AUSMDU00034361	B2	ST131	O16:H5	O16	H5	KL2	K100
AUSMDU00034362	B2	ST131	O16:H5	O16	H5	KL2	K100
AUSMDU00034363	B2	ST131	O16:H5	O16	H5	KL2	K100
AUSMDU00034364	B2	ST131	O25:H4	O25	H4	KL6	K5
AUSMDU00034365	B2	ST131	O25:H4	O25	H4	KL6	K5
AUSMDU00034366	B2	ST131	O16:H5	O16	H5	KL2	K100
AUSMDU00034367	B2	ST131	O25:-	O25	-	KL6	K5
AUSMDU00034368	B2	ST141	O16:H5	O16	H5	KL6	K5
AUSMDU00034369	B2	ST155	O2:-	O2	-	KL8A1	K1
AUSMDU00034370	B1	ST167	O78:H12	O78	H12	KL214	-
AUSMDU00034371	A	ST180	O89:H10	O89	H10	KL214	-
AUSMDU00034372	B1	ST227	-:H7	-	H7	KL214	-
AUSMDU00034373	A	ST23	O92:H10	O92	H10	KL214	-
AUSMDU00034374	C	ST354	-:H9	-	H9	KL214	-
AUSMDU00034375	F	ST372	O153:H34	O153	H34	KL45	-
AUSMDU00034376	B2	ST372	O45:H31	O45	H31	KL14	K24_K6
AUSMDU00034377	B2	ST38	O45:H31	O45	H31	KL14	K24_K6
AUSMDU00034378	D	ST38	O86:H18	O86	H18	KL17	-
AUSMDU00034379	D	ST38	O130:H30	O130	H30	KL6	K5
AUSMDU00034380	D	ST3873	O102:H6	O102	H6	KL12	K82
AUSMDU00034381	B1	ST3877	O115:H10	O115	H10	KL58	-
AUSMDU00034382	A	ST405	-:H4	-	H4	KL8A2	K92
AUSMDU00034383	D	ST405	O45:H6	O45	H6	KL29	K4
AUSMDU00034384	D	ST405	O102:H6	O102	H6	KL36	K54_K96
AUSMDU00034385	D	ST405	O102:H6	O102	H6	KL16	K14
AUSMDU00034386	B1	ST410	O102:H6	O102	H6	-	-
AUSMDU00034387	C	ST443	O8:H9	O8	H9	KL214	-
AUSMDU00034388	B1	ST648	-:H18	-	H18	KL214	-
AUSMDU00034389	F	ST648	O102:H6	O102	H6	KL45	-
AUSMDU00034390	F	ST69	O1:H6	O1	H6	KL7	-
AUSMDU00034391	D	ST69	O17/O77/O44/O106/O73:H19	O17/O77/O44/O106/O73	H19	KL3	K2
AUSMDU00034392	D	ST69	O15:H18	O15	H18	KL11	K52
AUSMDU00034393	D	ST69	O25:H18	O25	H18	KL13	-
AUSMDU00034394	D	ST701	O77/O17/O44/O106:H18	O77/O17/O44/O106	H18	KL34	-
AUSMDU00034395	D	ST73	O51:H14	O51	H14	KL17	-
AUSMDU00034396	B2	ST8189	O2/O50:H1	O2/O50	H1	KL6	K5
AUSMDU00034397	B2	ST83	O25:H4	O25	H4	KL6	K5
AUSMDU00034398	B2	ST88	O6:H5	O6	H5	KL3	K2
AUSMDU00034399	C	ST93	-:H12	-	H12	KL214	-

## Sheet: S6
Table S6: Genomic characterisation of ST131
Isolate ID	Serotype	O	H	K Locus	K antigen	fimH	Clade
AUSMDU00007306	O25:H4	O25	H4	KL6	K5	fimH30	C
AUSMDU00007334	O25:H4	O25	H4	KL6	K5	fimH30	C
AUSMDU00007342	O25:H4	O25	H4	KL6	K5	fimH30	C
AUSMDU00007417	O25:H4	O25	H4	KL3	K2	fimH30	C
AUSMDU00007430	O25:H4	O25	H4	KL6	K5	fimH30	C
AUSMDU00007438	O25:H4	O25	H4	KL10	K7	fimH30	C
AUSMDU00007440	O25:H4	O25	H4	KL91	-	fimH30	C
AUSMDU00007442	O25:H4	O25	H4	KL6	K5	fimH41	A
AUSMDU00007445	O25:H4	O25	H4	KL10	K7	fimH30	C
AUSMDU00007446	O25:H4	O25	H4	KL6	K5	fimH30	C
AUSMDU00007447	O25:H4	O25	H4	KL6	K5	fimH30	C
AUSMDU00007449	O16:H5	O16	H5	KL2	K100	fimH41	A
AUSMDU00007517	O25:H4	O25	H4	KL3	K2	fimH30	C
AUSMDU00007518	O16:H5	O16	H5	KL2	K100	fimH41	A
AUSMDU00007520	O25:H4	O25	H4	KL6	K5	fimH30	C
AUSMDU00007522	O25:H4	O25	H4	KL86	K12	fimH30	C
AUSMDU00007523	O25:H4	O25	H4	KL86	K12	fimH30	C
AUSMDU00007569	O25:H4	O25	H4	KL16	K14	fimH30	C
AUSMDU00007851	O25:H4	O25	H4	KL6	K5	fimH99	-
AUSMDU00007857	O25:H4	O25	H4	KL6	K5	fimH30	C
AUSMDU00007859	O25:H4	O25	H4	KL91	-	fimH30	C
AUSMDU00007865	O25:H4	O25	H4	KL16	K14	fimH30	C
AUSMDU00007866	O25:H4	O25	H4	KL3	K2	fimH30	C
AUSMDU00008004	O25:H4	O25	H4	KL126	-	fimH30	C
AUSMDU00008205	O25:H4	O25	H4	KL6	K5	fimH30	C
AUSMDU00008206	O16:H5	O16	H5	KL40	K15	fimH41	A
AUSMDU00008262	O16:H5	O16	H5	KL2	K100	fimH89	-
AUSMDU00008273	O25:H4	O25	H4	KL6	K5	fimH30	C
AUSMDU00008380	O16:H5	O16	H5	KL2	K100	fimH41	A
AUSMDU00008381	O25:H4	O25	H4	KL6	K5	fimH30	C
AUSMDU00008403	O25:H4	O25	H4	KL91	-	fimH30	C
AUSMDU00008406	O25:H4	O25	H4	KL3	K2	fimH30	C
AUSMDU00008407	O16:H5	O16	H5	KL40	K15	fimH41	A
AUSMDU00008410	O25:H4	O25	H4	KL3	K2	fimH30	C
AUSMDU00008411	O25:H4	O25	H4	KL3	K2	fimH30	C
AUSMDU00008416	O25:H4	O25	H4	KL6	K5	fimH54	-
AUSMDU00008422	O25:H4	O25	H4	KL10	K7	fimH30	C
AUSMDU00008426	O25:H4	O25	H4	KL3	K2	fimH30	C
AUSMDU00008427	O16:H5	O16	H5	KL2	K100	fimH41	A
AUSMDU00008434	O16:H5	O16	H5	KL2	K100	fimH41	A
AUSMDU00008437	O25:H4	O25	H4	KL6	K5	fimH30	C
AUSMDU00008461	O16:H5	O16	H5	KL2	K100	fimH41	A
AUSMDU00008486	O16:H5	O16	H5	KL2	K100	fimH41	A
AUSMDU00008493	O16:H5	O16	H5	KL2	K100	fimH41	A
AUSMDU00008522	O16:H5	O16	H5	KL40	K15	fimH41	A
AUSMDU00008533	O25:H4	O25	H4	KL3	K2	fimH30	C
AUSMDU00008537	O25:H4	O25	H4	KL6	K5	fimH30	C
AUSMDU00008538	O16:H5	O16	H5	KL2	K100	fimH41	A
AUSMDU00008543	O16:H5	O16	H5	KL2	K100	fimH41	A
AUSMDU00008580	O16:H5	O16	H5	KL2	K100	fimH2137	-
AUSMDU00008590	O25:H4	O25	H4	KL3	K2	fimH30	C
AUSMDU00008616	O25:H4	O25	H4	KL3	K2	fimH30	C
AUSMDU00008635	O25:H4	O25	H4	KL9	K20	fimH30	C
AUSMDU00008643	O16:H5	O16	H5	KL183	-	fimH41	A
AUSMDU00010576	O25:H4	O25	H4	KL10	K7	fimH30	C
AUSMDU00010577	O25:H4	O25	H4	KL3	K2	fimH30	C
AUSMDU00010578	O25:H4	O25	H4	KL10	K7	fimH30	C
AUSMDU00010589	O16:H5	O16	H5	KL40	K15	fimH41	A
AUSMDU00010590	O25:H4	O25	H4	KL126	-	fimH30	C
AUSMDU00010591	O25:H4	O25	H4	KL10	K7	fimH30	C
AUSMDU00010592	O25:H4	O25	H4	KL183	-	fimH30	C
AUSMDU00010594	O25:H4	O25	H4	KL6	K5	fimH30	C
AUSMDU00010595	O25:H4	O25	H4	KL3	K2	fimH30	C
AUSMDU00010599	O25:H4	O25	H4	KL6	K5	fimH30	C
AUSMDU00010600	O25:H4	O25	H4	KL6	K5	fimH30	C
AUSMDU00010601	O25:H4	O25	H4	KL10	K7	fimH30	C
AUSMDU00010603	-:H5	-	H5	KL40	K15	fimH41	A
AUSMDU00010604	-:H5	-	H5	KL40	K15	fimH41	A
AUSMDU00010641	O25:H4	O25	H4	KL6	K5	fimH30	C
AUSMDU00010642	O25:H4	O25	H4	KL91	-	fimH30	C
AUSMDU00010644	O153:H4	O153	H4	KL30	-	fimH30	C
AUSMDU00010649	O25:H4	O25	H4	KL91	-	fimH30	C
AUSMDU00010652	O25:H4	O25	H4	KL6	K5	fimH30	C
AUSMDU00010654	O25:H4	O25	H4	KL58	-	fimH30	C
AUSMDU00010662	O16:H5	O16	H5	KL12	K82	fimH41	A
AUSMDU00010777	O25:H4	O25	H4	KL3	K2	fimH30	C
AUSMDU00010783	O25:H4	O25	H4	KL6	K5	fimH30	C
AUSMDU00010788	O25:H4	O25	H4	KL6	K5	fimH30	C
AUSMDU00010798	O16:H5	O16	H5	KL183	-	fimH41	A
AUSMDU00010800	O25:H4	O25	H4	KL91	-	fimH41	A
AUSMDU00010801	O25:H4	O25	H4	KL2	K100	fimH30	C
AUSMDU00010809	O25:H4	O25	H4	KL6	K5	fimH30	C
AUSMDU00010810	O25:H4	O25	H4	KL91	-	fimH30	C
AUSMDU00010811	O25:H4	O25	H4	KL6	K5	fimH30	C
AUSMDU00010817	O25:H4	O25	H4	KL2	K100	fimH30	C
AUSMDU00010930	O25:H4	O25	H4	KL91	-	fimH2185	-
AUSMDU00010931	O25:H4	O25	H4	KL3	K2	fimH30	C
AUSMDU00010932	O25:H4	O25	H4	KL3	K2	fimH30	C
AUSMDU00010935	O25:H4	O25	H4	KL126	-	fimH30	C
AUSMDU00011213	O25:H4	O25	H4	KL6	K5	fimH30	C
AUSMDU00011304	O25:H4	O25	H4	KL6	K5	fimH41	A
AUSMDU00011305	-:H4	-	H4	KL3	K2	fimH30	C
AUSMDU00011307	O16:H5	O16	H5	KL12	K82	fimH41	A
AUSMDU00011308	O25:H4	O25	H4	KL6	K5	fimH30	C
AUSMDU00011310	O25:H4	O25	H4	KL6	K5	fimH30	C
AUSMDU00011316	O25:H4	O25	H4	KL16	K14	fimH30	C
AUSMDU00011318	O25:H4	O25	H4	KL3	K2	fimH30	C
AUSMDU00011364	O25:H4	O25	H4	KL91	-	fimH30	C
AUSMDU00011366	O25:H4	O25	H4	KL10	K7	fimH30	C
AUSMDU00011372	O25:H4	O25	H4	KL6	K5	fimH30	C
AUSMDU00011378	O25:H4	O25	H4	KL6	K5	fimH99	-
AUSMDU00011379	O25:H4	O25	H4	KL3	K2	fimH30	C
AUSMDU00011380	O25:H4	O25	H4	KL6	K5	fimH30	C
AUSMDU00011687	O25:H4	O25	H4	KL42	-	fimH30	C
AUSMDU00011688	O25:H4	O25	H4	KL6	K5	fimH30	C
AUSMDU00011689	O25:H4	O25	H4	KL6	K5	fimH30	C
AUSMDU00011690	O25:H4	O25	H4	KL6	K5	fimH30	C
AUSMDU00011692	O25:H4	O25	H4	KL91	-	fimH30	C
AUSMDU00011694	O25:H4	O25	H4	KL6	K5	fimH30	C
AUSMDU00011700	O25:H4	O25	H4	KL6	K5	fimH30	C
AUSMDU00011712	O25:H4	O25	H4	KL6	K5	fimH30	C
AUSMDU00011816	O25:H4	O25	H4	KL6	K5	fimH30	C
AUSMDU00011819	O16:H5	O16	H5	KL40	K15	fimH41	A
AUSMDU00011820	O25:H4	O25	H4	KL3	K2	fimH30	C
AUSMDU00011825	O25:H4	O25	H4	KL6	K5	fimH30	C
AUSMDU00011867	O25:H4	O25	H4	KL6	K5	fimH30	C
AUSMDU00011868	O25:H4	O25	H4	KL91	-	fimH41	A
AUSMDU00011871	O153:H4	O153	H4	KL30	-	fimH30	C
AUSMDU00011872	O25:H4	O25	H4	KL11	K52	fimH30	C
AUSMDU00011876	O16:H5	O16	H5	KL40	K15	fimH41	A
AUSMDU00011889	O25:H4	O25	H4	KL6	K5	fimH30	C
AUSMDU00011890	O25:H4	O25	H4	KL6	K5	fimH30	C
AUSMDU00012228	O25:H4	O25	H4	KL3	K2	fimH30	C
AUSMDU00012229	O25:H4	O25	H4	KL6	K5	fimH30	C
AUSMDU00012230	O25:H4	O25	H4	KL91	-	fimH30	C
AUSMDU00012375	O25:H4	O25	H4	KL3	K2	fimH30	C
AUSMDU00012377	O25:H4	O25	H4	KL6	K5	fimH30	C
AUSMDU00012379	O25:H4	O25	H4	KL126	-	fimH30	C
AUSMDU00012527	O25:H4	O25	H4	KL6	K5	fimH30	C
AUSMDU00012787	O25:H4	O25	H4	KL86	K12	fimH30	C
AUSMDU00013443	O25:H4	O25	H4	KL6	K5	fimH30	C
AUSMDU00013444	O25:H4	O25	H4	KL3	K2	fimH30	C
AUSMDU00013445	O25:H4	O25	H4	KL10	K7	fimH30	C
AUSMDU00013447	O25:H4	O25	H4	KL3	K2	fimH30	C
AUSMDU00013694	O25:H4	O25	H4	KL6	K5	fimH41	A
AUSMDU00013701	O25:H4	O25	H4	KL6	K5	fimH30	C
AUSMDU00013703	O25:H4	O25	H4	KL6	K5	fimH30	C
AUSMDU00013946	O25:H4	O25	H4	KL6	K5	fimH30	C
AUSMDU00014023	O25:H4	O25	H4	KL6	K5	fimH30	C
AUSMDU00014653	O25:H4	O25	H4	KL6	K5	fimH30	C
AUSMDU00014720	O25:H4	O25	H4	KL10	K7	fimH30	C
AUSMDU00014862	O25:H4	O25	H4	KL6	K5	fimH99	-
AUSMDU00014865	O25:H4	O25	H4	KL6	K5	fimH99	-
AUSMDU00014866	O25:H4	O25	H4	KL6	K5	fimH30	C
AUSMDU00015254	O25:H4	O25	H4	KL3	K2	fimH30	C
AUSMDU00015271	O25:H4	O25	H4	KL10	K7	fimH30	C
AUSMDU00015471	O25:H4	O25	H4	KL6	K5	fimH30	C
AUSMDU00015474	O25:H4	O25	H4	KL3	K2	fimH30	C
AUSMDU00015476	O25:H4	O25	H4	KL91	-	fimH41	A
AUSMDU00015478	O25:H4	O25	H4	KL6	K5	fimH30	C
AUSMDU00015480	O25:H4	O25	H4	KL3	K2	fimH30	C
AUSMDU00015544	O25:H4	O25	H4	KL91	-	fimH30	C
AUSMDU00015550	O16:H5	O16	H5	KL6	K5	fimH41	A
AUSMDU00015553	O25:H4	O25	H4	KL112	-	fimH30	C
AUSMDU00015554	-:H4	-	H4	KL6	K5	fimH30	C
AUSMDU00015558	O25:H4	O25	H4	KL6	K5	fimH30	C
AUSMDU00015559	O25:H4	O25	H4	KL6	K5	fimH30	C
AUSMDU00015562	O25:H4	O25	H4	KL6	K5	fimH30	C
AUSMDU00015563	O16:H5	O16	H5	KL40	K15	fimH41	A
AUSMDU00015570	O25:H4	O25	H4	KL6	K5	fimH30	C
AUSMDU00015575	-:H5	-	H5	KL40	K15	fimH41	A
AUSMDU00015577	O16:H5	O16	H5	KL40	K15	fimH41	A
AUSMDU00015588	O25:H4	O25	H4	KL42	-	fimH30	C
AUSMDU00015594	O25:H4	O25	H4	KL91	-	fimH30	C
AUSMDU00015596	O25:H4	O25	H4	KL6	K5	fimH41	A
AUSMDU00015597	O25:H4	O25	H4	KL2	K100	fimH30	C
AUSMDU00015598	O25:H4	O25	H4	KL6	K5	fimH30	C
AUSMDU00015599	O25:H4	O25	H4	KL3	K2	fimH30	C
AUSMDU00015600	O25:H4	O25	H4	KL86	K12	fimH30	C
AUSMDU00015601	O25:H4	O25	H4	KL16	K14	fimH30	C
AUSMDU00015662	O16:H5	O16	H5	KL40	K15	fimH41	A
AUSMDU00015666	O25:H4	O25	H4	KL6	K5	fimH30	C
AUSMDU00015667	O25:H4	O25	H4	KL6	K5	fimH30	C
AUSMDU00015669	O25:H4	O25	H4	KL6	K5	fimH30	C
AUSMDU00015671	O25:H4	O25	H4	KL6	K5	fimH30	C
AUSMDU00015672	O16:H5	O16	H5	KL183	-	fimH41	A
AUSMDU00015681	O25:H4	O25	H4	KL3	K2	fimH30	C
AUSMDU00015684	O16:H5	O16	H5	KL40	K15	fimH41	A
AUSMDU00015689	O25:H4	O25	H4	KL91	-	fimH30	C
AUSMDU00015690	O25:H4	O25	H4	KL6	K5	fimH30	C
AUSMDU00015701	O25:H4	O25	H4	KL42	-	fimH2367	-
AUSMDU00015702	O25:H4	O25	H4	KL58	-	fimH30	C
AUSMDU00015705	O25:H4	O25	H4	KL6	K5	fimH30	C
AUSMDU00015748	O16:H5	O16	H5	KL12	K82	fimH41	A
AUSMDU00015749	O25:H4	O25	H4	KL10	K7	fimH30	C
AUSMDU00015756	O25:H4	O25	H4	KL6	K5	fimH30	C
AUSMDU00015759	-:H4	-	H4	KL6	K5	fimH30	C
AUSMDU00015760	O25:H4	O25	H4	KL91	-	fimH99	-
AUSMDU00015761	O25:H4	O25	H4	KL91	-	fimH99	-
AUSMDU00015764	O25:H4	O25	H4	KL10	K7	fimH30	C
AUSMDU00015771	O25:H4	O25	H4	KL6	K5	fimH30	C
AUSMDU00015792	O25:H4	O25	H4	KL91	-	fimH30	C
AUSMDU00015797	O25:H4	O25	H4	KL86	K12	fimH30	C
AUSMDU00015798	O25:H4	O25	H4	KL183	-	fimH30	C
AUSMDU00015799	O25:H4	O25	H4	KL42	-	fimH30	C
AUSMDU00015805	O25:H4	O25	H4	KL42	-	fimH30	C
AUSMDU00015808	O25:H4	O25	H4	KL6	K5	fimH30	C
AUSMDU00015809	O25:H4	O25	H4	KL6	K5	fimH30	C
AUSMDU00015811	O25:H4	O25	H4	KL91	-	fimH30	C
AUSMDU00015814	O25:H4	O25	H4	KL3	K2	fimH30	C
AUSMDU00015816	O25:H4	O25	H4	KL91	-	fimH30	C
AUSMDU00015818	O25:H4	O25	H4	KL91	-	fimH30	C
AUSMDU00015825	O16:H5	O16	H5	KL3	K2	fimH41	A
AUSMDU00015826	O25:H4	O25	H4	KL6	K5	fimH30	C
AUSMDU00015828	O25:H4	O25	H4	KL126	-	fimH30	C
AUSMDU00015846	O25:H4	O25	H4	KL6	K5	fimH30	C
AUSMDU00015847	O25:H4	O25	H4	KL6	K5	fimH30	C
AUSMDU00015962	O25:H4	O25	H4	KL6	K5	fimH30	C
AUSMDU00015969	O16:H5	O16	H5	KL12	K82	fimH41	A
AUSMDU00015971	O25:H4	O25	H4	KL42	-	fimH30	C
AUSMDU00015974	O25:H4	O25	H4	KL3	K2	fimH30	C
AUSMDU00015977	O25:H4	O25	H4	KL6	K5	fimH30	C
AUSMDU00015980	O25:H4	O25	H4	KL3	K2	fimH30	C
AUSMDU00015983	O25:H4	O25	H4	KL16	K14	fimH30	C
AUSMDU00015990	O16:H5	O16	H5	KL183	-	fimH41	A
AUSMDU00015995	O25:H4	O25	H4	KL6	K5	fimH30	C
AUSMDU00015996	O25:H4	O25	H4	KL126	-	fimH30	C
AUSMDU00015998	O25:H4	O25	H4	KL91	-	fimH30	C
AUSMDU00016000	O25:H4	O25	H4	KL6	K5	fimH30	C
AUSMDU00016002	O25:H4	O25	H4	KL42	-	fimH30	C
AUSMDU00016014	O25:H4	O25	H4	KL91	-	fimH30	C
AUSMDU00016141	O25:H4	O25	H4	KL16	K14	fimH30	C
AUSMDU00016142	O16:H5	O16	H5	KL2	K100	fimH41	A
AUSMDU00016144	O25:H4	O25	H4	KL42	-	fimH30	C
AUSMDU00016148	O25:H4	O25	H4	KL3	K2	fimH30	C
AUSMDU00016151	O16:H5	O16	H5	KL40	K15	fimH41	A
AUSMDU00016156	O25:H4	O25	H4	KL6	K5	fimH30	C
AUSMDU00016157	O25:H4	O25	H4	KL3	K2	fimH30	C
AUSMDU00016158	O25:H4	O25	H4	KL3	K2	fimH30	C
AUSMDU00016159	O25:H4	O25	H4	KL6	K5	fimH41	A
AUSMDU00016160	O25:H4	O25	H4	KL3	K2	fimH30	C
AUSMDU00016166	O25:H4	O25	H4	KL112	-	fimH30	C
AUSMDU00016167	O25:H4	O25	H4	KL3	K2	fimH30	C
AUSMDU00016169	O25:H4	O25	H4	KL6	K5	fimH30	C
AUSMDU00016170	O25:H4	O25	H4	KL6	K5	fimH30	C
AUSMDU00016175	O25:H4	O25	H4	KL6	K5	fimH30	C
AUSMDU00016177	O25:H4	O25	H4	KL3	K2	fimH30	C
AUSMDU00016279	O16:H5	O16	H5	KL40	K15	fimH41	A
AUSMDU00016281	O25:H4	O25	H4	KL6	K5	fimH30	C
AUSMDU00016283	O25:H4	O25	H4	KL86	K12	fimH30	C
AUSMDU00016284	O25:H4	O25	H4	KL6	K5	fimH30	C
AUSMDU00016427	O25:H4	O25	H4	KL6	K5	fimH30	C
AUSMDU00016433	O25:H4	O25	H4	KL6	K5	fimH30	C
AUSMDU00016438	O25:H4	O25	H4	KL6	K5	fimH30	C
AUSMDU00016439	O25:H4	O25	H4	KL6	K5	fimH99	-
AUSMDU00016440	O25:H4	O25	H4	KL6	K5	fimH30	C
AUSMDU00016510	O25:H4	O25	H4	KL91	-	fimH30	C
AUSMDU00016512	O25:H4	O25	H4	KL6	K5	fimH30	C
AUSMDU00016516	O25:H4	O25	H4	KL6	K5	fimH30	C
AUSMDU00016519	O25:H4	O25	H4	KL3	K2	fimH30	C
AUSMDU00016634	O25:H4	O25	H4	KL6	K5	fimH30	C
AUSMDU00016635	O16:H5	O16	H5	KL183	-	fimH41	A
AUSMDU00016636	O25:H4	O25	H4	KL6	K5	fimH30	C
AUSMDU00016858	O25:H4	O25	H4	KL3	K2	fimH30	C
AUSMDU00016859	O25:H4	O25	H4	KL6	K5	fimH30	C
AUSMDU00016901	O25:H4	O25	H4	KL42	-	fimH30	C
AUSMDU00016920	O25:H4	O25	H4	KL6	K5	fimH30	C
AUSMDU00016921	O25:H4	O25	H4	KL6	K5	fimH30	C
AUSMDU00016952	O25:H4	O25	H4	KL3	K2	fimH30	C
AUSMDU00017024	O25:H4	O25	H4	KL91	-	fimH30	C
AUSMDU00017095	O25:H4	O25	H4	KL42	-	fimH30	C
AUSMDU00017096	O25:H4	O25	H4	KL126	-	fimH30	C
AUSMDU00017098	O25:H4	O25	H4	KL3	K2	fimH30	C
AUSMDU00017100	O25:H4	O25	H4	KL11	K52	fimH30	C
AUSMDU00017101	O25:H4	O25	H4	KL6	K5	fimH30	C
AUSMDU00017116	O25:H4	O25	H4	KL16	K14	fimH30	C
AUSMDU00017117	O25:H4	O25	H4	KL3	K2	fimH30	C
AUSMDU00017120	O25:H4	O25	H4	KL44	-	fimH30	C
AUSMDU00017137	O25:H4	O25	H4	KL6	K5	fimH30	C
AUSMDU00017139	O25:H4	O25	H4	KL6	K5	fimH30	C
AUSMDU00017144	O25:H4	O25	H4	KL3	K2	fimH30	C
AUSMDU00017248	O25:H4	O25	H4	KL6	K5	fimH30	C
AUSMDU00017249	O25:H4	O25	H4	KL42	-	fimH30	C
AUSMDU00017268	O25:H4	O25	H4	KL3	K2	fimH30	C
AUSMDU00017269	O25:H4	O25	H4	KL126	-	fimH30	C
AUSMDU00017424	O25:H4	O25	H4	KL3	K2	fimH30	C
AUSMDU00017426	O25:H4	O25	H4	KL91	-	fimH30	C
AUSMDU00017587	O25:H4	O25	H4	KL6	K5	fimH30	C
AUSMDU00017737	O25:H4	O25	H4	KL3	K2	fimH30	C
AUSMDU00017743	O25:H4	O25	H4	KL3	K2	fimH30	C
AUSMDU00017776	O25:H4	O25	H4	KL3	K2	fimH30	C
AUSMDU00017840	O25:H4	O25	H4	KL6	K5	fimH30	C
AUSMDU00017959	O25:H4	O25	H4	KL6	K5	fimH30	C
AUSMDU00017962	O25:H4	O25	H4	KL6	K5	fimH30	C
AUSMDU00018276	O25:H4	O25	H4	KL6	K5	fimH30	C
AUSMDU00018285	O25:H4	O25	H4	KL6	K5	fimH30	C
AUSMDU00018362	O25:H4	O25	H4	KL3	K2	fimH30	C
AUSMDU00018481	O16:H5	O16	H5	KL40	K15	fimH41	A
AUSMDU00018642	O25:H4	O25	H4	KL16	K14	fimH30	C
AUSMDU00018645	O25:H4	O25	H4	KL6	K5	fimH30	C
AUSMDU00018798	O25:H4	O25	H4	KL6	K5	fimH30	C
AUSMDU00018818	O25:H4	O25	H4	KL3	K2	fimH30	C
AUSMDU00018819	O25:H4	O25	H4	KL6	K5	fimH30	C
AUSMDU00018821	O25:H4	O25	H4	KL6	K5	fimH30	C
AUSMDU00018823	O25:H4	O25	H4	KL3	K2	fimH30	C
AUSMDU00018863	O25:H4	O25	H4	KL3	K2	fimH30	C
AUSMDU00019173	O25:H4	O25	H4	KL9	K20	fimH30	C
AUSMDU00019215	O25:H4	O25	H4	KL6	K5	fimH30	C
AUSMDU00019217	O25:H4	O25	H4	KL10	K7	fimH30	C
AUSMDU00019218	O25:H4	O25	H4	KL6	K5	fimH30	C
AUSMDU00019219	O25:H4	O25	H4	KL42	-	fimH30	C
AUSMDU00019222	O25:H4	O25	H4	KL91	-	fimH30	C
AUSMDU00019226	O16:H5	O16	H5	KL40	K15	fimH41	A
AUSMDU00019227	O25:H4	O25	H4	KL3	K2	fimH30	C
AUSMDU00019229	O25:H4	O25	H4	KL3	K2	fimH30	C
AUSMDU00019230	O25:H4	O25	H4	KL6	K5	fimH30	C
AUSMDU00019235	O25:H4	O25	H4	KL10	K7	fimH30	C
AUSMDU00019239	O25:H4	O25	H4	KL6	K5	fimH30	C
AUSMDU00019240	O16:H5	O16	H5	KL2	K100	fimH41	A
AUSMDU00019241	O25:H4	O25	H4	KL6	K5	fimH30	C
AUSMDU00019301	O25:H4	O25	H4	KL6	K5	fimH30	C
AUSMDU00019302	O25:H4	O25	H4	KL6	K5	fimH30	C
AUSMDU00019308	O25:H4	O25	H4	KL6	K5	fimH30	C
AUSMDU00019323	O25:H4	O25	H4	KL40	K15	fimH41	A
AUSMDU00019332	O25:H4	O25	H4	KL91	-	fimH30	C
AUSMDU00019336	O16:H5	O16	H5	KL6	K5	fimH41	A
AUSMDU00019337	O16:H5	O16	H5	KL183	-	fimH41	A
AUSMDU00019345	O25:H4	O25	H4	KL181	-	fimH30	C
AUSMDU00019347	O25:H4	O25	H4	KL6	K5	fimH54	-
AUSMDU00019349	O25:H4	O25	H4	KL6	K5	fimH30	C
AUSMDU00019350	O25:H4	O25	H4	KL6	K5	fimH30	C
AUSMDU00019351	O25:H4	O25	H4	KL3	K2	fimH30	C
AUSMDU00019353	O25:H4	O25	H4	KL58	-	fimH30	C
AUSMDU00019354	O25:H4	O25	H4	KL6	K5	fimH30	C
AUSMDU00019356	O25:H4	O25	H4	KL6	K5	fimH30	C
AUSMDU00019357	O25:H4	O25	H4	KL6	K5	fimH30	C
AUSMDU00019364	O25:H4	O25	H4	KL91	-	fimH30	C
AUSMDU00019366	O25:H4	O25	H4	KL42	-	fimH30	C
AUSMDU00019367	O16:H5	O16	H5	KL40	K15	fimH41	A
AUSMDU00019370	O25:H4	O25	H4	KL6	K5	fimH99	-
AUSMDU00019371	O25:H4	O25	H4	KL6	K5	fimH30	C
AUSMDU00019500	O25:H4	O25	H4	KL6	K5	fimH30	C
AUSMDU00019501	O16:H5	O16	H5	KL3	K2	fimH41	A
AUSMDU00019503	O16:H5	O16	H5	KL2	K100	fimH41	A
AUSMDU00019504	O25:H4	O25	H4	KL3	K2	fimH30	C
AUSMDU00019559	O25:H4	O25	H4	KL3	K2	fimH30	C
AUSMDU00019560	O25:H4	O25	H4	KL6	K5	fimH30	C
AUSMDU00019678	-:H4	-	H4	KL126	-	fimH30	C
AUSMDU00019684	O25:H4	O25	H4	KL91	-	fimH30	C
AUSMDU00019838	O25:H4	O25	H4	KL3	K2	fimH99	-
AUSMDU00019929	O25:H4	O25	H4	KL3	K2	fimH30	C
AUSMDU00019931	O16:H5	O16	H5	KL40	K15	fimH41	A
AUSMDU00019935	O25:H4	O25	H4	KL6	K5	fimH30	C
AUSMDU00019936	O25:H4	O25	H4	KL6	K5	fimH30	C
AUSMDU00019967	O25:H4	O25	H4	KL42	-	fimH30	C
AUSMDU00019968	O25:H4	O25	H4	KL6	K5	fimH30	C
AUSMDU00019972	O25:H4	O25	H4	KL6	K5	fimH30	C
AUSMDU00019980	O25:H4	O25	H4	KL6	K5	fimH30	C
AUSMDU00020024	O25:H4	O25	H4	KL91	-	fimH30	C
AUSMDU00020026	O25:H4	O25	H4	KL3	K2	fimH30	C
AUSMDU00020027	O25:H4	O25	H4	KL42	-	fimH30	C
AUSMDU00020089	O25:H4	O25	H4	KL16	K14	fimH30	C
AUSMDU00020090	O25:H4	O25	H4	KL3	K2	fimH30	C
AUSMDU00020091	O25:H4	O25	H4	KL6	K5	fimH30	C
AUSMDU00020092	O25:H4	O25	H4	KL91	-	fimH30	C
AUSMDU00020094	O25:H4	O25	H4	KL3	K2	fimH30	C
AUSMDU00020278	O25:H4	O25	H4	KL6	K5	fimH30	C
AUSMDU00020287	O25:-	O25	-	KL91	-	fimH30	C
AUSMDU00020292	O25:H4	O25	H4	KL6	K5	fimH30	C
AUSMDU00020294	O25:H4	O25	H4	KL6	K5	fimH30	C
AUSMDU00020295	O25:H4	O25	H4	KL6	K5	fimH30	C
AUSMDU00020296	O25:H4	O25	H4	KL6	K5	fimH30	C
AUSMDU00020300	O16:H5	O16	H5	KL40	K15	fimH41	A
AUSMDU00020302	O25:H4	O25	H4	KL6	K5	fimH30	C
AUSMDU00020304	O25:H4	O25	H4	KL6	K5	fimH30	C
AUSMDU00020385	O25:H4	O25	H4	KL3	K2	fimH30	C
AUSMDU00020390	O25:H4	O25	H4	KL6	K5	fimH30	C
AUSMDU00020476	O25:H4	O25	H4	KL6	K5	fimH30	C
AUSMDU00020477	O25:H4	O25	H4	KL3	K2	fimH30	C
AUSMDU00020483	O25:H4	O25	H4	KL9	K20	fimH30	C
AUSMDU00020484	O25:H4	O25	H4	KL86	K12	fimH30	C
AUSMDU00020497	O25:H4	O25	H4	KL42	-	fimH30	C
AUSMDU00020499	O25:H4	O25	H4	KL6	K5	fimH30	C
AUSMDU00020554	O16:H5	O16	H5	KL3	K2	fimH41	A
AUSMDU00020909	O25:H4	O25	H4	KL6	K5	fimH30	C
AUSMDU00020914	O25:H4	O25	H4	KL6	K5	fimH54	-
AUSMDU00020918	O25:H4	O25	H4	KL11	K52	fimH30	C
AUSMDU00020927	O25:H4	O25	H4	KL3	K2	fimH30	C
AUSMDU00020930	O25:H4	O25	H4	KL3	K2	fimH30	C
AUSMDU00020936	O25:H4	O25	H4	KL6	K5	fimH30	C
AUSMDU00020945	O25:H4	O25	H4	KL3	K2	fimH30	C
AUSMDU00020946	-:H4	-	H4	KL91	-	fimH30	C
AUSMDU00020947	O25:H4	O25	H4	KL91	-	fimH30	C
AUSMDU00020976	O25:H4	O25	H4	KL6	K5	fimH30	C
AUSMDU00021201	O25:H4	O25	H4	KL3	K2	fimH30	C
AUSMDU00021243	O25:H4	O25	H4	KL91	-	fimH30	C
AUSMDU00021249	O16:H5	O16	H5	KL3	K2	fimH41	A
AUSMDU00021457	O25:H4	O25	H4	KL3	K2	fimH30	C
AUSMDU00021636	O25:H4	O25	H4	KL6	K5	fimH30	C
AUSMDU00021639	O25:H4	O25	H4	KL3	K2	fimH30	C
AUSMDU00021642	O25:H4	O25	H4	KL112	-	fimH30	C
AUSMDU00021651	O25:H4	O25	H4	KL11	K52	fimH30	C
AUSMDU00021652	O25:H4	O25	H4	KL6	K5	fimH30	C
AUSMDU00021660	O25:H4	O25	H4	KL6	K5	fimH30	C
AUSMDU00021666	O16:H5	O16	H5	KL40	K15	fimH41	A
AUSMDU00021682	O16:H5	O16	H5	KL3	K2	fimH41	A
AUSMDU00021684	O25:H4	O25	H4	KL6	K5	fimH30	C
AUSMDU00021866	O25:H4	O25	H4	KL91	-	fimH30	C
AUSMDU00021890	O25:H4	O25	H4	KL6	K5	fimH30	C
AUSMDU00022081	O25:H4	O25	H4	KL6	K5	fimH30	C
AUSMDU00022084	-:H4	-	H4	KL6	K5	fimH30	C
AUSMDU00022381	O25:H4	O25	H4	KL3	K2	fimH30	C
AUSMDU00022383	O25:H4	O25	H4	KL6	K5	fimH30	C
AUSMDU00022384	O25:H4	O25	H4	KL91	-	fimH30	C
AUSMDU00022385	O25:H4	O25	H4	KL6	K5	fimH30	C
AUSMDU00022386	O25:H4	O25	H4	KL42	-	fimH30	C
AUSMDU00022389	O25:H4	O25	H4	KL6	K5	fimH30	C
AUSMDU00022403	O25:H4	O25	H4	KL3	K2	fimH30	C
AUSMDU00022404	O16:H5	O16	H5	KL40	K15	fimH41	A
AUSMDU00022405	O25:H4	O25	H4	KL6	K5	fimH99	-
AUSMDU00022542	O25:H4	O25	H4	KL6	K5	fimH30	C
AUSMDU00022545	O25:H4	O25	H4	KL91	-	fimH30	C
AUSMDU00022546	O16:H5	O16	H5	KL40	K15	fimH41	A
AUSMDU00022550	O25:H4	O25	H4	KL11	K52	fimH30	C
AUSMDU00022551	O25:H4	O25	H4	KL91	-	fimH30	C
AUSMDU00022555	O25:H4	O25	H4	KL6	K5	fimH30	C
AUSMDU00022556	O25:H4	O25	H4	KL6	K5	fimH30	C
AUSMDU00022557	O25:H4	O25	H4	KL126	-	fimH30	C
AUSMDU00022558	O25:H4	O25	H4	KL6	K5	fimH99	-
AUSMDU00022561	O16:H5	O16	H5	KL6	K5	fimH41	A
AUSMDU00022562	O16:H5	O16	H5	KL40	K15	fimH41	A
AUSMDU00022563	O25:H4	O25	H4	KL42	-	fimH30	C
AUSMDU00022566	O25:H4	O25	H4	KL6	K5	fimH30	C
AUSMDU00022587	O16:H5	O16	H5	KL3	K2	fimH41	A
AUSMDU00022679	O25:H4	O25	H4	KL58	-	fimH30	C
AUSMDU00022682	O25:H4	O25	H4	KL126	-	fimH30	C
AUSMDU00022683	O25:H4	O25	H4	KL44	-	fimH30	C
AUSMDU00022779	O25:H4	O25	H4	KL6	K5	fimH30	C
AUSMDU00022919	O25:H4	O25	H4	KL126	-	fimH30	C
AUSMDU00022968	O25:H4	O25	H4	KL6	K5	fimH30	C
AUSMDU00022969	O25:H4	O25	H4	KL6	K5	fimH30	C
AUSMDU00023160	O25:H4	O25	H4	KL6	K5	fimH30	C
AUSMDU00023162	O25:H4	O25	H4	KL10	K7	fimH30	C
AUSMDU00023207	O25:H4	O25	H4	KL6	K5	fimH99	-
AUSMDU00023212	O25:H4	O25	H4	KL6	K5	fimH30	C
AUSMDU00023215	O25:H4	O25	H4	KL91	-	fimH30	C
AUSMDU00023219	O25:H4	O25	H4	KL6	K5	fimH30	C
AUSMDU00023220	O16:H5	O16	H5	KL40	K15	fimH41	A
AUSMDU00023228	O25:H4	O25	H4	KL6	K5	fimH30	C
AUSMDU00023315	O25:H4	O25	H4	KL3	K2	fimH30	C
AUSMDU00023316	O25:H4	O25	H4	KL6	K5	fimH30	C
AUSMDU00024061	O25:H4	O25	H4	KL3	K2	fimH30	C
AUSMDU00024068	O25:H4	O25	H4	KL16	K14	fimH30	C
AUSMDU00034339	O7:H4	O7	H4	KL23	-	-	-
AUSMDU00034352	O6:H31	O6	H31	KL3	K2	-	-
AUSMDU00034353	O25:H4	O25	H4	KL126	-	fimH30	C
AUSMDU00034354	O25:H4	O25	H4	KL6	K5	fimH30	C
AUSMDU00034355	O25:H4	O25	H4	KL10	K7	fimH30	C
AUSMDU00034356	O25:H4	O25	H4	KL10	K7	fimH30	C
AUSMDU00034357	O107/O117:H5	O107/O117	H5	KL3	K2	fimH41	A
AUSMDU00034358	O25:H4	O25	H4	KL6	K5	fimH30	C
AUSMDU00034359	O25:H4	O25	H4	KL6	K5	fimH30	C
AUSMDU00034360	O25:H4	O25	H4	KL3	K2	fimH30	C
AUSMDU00034361	O16:H5	O16	H5	KL2	K100	fimH89	-
AUSMDU00034362	O16:H5	O16	H5	KL2	K100	fimH41	A
AUSMDU00034363	O16:H5	O16	H5	KL2	K100	fimH41	A
AUSMDU00034364	O25:H4	O25	H4	KL6	K5	fimH30	C
AUSMDU00034365	O25:H4	O25	H4	KL6	K5	fimH30	C
AUSMDU00034366	O16:H5	O16	H5	KL2	K100	fimH41	A
AUSMDU00034367	O25:-	O25	-	KL6	K5	fimH54	-

## Sheet: S7
	Table S7: Antimicrobial resistance (AMR) genotypic profiles of isolates
Isolate ID	ESBL	Beta-lactamase (not ESBL or carbapenemase)	ESBL (AmpC type)	Trimethoprim	Sulfonamide	Macrolide	Tetracycline	Streptomycin	Gentamicin	Other Aminoglycosides	Aminoglycosides (Ribosomal methyltransferase)	Chloramphenicol	Rifamycin	Colistin	Lincosamides	Nitrofurantoin	Phenicol/Quinolone	Other antimicrobial
AUSMDU00007305	blaCTX-M-15	blaTEM-1	-	-	-	-	-	-	aac(3)-IId	-	-	-	-	-	-	-	-	cyaA_S352T
AUSMDU00007306	blaCTX-M-27	-	-	dfrA17	sul1	mph(A)	tet(A)	aadA5	-	-	-	-	-	-	-	-	-	-
AUSMDU00007334	blaCTX-M-14	blaTEM-1	-	dfrA17	sul1	mph(A)	tet(A)	aadA5	aac(3)-IId	-	-	-	-	-	-	-	-	-
AUSMDU00007342	blaCTX-M-27	-	-	dfrA17	sul1	mph(A)	tet(A)	aadA5	-	-	-	-	-	-	-	-	-	-
AUSMDU00007413	blaCTX-M-15	blaTEM-1	-	dfrA7	sul1	erm(B)	tet(D)	aph(3'')-Ib	-	-	-	catA1	-	-	-	-	-	cyaA_S352T
AUSMDU00007415	blaCTX-M-15	-	-	dfrA14	-	mph(A)	tet(B)	-	-	-	-	-	-	-	-	-	-	-
AUSMDU00007417	blaCTX-M-15	blaOXA-1	-	dfrA17	sul1	mph(A)	-	aadA5	aac(3)-IIe	aac(6')-Ib-cr5	-	catB3	-	-	-	-	-	-
AUSMDU00007430	blaCTX-M-27	-	-	dfrA17	sul1	mph(A)	tet(A)	aadA5	-	-	-	-	-	-	-	-	-	-
AUSMDU00007438	blaCTX-M-15	blaOXA-1	-	dfrA17	sul1	mph(A)	tet(A)	aadA5	aac(3)-Iie	aac(6')-Ib-cr5	-	catB3	-	-	-	-	-	-
AUSMDU00007440	blaCTX-M-27	-	-	-	-	-	-	-	-	-	-	-	-	-	-	-	-	-
AUSMDU00007442	blaCTX-M-15	blaTEM-1	-	-	-	-	tet(B)	-	aac(3)-IId	-	-	-	-	-	-	-	-	-
AUSMDU00007445	blaCTX-M-15	blaOXA-1	-	dfrA17	sul1	mph(A)	tet(A)	aadA5	aac(3)-IId	aac(6')-Ib-cr5	-	catB3	-	-	-	-	-	-
AUSMDU00007446	blaCTX-M-27	-	-	-	-	-	-	-	-	-	-	-	-	-	-	-	-	-
AUSMDU00007447	blaCTX-M-27	-	-	-	-	-	tet(A)	-	-	-	-	-	-	-	-	-	-	-
AUSMDU00007449	blaCTX-M-14	blaTEM-1	-	dfrA17	sul1	mph(A)	tet(A)	aadA5	aac(3)-IId	-	-	-	-	-	-	-	-	-
AUSMDU00007516	blaCTX-M-55	blaTEM-1	-	dfrA17	-	-	tet(B)	-	aac(3)-IId	-	-	-	-	-	-	-	-	cyaA_S352T
AUSMDU00007517	blaCTX-M-15	blaOXA-1	-	dfrA17	sul1	mph(A)	tet(A)	aadA5	-	aac(6')-Ib-cr5	-	catB3	-	-	-	-	-	-
AUSMDU00007518	blaCTX-M-27	blaTEM-1	-	dfrA17	sul1	mph(A)	tet(A)	aadA5	aac(3)-IId	-	-	-	-	-	-	-	-	-
AUSMDU00007520	blaCTX-M-27	-	-	dfrA17	sul1	mph(A)	tet(A)	aadA5	-	-	-	-	-	-	-	-	-	-
AUSMDU00007522	blaCTX-M-15	-	-	dfrA17	sul1	-	-	aadA5	-	-	-	-	-	-	-	-	-	-
AUSMDU00007523	blaCTX-M-15	-	-	dfrA17	sul1	-	-	aadA5	-	-	-	-	-	-	-	-	-	-
AUSMDU00007569	blaCTX-M-27	-	-	dfrA17	sul1	mph(A)	tet(A)	aadA5	-	-	-	-	-	-	-	-	-	-
AUSMDU00007848	-	blaOXA-1	blaCMY-2	dfrA17	sul1	mph(A)	tet(B)	aadA1	ant(2'')-Ia	aac(6')-Ib-cr5	-	catB3	arr-3	-	-	-	-	cyaA_S352T
AUSMDU00007849	blaCTX-M-15	blaTEM-35	-	-	-	-	-	-	-	-	-	-	-	-	-	-	-	cyaA_S352T
AUSMDU00007851	blaCTX-M-27	-	-	dfrA17	sul1	mph(A)	tet(A)	aadA5	-	-	-	-	-	-	-	-	-	-
AUSMDU00007854	blaCTX-M-55	blaTEM-1	-	dfrA17	sul1	erm(B)	-	aadA5	aac(3)-IId	-	-	-	-	mcr-1.1	-	-	-	-
AUSMDU00007855	blaCTX-M-24	blaTEM-1	-	dfrA17	sul1	mph(A)	-	aadA5	aac(3)-IId	-	-	-	-	-	-	-	-	cyaA_S352T
AUSMDU00007857	blaCTX-M-27	-	-	dfrA17	sul2	-	tet(A)	aph(3'')-Ib	-	-	-	-	-	-	-	-	-	-
AUSMDU00007859	blaCTX-M-27	-	-	-	sul1	mph(A)	tet(A)	aph(3'')-Ib	-	-	-	-	-	-	-	-	-	-
AUSMDU00007860	blaCTX-M-15	blaOXA-1	-	dfrA17	sul1	mph(A)	tet(B)	aadA5	-	aac(6')-Ib-cr5	-	catB3	-	-	-	-	-	cyaA_S352T
AUSMDU00007865	blaCTX-M-27	-	-	-	-	-	-	-	-	-	-	-	-	-	-	-	-	-
AUSMDU00007866	blaCTX-M-14	blaOXA-1	-	dfrA17	sul1	mph(A)	tet(A)	aadA5	aac(3)-IIe	aac(6')-Ib-cr5	-	catB3	-	-	-	-	-	-
AUSMDU00007999	-	-	blaCMY-2	-	-	-	tet(B)	-	-	-	-	-	-	-	-	-	-	cyaA_S352T
AUSMDU00008004	blaCTX-M-15	blaOXA-1	-	dfrA1	sul2	erm(B)	tet(B)	aadA1	-	aac(6')-Ib-cr5	-	-	-	-	-	-	-	sat2
AUSMDU00008205	blaCTX-M-15	-	-	-	-	-	-	-	-	-	-	-	-	-	-	-	-	-
AUSMDU00008206	blaCTX-M-14	blaTEM-1	-	-	-	-	-	-	-	-	-	-	-	-	-	-	-	-
AUSMDU00008262	blaCTX-M-24	blaTEM-1	-	dfrA17	sul1	mph(A)	tet(A)	aadA5	aac(3)-IId	-	-	-	-	-	-	-	-	-
AUSMDU00008273	blaCTX-M-27	-	-	-	-	-	-	-	-	-	-	-	-	-	-	-	-	-
AUSMDU00008379	blaCTX-M-24	blaTEM-1	-	dfrA17	sul1	mph(A)	-	aadA5	aac(3)-IId	-	-	-	-	-	-	-	-	cyaA_S352T
AUSMDU00008380	blaCTX-M-27	blaTEM-1	-	-	-	-	-	-	-	-	-	-	-	-	-	-	-	-
AUSMDU00008381	blaCTX-M-27	-	-	dfrA17	sul1	mph(A)	tet(A)	aadA5	-	-	-	-	-	-	-	-	-	-
AUSMDU00008403	blaCTX-M-15	blaOXA-1	-	-	-	-	tet(A)	-	aac(3)-IIe	aac(6')-Ib-cr5	-	catB3	-	-	-	-	-	-
AUSMDU00008404	blaCTX-M-15	blaOXA-1	-	-	-	-	-	-	aac(3)-IIe	aac(6')-Ib-cr5	-	catB3	-	-	-	-	-	-
AUSMDU00008406	blaCTX-M-15	blaOXA-1	-	dfrA17	sul1	mph(A)	tet(A)	aadA5	aac(3)-IIe	aac(6')-Ib-cr5	-	catB3	-	-	-	-	-	-
AUSMDU00008407	blaCTX-M-14	-	-	-	-	-	-	-	aac(3)-IIe	-	-	-	-	-	-	-	-	-
AUSMDU00008410	blaCTX-M-15	blaOXA-1	-	dfrA17	sul1	mph(A)	tet(A)	aadA5	-	aac(6')-Ib-cr5	-	catB3	-	-	-	-	-	-
AUSMDU00008411	blaCTX-M-15	blaOXA-1	-	dfrA17	sul1	mph(A)	tet(A)	aadA5	-	aac(6')-Ib-cr5	-	catB3	-	-	-	-	-	-
AUSMDU00008416	blaCTX-M-14	-	-	-	-	-	-	-	-	-	-	-	-	-	-	-	-	-
AUSMDU00008420	blaCTX-M-27	-	-	dfrA17	sul1	mph(A)	tet(A)	aadA5	-	-	-	-	-	-	-	-	-	cyaA_S352T
AUSMDU00008422	blaCTX-M-15	blaOXA-1	-	dfrA17	sul1	mph(A)	tet(A)	aadA5	aac(3)-IIe	aac(6')-Ib-cr5	-	catB3	-	-	-	-	-	-
AUSMDU00008426	blaCTX-M-15	blaOXA-1	-	-	-	-	tet(A)	-	aac(3)-IIe	aac(6')-Ib-cr5	-	catB3	-	-	-	-	-	-
AUSMDU00008427	blaCTX-M-15	blaTEM-1	-	dfrA17	sul1	mph(A)	tet(A)	aadA5	-	-	-	-	-	-	-	-	-	-
AUSMDU00008434	blaCTX-M-27	blaTEM-1	-	dfrA17	sul1	mph(A)	tet(A)	aadA5	aac(3)-IId	-	-	-	-	-	-	-	-	-
AUSMDU00008437	blaCTX-M-27	-	-	-	-	-	-	-	-	-	-	-	-	-	-	-	-	-
AUSMDU00008438	blaCTX-M-14	blaTEM-1	-	dfrA17	sul1	mph(A)	-	aadA5	aac(3)-IId	-	-	-	-	-	-	-	-	cyaA_S352T
AUSMDU00008441	blaCTX-M-27	-	-	dfrA17	sul1	mph(A)	tet(A)	aadA5	-	-	-	-	-	-	-	-	-	-
AUSMDU00008461	blaCTX-M-27	blaTEM-1	-	-	-	-	-	-	-	-	-	-	-	-	-	-	-	-
AUSMDU00008486	blaCTX-M-27	-	-	dfrA17	sul1	mph(A)	tet(A)	aadA5	-	-	-	-	-	-	-	-	-	-
AUSMDU00008493	blaCTX-M-15	blaTEM-1	-	-	-	-	-	-	-	-	-	-	-	-	-	-	-	-
AUSMDU00008513	blaCTX-M-15	blaTEM-1	blaCMY-42	dfrA17	sul1	erm(B)	tet(B)	aadA5	-	-	-	-	-	-	-	-	-	cyaA_S352T
AUSMDU00008521	blaCTX-M-15	blaTEM-1	-	dfrA7	sul1	erm(B)	tet(D)	aph(3'')-Ib	-	-	-	catA1	-	-	-	-	-	cyaA_S352T
AUSMDU00008522	-	-	blaCMY-2	-	-	-	-	-	-	-	-	-	-	-	-	-	-	-
AUSMDU00008524	blaCTX-M-15	blaOXA-1	-	dfrA1	sul2	-	-	aadA1	-	aac(6')-Ib-cr5	-	catB3	-	-	-	-	-	cyaA_S352T;sat2
AUSMDU00008526	-	blaTEM-1	blaCMY-43	dfrA17	sul1	mph(A)	tet(A)	aadA5	aac(3)-IId	-	-	-	-	-	-	-	-	-
AUSMDU00008533	blaCTX-M-15	blaOXA-1	-	-	-	-	tet(A)	-	aac(3)-IIe	aac(6')-Ib-cr5	-	catB3	-	-	-	-	-	-
AUSMDU00008537	blaCTX-M-27	-	-	dfrA17	sul1	mph(A)	tet(A)	aadA5	-	-	-	-	-	-	-	-	-	-
AUSMDU00008538	blaCTX-M-15	blaTEM-1	-	-	-	-	-	-	aac(3)-IId	-	-	-	-	-	-	-	-	-
AUSMDU00008543	blaCTX-M-15	blaTEM-1	-	-	-	-	-	-	aac(3)-IId	-	-	-	-	-	-	-	-	-
AUSMDU00008580	blaCTX-M-14	blaTEM-1	-	dfrA17	sul1	mph(A)	tet(A)	aadA5	aac(3)-IId	-	-	-	-	-	-	-	-	-
AUSMDU00008590	blaCTX-M-15	blaTEM-1	-	dfrA12	sul1	mph(A)	tet(A)	aadA2	-	-	-	-	-	-	-	-	-	-
AUSMDU00008595	blaCTX-M-15	blaOXA-1	-	-	-	-	tet(B)	-	aac(3)-IIe	aac(6')-Ib-cr5	-	catB3	-	-	-	-	-	cyaA_S352T
AUSMDU00008616	blaCTX-M-15	blaOXA-1	-	dfrA17	sul1	mph(A)	tet(A)	aadA5	aac(3)-IIe	aac(6')-Ib-cr5	-	catB3	-	-	-	-	-	-
AUSMDU00008625	blaCTX-M-15	blaOXA-1	-	-	-	mph(A)	tet(B)	-	aac(3)-IId	aac(6')-Ib-cr5	-	catA1	arr-2	-	-	-	-	cyaA_S352T
AUSMDU00008626	blaCTX-M-15	blaTEM-1	-	dfrA17	sul1	mph(A)	tet(A)	aadA5	aac(3)-IId	-	-	-	-	-	-	-	-	-
AUSMDU00008635	blaSHV-12	-	-	-	-	-	-	-	-	-	-	-	-	-	-	-	-	-
AUSMDU00008638	blaCTX-M-14	blaTEM-1	-	dfrA17	sul1	mph(A)	tet(B)	aadA5	-	-	-	-	-	-	-	-	-	cyaA_S352T
AUSMDU00008643	blaCTX-M-15	blaTEM-1	-	dfrA17	sul1	mph(A)	tet(A)	aadA5	aac(3)-IId	-	-	-	-	-	-	-	-	-
AUSMDU00008644	blaCTX-M-15	blaOXA-1	-	dfrA17	sul1	mph(A)	tet(B)	aadA5	aac(3)-IIe	aac(6')-Ib-cr5	-	catA1	-	-	-	-	-	cyaA_S352T
AUSMDU00010576	blaCTX-M-15	blaOXA-1	-	dfrA17	sul1	mph(A)	tet(A)	aadA5	aac(3)-IId	aac(6')-Ib-cr5	-	catB3	-	-	-	-	-	-
AUSMDU00010577	blaCTX-M-15	blaOXA-1	-	dfrA17	sul1	mph(A)	tet(A)	aadA5	aac(3)-IIe	aac(6')-Ib-cr5	-	catB3	-	-	-	-	-	-
AUSMDU00010578	blaCTX-M-15	blaOXA-1	-	dfrA17	sul1	mph(A)	tet(A)	aadA5	aac(3)-IId	aac(6')-Ib-cr5	-	catB3	-	-	-	-	-	-
AUSMDU00010589	blaCTX-M-14	blaTEM-1	-	-	sul2	-	-	aph(3'')-Ib	aac(3)-IId	-	-	-	-	-	-	-	-	-
AUSMDU00010590	blaCTX-M-15	blaOXA-1	-	dfrA17	sul1	mph(A)	tet(A)	aadA5	-	aac(6')-Ib-cr5	-	catB3	-	-	-	-	-	-
AUSMDU00010591	blaCTX-M-15	blaOXA-1	-	dfrA17	sul1	mph(A)	tet(A)	aadA5	aac(3)-IIe	aac(6')-Ib-cr5	-	catB3	-	-	-	-	-	-
AUSMDU00010592	blaCTX-M-15	-	-	-	-	-	-	-	-	-	-	-	-	-	-	-	-	-
AUSMDU00010593	blaCTX-M-27	blaTEM-1	-	dfrA17	sul1	erm(B)	-	aadA5	-	-	-	-	-	-	-	-	-	-
AUSMDU00010594	blaCTX-M-27	-	-	dfrA17	sul1	mph(A)	tet(A)	aadA5	-	-	-	-	-	-	-	-	-	-
AUSMDU00010595	blaCTX-M-15	-	-	dfrA17	sul1	mph(A)	tet(A)	aadA5	-	-	-	floR	-	-	-	-	-	-
AUSMDU00010596	blaCTX-M-15	blaTEM-1	-	dfrA17	sul1	-	tet(B)	aadA5	aac(3)-IId	-	-	-	-	-	-	-	-	cyaA_S352T
AUSMDU00010599	blaCTX-M-27	-	-	dfrA17	sul1	mph(A)	tet(A)	aadA5	-	-	-	-	-	-	-	-	-	-
AUSMDU00010600	blaCTX-M-27	-	-	dfrA17	sul1	mph(A)	tet(A)	aadA5	-	-	-	-	-	-	-	-	-	-
AUSMDU00010601	blaCTX-M-15	blaTEM-1	-	dfrA17	sul1	mph(A)	tet(A)	aadA5	aac(3)-IIe	-	-	-	-	-	-	-	-	-
AUSMDU00010603	blaCTX-M-14	blaTEM-1	-	-	-	-	-	-	-	-	-	-	rpoB_Q513L	-	-	-	-	-
AUSMDU00010604	blaCTX-M-14	blaTEM-1	-	-	-	-	-	-	-	-	-	-	rpoB_Q513L	-	-	-	-	-
AUSMDU00010606	blaCTX-M-14	-	-	-	-	-	-	-	-	-	-	-	-	-	-	-	-	cyaA_S352T
AUSMDU00010638	blaCTX-M-27	-	-	dfrA17	sul1	mph(A)	tet(A)	aadA5	-	-	-	-	-	-	-	-	-	-
AUSMDU00010639	blaCTX-M-15	blaOXA-1	-	dfrA17	sul2	-	tet(B)	aph(3'')-Ib	aac(3)-IIe	aac(6')-Ib-cr5	-	catB3	-	-	-	-	-	-
AUSMDU00010641	blaCTX-M-27	-	-	-	-	-	-	-	-	-	-	-	-	-	-	-	-	-
AUSMDU00010642	blaCTX-M-27	-	-	-	sul1	mph(A)	tet(A)	aadA5	-	-	-	-	-	-	-	-	-	-
AUSMDU00010644	blaCTX-M-15	blaOXA-1	-	dfrA17	sul1	mph(A)	-	aadA5	-	aac(6')-Ib-cr5	-	catB3	arr-2	-	-	-	-	-
AUSMDU00010649	blaCTX-M-27	-	-	dfrA17	sul1	mph(A)	tet(A)	aadA5	-	-	-	-	-	-	-	-	-	-
AUSMDU00010651	blaCTX-M-27	-	-	dfrA17	sul1	mph(A)	tet(A)	aadA5	-	-	-	-	-	-	-	-	-	-
AUSMDU00010652	blaCTX-M-27	-	-	dfrA17	sul1	mph(A)	tet(A)	aadA5	-	-	-	-	-	-	-	-	-	-
AUSMDU00010654	blaCTX-M-14	blaTEM-1	-	-	-	-	-	-	-	-	-	-	-	-	-	-	-	-
AUSMDU00010655	blaCTX-M-27	-	-	dfrA17	sul1	mph(A)	tet(A)	aadA5	-	-	-	floR	-	-	-	-	-	-
AUSMDU00010662	blaCTX-M-27	-	-	dfrA17	sul1	mph(A)	tet(A)	aadA5	-	-	-	-	-	-	-	-	-	-
AUSMDU00010774	blaCTX-M-15	blaTEM-1	-	dfrA17	sul2	mph(A)	tet(B)	aph(3'')-Ib	-	-	-	-	-	-	-	-	-	-
AUSMDU00010776	blaCTX-M-27	-	-	dfrA17	sul1	mph(A)	tet(A)	aadA5	-	-	-	-	-	-	-	-	-	-
AUSMDU00010777	blaCTX-M-15	blaOXA-1	-	dfrA17	sul1	mph(A)	tet(A)	aadA5	aac(3)-IIe	aac(6')-Ib-cr5	-	catB3	-	-	-	-	-	-
AUSMDU00010783	blaCTX-M-27	-	-	-	sul2	mph(A)	tet(A)	aph(3'')-Ib	-	-	-	-	-	-	-	-	-	-
AUSMDU00010788	blaCTX-M-27	-	-	dfrA17	sul1	mph(A)	tet(A)	aadA5	-	-	-	-	-	-	-	-	-	-
AUSMDU00010798	blaCTX-M-14	blaTEM-1	-	dfrA17	sul1	mph(A)	tet(A)	aadA5	aac(3)-IId	-	-	-	-	-	-	-	-	-
AUSMDU00010800	blaCTX-M-15	-	-	-	-	-	tet(B)	-	-	-	-	catA1	-	-	-	-	-	-
AUSMDU00010801	blaCTX-M-15	blaOXA-1	-	dfrA17	sul1	mph(A)	tet(A)	aadA5	-	aac(6')-Ib-cr5	-	catB3	-	-	-	-	-	-
AUSMDU00010809	blaCTX-M-27	-	-	-	sul2	-	tet(A)	aph(3'')-Ib	-	-	-	-	-	-	-	-	-	-
AUSMDU00010810	blaCTX-M-27	-	-	-	sul2	-	tet(A)	aph(3'')-Ib	-	-	-	-	-	-	-	-	-	-
AUSMDU00010811	blaCTX-M-27	-	-	dfrA17	sul1	mph(A)	tet(A)	aadA5	-	-	-	-	-	-	-	-	-	-
AUSMDU00010813	blaCTX-M-15	blaTEM-1	-	dfrA12	sul1	mph(A)	-	aadA2	aac(3)-IId	-	-	-	-	-	-	-	-	cyaA_S352T
AUSMDU00010815	blaCTX-M-14	blaTEM-1	blaCMY-2	dfrA17	sul1	mph(A)	-	aadA5	aac(3)-IId	-	-	-	-	-	-	-	-	cyaA_S352T
AUSMDU00010817	blaCTX-M-15	-	-	dfrA17	sul1	mph(A)	-	aadA5	-	-	-	catB3	-	-	-	-	-	-
AUSMDU00010818	blaCTX-M-15	-	-	-	-	-	-	-	-	-	-	-	-	-	-	-	-	-
AUSMDU00010825	blaCTX-M-27	-	-	dfrA17	sul1	mph(A)	tet(A)	aadA5	-	-	-	-	-	-	-	-	-	-
AUSMDU00010930	blaCTX-M-15	-	-	dfrA17	sul1	mph(A)	-	aadA5	-	-	-	-	-	-	-	-	-	-
AUSMDU00010931	blaCTX-M-15	blaOXA-1	-	-	-	-	tet(A)	-	-	aac(6')-Ib-cr5	-	catB3	-	-	-	-	-	-
AUSMDU00010932	blaCTX-M-14	blaOXA-1	-	-	-	-	-	-	-	aac(6')-Ib-cr5	-	catB3	-	-	-	-	-	-
AUSMDU00010933	blaCTX-M-27	-	-	dfrA17	sul1	mph(A)	-	aadA5	-	-	-	-	-	-	-	-	-	-
AUSMDU00010935	blaCTX-M-15	blaOXA-1	-	-	-	-	-	-	aac(3)-IId	aac(6')-Ib-cr5	-	-	-	-	-	-	-	-
AUSMDU00011213	blaCTX-M-27	-	-	-	-	-	-	-	-	-	-	-	-	-	-	-	-	-
AUSMDU00011304	blaCTX-M-15	-	-	-	-	-	tet(B)	-	-	-	-	catA1	-	-	-	-	-	-
AUSMDU00011305	blaCTX-M-15	blaOXA-1	-	dfrA17	sul1	mph(A)	tet(A)	aadA5	aac(3)-IIe	aac(6')-Ib-cr5	-	catB3	-	-	-	-	-	-
AUSMDU00011307	blaCTX-M-27	-	-	dfrA17	sul1	mph(A)	tet(A)	aadA5	-	-	-	-	-	-	-	-	-	-
AUSMDU00011308	blaCTX-M-27	blaTEM-1	-	dfrA17	sul1	mph(A)	tet(A)	aadA5	-	-	-	-	-	-	-	-	-	-
AUSMDU00011310	blaCTX-M-15	blaTEM-1	-	dfrA17	sul1	mph(A)	tet(A)	aadA5	-	-	-	-	-	-	-	-	-	-
AUSMDU00011316	blaCTX-M-27	-	-	dfrA17	sul1	mph(A)	tet(A)	aadA5	-	-	-	-	-	-	-	-	-	-
AUSMDU00011318	blaCTX-M-65	blaOXA-1	blaCMY-2	dfrA14	-	-	tet(A)	aadA1	aac(3)-IIe	aac(6')-Ib-cr5	-	cmlA5;catB3	arr-2	-	-	-	-	-
AUSMDU00011353	blaCTX-M-15	blaOXA-1	-	dfrA1	-	-	tet(A)	aadA1	aac(3)-IIe	aac(6')-Ib-cr5	-	catB3	-	-	-	-	-	cyaA_S352T;sat2
AUSMDU00011355	blaCTX-M-14	-	-	-	-	-	-	-	-	-	-	-	-	-	-	-	-	cyaA_S352T
AUSMDU00011364	blaCTX-M-27	blaTEM-1	-	dfrA17	sul1	mph(A)	tet(A)	aadA5	-	-	-	-	-	-	-	-	-	-
AUSMDU00011366	blaCTX-M-15	blaOXA-1	-	-	sul1	mph(A)	-	aadA1	aac(3)-Iid, ant(2'')-Ia	aac(6')-Ib-cr5	-	cmlA6;catB3	-	-	-	-	-	-
AUSMDU00011370	blaCTX-M-15	-	-	-	-	-	-	-	-	-	-	-	-	-	-	-	-	cyaA_S352T
AUSMDU00011372	blaCTX-M-15	blaSHV-1;blaTEM-1	-	dfrA8	sul1	-	tet(A)	aadA1	-	-	-	-	-	-	-	-	-	-
AUSMDU00011378	blaCTX-M-27	-	-	dfrA17	sul1	mph(A)	tet(A)	aadA5	-	-	-	-	-	-	-	-	-	-
AUSMDU00011379	blaCTX-M-15	blaOXA-1	-	-	-	-	tet(A)	-	aac(3)-IIe	aac(6')-Ib-cr5	-	-	-	-	-	-	-	-
AUSMDU00011380	blaCTX-M-27	-	-	-	sul2	mph(A)	tet(A)	aph(3'')-Ib	-	-	-	-	-	-	-	-	-	-
AUSMDU00011686	blaCTX-M-27	-	-	dfrA17	sul1	erm(B)	tet(A)	aadA5	-	-	-	-	-	-	-	-	-	-
AUSMDU00011687	blaCTX-M-27	-	-	dfrA17	sul1	mph(A)	tet(A)	aadA5	-	-	-	-	-	-	-	-	-	-
AUSMDU00011688	blaCTX-M-27	-	-	dfrA17	sul1	mph(A)	tet(A)	aadA5	-	-	-	-	-	-	-	-	-	-
AUSMDU00011689	blaCTX-M-14	-	-	-	-	-	-	-	aac(3)-IId	-	-	-	-	-	-	-	-	-
AUSMDU00011690	blaCTX-M-27	-	-	dfrA17	sul1	mph(A)	tet(A)	aadA5	-	-	-	-	-	-	-	-	-	-
AUSMDU00011692	blaCTX-M-27	-	-	dfrA17	sul1	mph(A)	tet(A)	aadA5	-	-	-	-	-	-	-	-	-	-
AUSMDU00011694	blaCTX-M-27	-	-	dfrA17	sul1	mph(A)	tet(A)	aadA5	-	-	-	-	-	-	-	-	-	-
AUSMDU00011700	blaCTX-M-27	-	-	dfrA17	sul1	mph(A)	tet(A)	aadA5	-	-	-	-	-	-	-	-	-	-
AUSMDU00011701	blaCTX-M-27	-	-	dfrA17	sul1	mph(A)	tet(A)	aadA5	-	-	-	-	-	-	-	-	-	-
AUSMDU00011706	blaCTX-M-27	-	blaCMY-2	dfrA17	sul1	mph(A)	tet(A)	aadA5	-	-	-	-	-	-	-	-	-	-
AUSMDU00011708	blaCTX-M-27	-	-	dfrA17	sul1	mph(A)	tet(A)	aadA5	-	-	-	-	-	-	-	-	-	-
AUSMDU00011711	blaCTX-M-27	-	-	-	-	-	-	-	-	-	-	-	-	-	-	-	-	-
AUSMDU00011712	blaCTX-M-27	-	-	-	-	-	-	-	-	-	-	-	-	-	-	-	-	-
AUSMDU00011816	blaCTX-M-27	-	-	dfrA17	sul1	mph(A)	tet(A)	aadA5	-	-	-	-	-	-	-	-	-	-
AUSMDU00011817	blaCTX-M-15	blaOXA-1	-	-	-	-	-	-	aac(3)-IIe	aac(6')-Ib-cr5	-	catB3	-	-	-	-	-	-
AUSMDU00011818	blaCTX-M-27	-	-	dfrA17	sul1	mph(A)	tet(A)	aadA5	-	-	-	-	-	-	-	-	-	cyaA_S352T
AUSMDU00011819	blaCTX-M-14	blaTEM-1	-	-	sul2	-	-	aph(3'')-Ib	aac(3)-IId	-	-	-	-	-	-	-	-	-
AUSMDU00011820	blaCTX-M-15	blaOXA-1	-	dfrA17	-	-	tet(A)	aadA5	aac(3)-IIe	aac(6')-Ib-cr5	-	catB3	-	-	-	-	-	-
AUSMDU00011825	blaCTX-M-27	-	-	dfrA17	sul1	mph(A)	tet(A)	aadA5	-	-	-	-	-	-	-	-	-	-
AUSMDU00011867	blaCTX-M-27	-	-	-	-	-	-	-	-	-	-	-	-	-	-	-	-	-
AUSMDU00011868	blaCTX-M-15	-	-	-	-	-	tet(B)	-	-	-	-	catA1	-	-	-	-	-	-
AUSMDU00011871	blaCTX-M-15	blaOXA-1	-	dfrA17	sul1	mph(A)	-	aadA5	-	aac(6')-Ib-cr5	-	catB3	arr-2	-	-	-	-	-
AUSMDU00011872	blaCTX-M-27	-	-	dfrA17	sul1	mph(A)	tet(A)	aadA5	-	-	-	-	-	-	-	-	-	-
AUSMDU00011873	blaCTX-M-27	-	-	dfrA17	sul1	mph(A)	tet(A)	aadA5	-	-	-	-	-	-	-	-	-	-
AUSMDU00011875	blaCTX-M-14	blaTEM-1	-	-	-	-	tet(B)	aph(3'')-Ib	-	-	-	-	-	-	-	-	-	cyaA_S352T
AUSMDU00011876	blaCTX-M-14	blaTEM-1	-	-	sul2	-	-	aph(3'')-Ib	aac(3)-IId	-	-	-	-	-	-	-	-	-
AUSMDU00011881	blaCTX-M-55	-	-	-	-	-	-	-	-	-	-	-	-	-	-	-	-	-
AUSMDU00011888	blaCTX-M-15	blaOXA-1	-	dfrA17	sul1	mph(A)	tet(B)	aadA5	aac(3)-IIe	aac(6')-Ib-cr5	-	catA1	-	-	-	-	-	cyaA_S352T
AUSMDU00011889	blaCTX-M-27	-	-	dfrA17	sul1	mph(A)	tet(A)	aadA5	-	-	-	-	-	-	-	-	-	-
AUSMDU00011890	blaCTX-M-27	-	-	-	-	-	-	-	-	-	-	-	-	-	-	-	-	-
AUSMDU00012228	blaCTX-M-15	blaOXA-1	-	dfrA17	sul1	mph(A)	tet(A)	aadA5	aac(3)-IIe	aac(6')-Ib-cr5	-	catB3	-	-	-	-	-	-
AUSMDU00012229	blaCTX-M-27	-	-	dfrA17	sul1	mph(A)	tet(A)	aadA5	-	-	-	-	-	-	-	-	-	-
AUSMDU00012230	blaCTX-M-27	-	-	dfrA17	sul1	mph(A)	tet(A)	aadA5	-	-	-	-	-	-	-	-	-	-
AUSMDU00012375	blaCTX-M-15	blaOXA-1	blaDHA-1	dfrA17	sul1	mph(A)	-	-	aac(3)-IIe	aac(6')-Ib-cr5	-	catB3	-	-	-	-	-	-
AUSMDU00012376	blaTEM-1	-	-	dfrA17	sul1	mph(A)	tet(A)	aadA5	-	-	-	-	-	-	-	-	-	-
AUSMDU00012377	blaCTX-M-27	-	-	-	-	-	-	-	-	-	-	-	-	-	-	-	-	-
AUSMDU00012378	blaCTX-M-27	-	-	dfrA17	sul1	mph(A)	tet(A)	aadA5	-	-	-	-	-	-	-	-	-	cyaA_S352T
AUSMDU00012379	blaCTX-M-15	blaOXA-1	-	dfrA17	sul1	mph(A)	tet(A)	aadA5	-	aac(6')-Ib-cr5	-	-	-	-	-	-	-	-
AUSMDU00012527	blaCTX-M-27	-	-	dfrA17	sul1	mph(A)	tet(A)	aadA5	-	-	-	-	-	-	-	-	-	-
AUSMDU00012528	blaCTX-M-27	-	-	dfrA17	sul1	mph(A)	tet(A)	aadA5	-	-	-	-	-	-	-	-	-	-
AUSMDU00012787	blaCTX-M-15	-	-	dfrA17	sul2	mph(A)	tet(A)	aadA5	-	-	-	-	-	-	-	-	-	-
AUSMDU00013443	blaCTX-M-27	blaTEM-1	-	dfrA17	sul1	mph(A)	tet(A)	aadA5	-	-	-	-	-	-	-	-	-	-
AUSMDU00013444	blaCTX-M-15	blaOXA-1	-	dfrA17	sul1	mph(A)	tet(A)	aadA5	aac(3)-IIe	aac(6')-Ib-cr5	-	catB3	-	-	-	-	-	-
AUSMDU00013445	blaCTX-M-15	blaOXA-1	-	dfrA17	sul1	mph(A)	tet(A)	aadA5	aac(3)-IIe	aac(6')-Ib-cr5	-	catB3	-	-	-	-	-	-
AUSMDU00013446	-	blaOXA-1	blaCMY-42	-	sul1	erm(B)	tet(B)	aadA1	ant(2'')-Ia	aac(6')-Ib-cr5	-	catB3	arr-3	-	-	-	-	cyaA_S352T
AUSMDU00013447	blaCTX-M-15	blaOXA-1	-	dfrA17	sul1	mph(A)	tet(A)	aadA5	aac(3)-IIe	aac(6')-Ib-cr5	-	catB3	-	-	-	-	-	-
AUSMDU00013694	blaCTX-M-14	-	-	-	-	-	-	-	-	-	-	-	-	-	-	-	-	-
AUSMDU00013701	blaCTX-M-27	blaTEM-1	-	dfrA17	sul1	mph(A)	tet(A)	aadA5	-	-	-	-	-	-	-	-	-	-
AUSMDU00013702	blaCTX-M-3	blaTEM-1	-	dfrA17	sul1	erm(B)	tet(B)	aadA5	-	-	-	-	-	-	-	-	-	cyaA_S352T
AUSMDU00013703	blaCTX-M-27	-	-	dfrA17	sul1	mph(A)	tet(A)	aadA5	-	-	-	-	-	-	-	-	-	-
AUSMDU00013946	blaCTX-M-27	-	-	dfrA17	sul1	mph(A)	tet(A)	aadA5	-	-	-	-	-	-	-	-	-	-
AUSMDU00014023	blaCTX-M-15	blaTEM-1	-	dfrA17	-	-	-	-	-	-	-	-	-	-	-	-	-	-
AUSMDU00014653	blaCTX-M-27	blaTEM-1	-	dfrA17	sul1	mph(A)	tet(A)	aadA5	-	-	-	-	-	-	-	-	-	-
AUSMDU00014655	blaCTX-M-15	blaOXA-1	blaCMY-42	-	-	-	tet(A)	-	aac(3)-IIe	aac(6')-Ib-cr5, aph(3')-Ia	-	catB3	-	-	-	-	-	cyaA_S352T
AUSMDU00014720	blaCTX-M-15	blaOXA-1	-	dfrA17	sul1	mph(A)	tet(A)	aadA5	aac(3)-IId	aac(6')-Ib-cr5	-	catB3	-	-	-	-	-	-
AUSMDU00014721	blaCTX-M-15	blaTEM-33	-	dfrA17	sul1	erm(B)	tet(B)	aadA5	-	-	-	-	-	-	-	-	-	cyaA_S352T
AUSMDU00014862	blaCTX-M-27	-	-	dfrA17	sul1	mph(A)	tet(A)	aadA5	-	-	-	-	-	-	-	-	-	-
AUSMDU00014864	blaCTX-M-27	-	-	dfrA17	sul1	mph(A)	tet(A)	aadA5	-	-	-	-	-	-	-	-	-	-
AUSMDU00014865	blaCTX-M-27	-	-	dfrA17	sul1	mph(A)	tet(A)	aadA5	-	-	-	-	-	-	-	-	-	-
AUSMDU00014866	blaCTX-M-27	-	-	dfrA17	sul1	mph(A)	tet(A)	aadA5	-	-	-	-	-	-	-	-	-	-
AUSMDU00014867	blaCTX-M-15	blaTEM-40	-	dfrA17	sul1	mph(A)	tet(A)	aadA5	aac(3)-IId	-	-	-	-	-	-	-	-	-
AUSMDU00015254	blaCTX-M-15	blaOXA-1	-	-	-	-	tet(A)	-	aac(3)-IIe	aac(6')-Ib-cr5	-	catB3	-	-	-	-	-	-
AUSMDU00015255	blaCTX-M-15	blaTEM-1	-	-	-	-	-	-	aac(3)-IId	-	-	-	-	-	-	-	-	-
AUSMDU00015271	blaCTX-M-15	blaOXA-1	-	-	-	-	-	-	aac(3)-IIe	aac(6')-Ib-cr5	-	catB3	-	-	-	-	-	-
AUSMDU00015460	-	blaTEM-1	blaCMY-2	dfrA17	sul1	-	-	aadA5	aac(3)-IId	-	-	-	-	-	-	-	-	-
AUSMDU00015471	blaCTX-M-27	-	-	dfrA17	sul1	mph(A)	tet(A)	aadA1	-	-	-	cmlA1	-	-	-	-	-	-
AUSMDU00015472	blaCTX-M-15	-	-	-	-	-	tet(B)	-	-	-	-	catA1	arr-2	-	-	-	-	cyaA_S352T
AUSMDU00015474	blaCTX-M-15	blaOXA-1	-	dfrA17	sul1	mph(A)	-	aadA5	aac(3)-IIe	aac(6')-Ib-cr5	-	catB3	-	-	-	-	-	-
AUSMDU00015476	blaCTX-M-15	blaTEM-1	-	dfrA17	sul1	mph(A)	tet(A)	aadA5	aac(3)-IId	-	-	-	-	-	-	-	-	-
AUSMDU00015477	blaCTX-M-15	-	-	-	-	-	-	-	-	-	-	-	-	-	-	-	-	cyaA_S352T
AUSMDU00015478	blaCTX-M-27	-	-	-	sul2	-	tet(A)	aph(3'')-Ib	-	-	-	-	-	-	-	-	-	-
AUSMDU00015480	blaCTX-M-15	blaOXA-1	-	dfrA17	sul1	mph(A)	tet(A)	aadA5	aac(3)-IIe	aac(6')-Ib-cr5	-	catB3	-	-	-	-	-	-
AUSMDU00015543	blaCTX-M-27	-	-	dfrA17	sul1	erm(B)	-	aadA5	-	-	-	-	-	-	-	-	-	cyaA_S352T
AUSMDU00015544	blaCTX-M-27	-	-	-	-	-	-	-	-	-	-	-	-	-	-	-	-	-
AUSMDU00015550	blaCTX-M-15	-	-	dfrA17	sul1	erm(B)	-	aadA5	-	-	-	-	-	-	-	-	-	-
AUSMDU00015553	blaCTX-M-15	-	-	dfrA17	sul2	mph(A)	tet(A)	aadA5	-	-	-	-	-	-	-	-	-	-
AUSMDU00015554	blaCTX-M-27	blaTEM-1	-	dfrA17	sul1	mph(A)	tet(A)	aadA5	-	-	-	-	-	-	-	-	-	-
AUSMDU00015558	blaCTX-M-14	blaTEM-1	-	-	-	-	-	-	aac(3)-IId	-	-	-	-	-	-	-	-	-
AUSMDU00015559	blaCTX-M-14	blaTEM-1	-	-	-	-	-	-	aac(3)-IId	-	-	-	-	-	-	-	-	-
AUSMDU00015560	blaCTX-M-14	-	-	-	-	-	-	-	-	-	-	-	-	-	-	-	-	cyaA_S352T
AUSMDU00015561	blaCTX-M-15	blaOXA-1	-	dfrA17	sul2	-	tet(B)	aph(3'')-Ib	aac(3)-IIe	aac(6')-Ib-cr5	-	catB3	-	-	-	-	-	-
AUSMDU00015562	blaCTX-M-27	-	-	dfrA17	sul1	mph(A)	tet(A)	aadA5	-	-	-	-	-	-	-	-	-	-
AUSMDU00015563	blaCTX-M-14	blaTEM-1	-	-	sul2	-	-	aph(3'')-Ib	aac(3)-IId	-	-	-	-	-	-	-	-	-
AUSMDU00015565	blaCTX-M-27	-	-	-	-	-	-	-	-	-	-	-	-	-	-	-	-	-
AUSMDU00015570	blaCTX-M-15	-	-	-	-	-	-	-	-	-	-	-	-	-	-	-	-	-
AUSMDU00015575	blaCTX-M-14	blaTEM-1	-	-	-	-	-	-	-	-	-	-	rpoB_Q513L	-	-	-	-	-
AUSMDU00015577	blaCTX-M-14	blaTEM-1	-	-	sul2	-	-	aph(3'')-Ib	aac(3)-IId	-	-	-	-	-	-	-	-	-
AUSMDU00015584	blaCTX-M-14	-	-	dfrA17	sul1	mph(A)	-	aadA5	aac(3)-IId	-	-	-	-	-	-	-	-	cyaA_S352T
AUSMDU00015588	blaCTX-M-15	blaTEM-1	-	-	-	erm(B)	tet(A)	-	-	-	-	-	-	-	-	-	-	-
AUSMDU00015594	blaCTX-M-27	-	-	dfrA17	sul1	mph(A)	tet(A)	aadA5	-	-	-	-	-	-	-	-	-	-
AUSMDU00015596	blaCTX-M-15	blaTEM-1	-	dfrA17	sul1	mph(A)	tet(A)	aadA5	aac(3)-IId	-	-	-	-	-	-	-	-	-
AUSMDU00015597	blaCTX-M-15	blaOXA-1	-	dfrA17	sul1	mph(A)	tet(A)	aadA5	-	aac(6')-Ib-cr5	-	catB3	-	-	-	-	-	-
AUSMDU00015598	blaCTX-M-27	-	-	dfrA17	sul1	mph(A)	tet(A)	aadA5	-	-	-	-	-	-	-	-	-	-
AUSMDU00015599	blaCTX-M-15	-	-	-	-	-	-	-	-	-	-	-	-	-	-	-	-	-
AUSMDU00015600	blaCTX-M-15	-	-	dfrA17	sul2	mph(A)	tet(A)	aadA5	-	-	-	-	-	-	-	-	-	-
AUSMDU00015601	blaCTX-M-27	-	-	dfrA17	sul1	mph(A)	tet(A)	aadA5	-	-	-	-	-	-	-	-	-	-
AUSMDU00015603	blaCTX-M-14	-	-	dfrA12	sul1	mph(A)	-	aadA2	-	-	-	-	-	-	-	-	-	cyaA_S352T
AUSMDU00015605	blaCTX-M-27	-	-	dfrA17	sul1	mph(A)	tet(A)	aadA5	-	-	-	-	-	-	-	-	-	-
AUSMDU00015607	blaCTX-M-14	-	-	dfrA12	sul1	mph(A)	-	aadA2	-	-	-	-	-	-	-	-	-	cyaA_S352T
AUSMDU00015610	blaCTX-M-15	blaTEM-1	-	-	-	-	-	-	aac(3)-IId	-	-	-	-	-	-	-	-	-
AUSMDU00015611	blaCTX-M-27	-	-	-	-	-	-	-	-	-	-	-	-	-	-	-	-	-
AUSMDU00015662	blaCTX-M-14	blaTEM-1	-	-	sul2	-	-	-	aac(3)-IId	-	-	-	-	-	-	-	-	-
AUSMDU00015666	blaCTX-M-15	blaTEM-1	-	-	-	-	-	-	-	-	-	-	-	-	-	-	-	-
AUSMDU00015667	blaCTX-M-15	blaTEM-1	-	-	sul2	mph(A)	tet(A)	aph(3'')-Ib	aac(3)-IId	-	-	-	-	-	-	-	-	-
AUSMDU00015668	blaCTX-M-27	-	-	-	-	-	-	-	-	-	-	-	-	-	-	-	-	cyaA_S352T
AUSMDU00015669	blaCTX-M-27	-	-	dfrA17	sul1	mph(A)	tet(A)	aadA5	-	-	-	-	-	-	-	-	-	-
AUSMDU00015671	blaCTX-M-27	-	-	-	-	-	-	-	-	-	-	-	-	-	-	-	-	-
AUSMDU00015672	blaCTX-M-15	blaTEM-1	-	-	-	-	-	-	-	-	-	-	-	-	-	-	-	-
AUSMDU00015676	-	-	-	-	-	-	-	-	-	-	-	-	-	-	-	-	-	-
AUSMDU00015681	blaCTX-M-15	blaOXA-1	-	dfrA17	sul1	mph(A)	tet(A)	aadA5	aac(3)-IIe	aac(6')-Ib-cr5	-	catB3	-	-	-	-	-	-
AUSMDU00015684	blaCTX-M-14	blaTEM-1	-	-	-	-	-	-	aac(3)-IId	-	-	-	-	-	-	-	-	-
AUSMDU00015685	blaCTX-M-14	-	-	-	-	-	-	-	-	-	-	-	-	-	-	-	-	cyaA_S352T
AUSMDU00015689	blaCTX-M-27	-	-	dfrA17	sul1	mph(A)	tet(A)	aadA5	-	-	-	-	-	-	-	-	-	-
AUSMDU00015690	blaCTX-M-27	-	-	-	sul2	mph(A)	tet(A)	aph(3'')-Ib	-	-	-	-	-	-	-	-	-	-
AUSMDU00015698	blaCTX-M-27	-	-	-	-	erm(B)	-	-	-	-	-	-	-	-	-	-	-	-
AUSMDU00015701	blaCTX-M-15	blaTEM-1	-	dfrA17	sul1	mph(A)	tet(A)	aadA5	aac(3)-IId	-	-	-	-	-	-	-	-	-
AUSMDU00015702	blaCTX-M-24	blaTEM-1	-	-	-	-	tet(A)	-	aac(3)-IId	-	-	-	-	-	-	-	-	-
AUSMDU00015705	blaCTX-M-3	blaTEM-1	-	-	-	-	-	-	-	-	-	-	-	-	-	-	-	-
AUSMDU00015748	blaCTX-M-15	-	-	dfrA17	sul1	erm(B)	-	aadA5	-	-	-	-	-	-	-	-	-	-
AUSMDU00015749	blaCTX-M-15	blaOXA-1	-	-	sul2	-	tet(A)	aph(3'')-Ib	aac(3)-IIe	aac(6')-Ib-cr5	-	catB3	-	-	-	-	-	-
AUSMDU00015752	-	blaTEM-1	blaCMY-2	dfrA17	sul1	mph(A)	tet(A)	aadA5	aac(3)-IId	-	-	-	-	-	-	-	-	-
AUSMDU00015753	blaCTX-M-15	blaOXA-1	-	dfrA1	folP_P64S	-	tet(A)	aadA1	aac(3)-IIe	aac(6')-Ib-cr5	-	catB3	-	-	-	-	-	cyaA_S352T;sat2
AUSMDU00015756	blaCTX-M-27	-	-	dfrA17	sul1	mph(A)	tet(A)	aadA5	-	-	-	-	-	-	-	-	-	-
AUSMDU00015759	blaCTX-M-27	-	-	dfrA17	sul1	mph(A)	tet(A)	aadA5	-	-	-	-	-	-	-	-	-	-
AUSMDU00015760	blaCTX-M-27	-	-	dfrA17	sul1	mph(A)	tet(A)	aadA5	-	-	-	-	-	-	-	-	-	-
AUSMDU00015761	blaCTX-M-27	-	-	dfrA17	sul1	mph(A)	tet(A)	aadA5	-	-	-	-	-	-	-	-	-	-
AUSMDU00015763	blaCTX-M-15	blaTEM-1	-	dfrA17	sul1	mph(A)	tet(A)	aadA5	aac(3)-IId	-	-	-	-	-	-	-	-	-
AUSMDU00015764	blaCTX-M-15	blaTEM-1	-	dfrA17	sul1	mph(A)	tet(A)	aadA5	aac(3)-IIe	-	-	-	-	-	-	-	-	-
AUSMDU00015766	blaCTX-M-14	blaTEM-1	-	dfrA17	sul2	-	tet(B)	aph(3'')-Ib	-	-	-	-	-	-	-	-	-	-
AUSMDU00015770	blaCTX-M-15	blaTEM-1	-	dfrA7	sul1	erm(B)	-	-	-	-	-	-	-	-	-	-	-	cyaA_S352T
AUSMDU00015771	blaCTX-M-27	-	-	dfrA17	sul1	mph(A)	tet(A)	aadA5	-	-	-	-	-	-	-	-	-	-
AUSMDU00015792	blaCTX-M-27	-	-	dfrA17	sul1	mph(A)	tet(A)	aadA5	-	-	-	-	-	-	-	-	-	-
AUSMDU00015793	blaCTX-M-27	-	-	-	-	-	-	-	-	-	-	-	-	-	-	-	-	-
AUSMDU00015794	blaCTX-M-27	-	-	-	-	-	-	-	-	-	-	-	-	-	-	-	-	-
AUSMDU00015795	blaCTX-M-27	-	-	-	-	-	-	-	-	-	-	-	-	-	-	-	-	-
AUSMDU00015797	blaCTX-M-15	-	-	dfrA17	sul2	mph(A)	tet(A)	aadA5	-	-	-	-	-	-	-	-	-	-
AUSMDU00015798	blaCTX-M-15	-	-	-	-	mph(A)	-	-	-	-	-	-	-	-	-	-	-	-
AUSMDU00015799	blaCTX-M-15	blaTEM-1	-	-	-	-	-	-	-	-	-	-	-	-	-	-	-	-
AUSMDU00015805	blaCTX-M-15	blaTEM-1	-	dfrA17	sul1	mph(A)	tet(A)	aadA5	-	-	-	-	-	-	-	-	-	-
AUSMDU00015806	blaCTX-M-14	-	-	-	sul2	-	-	aph(3'')-Ib	-	-	-	-	-	-	-	-	-	cyaA_S352T
AUSMDU00015807	blaCTX-M-27	blaTEM-1	-	dfrA17	sul1	mph(A)	tet(A)	aadA5	aac(3)-IId	-	-	-	-	-	-	-	-	cyaA_S352T
AUSMDU00015808	blaCTX-M-27	-	-	dfrA17	sul1	mph(A)	tet(A)	aadA5	-	-	-	-	-	-	-	-	-	-
AUSMDU00015809	blaCTX-M-14	blaTEM-1	-	-	-	-	-	-	aac(3)-IId	-	-	-	-	-	-	-	-	-
AUSMDU00015811	blaCTX-M-27	-	-	dfrA17	sul1	mph(A)	tet(A)	aadA5	-	-	-	-	-	-	-	-	-	-
AUSMDU00015814	blaCTX-M-15	blaOXA-1	-	dfrA17	sul1	mph(A)	tet(A)	aadA5	-	aac(6')-Ib-cr5	-	catB3	-	-	-	-	-	-
AUSMDU00015816	blaCTX-M-14	blaTEM-1	-	dfrA17	sul1	mph(A)	tet(A)	aadA5	aac(3)-IId	-	-	-	-	-	-	-	-	-
AUSMDU00015818	blaCTX-M-27	-	-	dfrA17	sul1	mph(A)	tet(A)	aadA5	-	-	-	-	-	-	-	-	-	-
AUSMDU00015820	blaCTX-M-27	-	-	dfrA17	sul1	mph(A)	tet(A)	aadA5	-	-	-	-	-	-	-	-	-	-
AUSMDU00015825	blaCTX-M-27	-	-	dfrA17	sul1	mph(A)	tet(A)	aadA5	-	-	-	-	-	-	-	-	-	-
AUSMDU00015826	blaCTX-M-27	-	-	-	-	-	-	-	-	-	-	-	-	-	-	-	-	-
AUSMDU00015828	blaCTX-M-15	-	-	dfrA12	sul1	mph(A)	tet(A)	aadA2	-	-	-	-	-	-	-	-	-	-
AUSMDU00015846	blaCTX-M-27	blaTEM-1	-	dfrA17	sul1	mph(A)	tet(A)	aadA5	-	-	-	-	-	-	-	-	-	-
AUSMDU00015847	blaCTX-M-14	blaTEM-1	-	-	-	-	-	-	aac(3)-Iid	-	-	-	-	-	-	-	-	-
AUSMDU00015849	blaCTX-M-27	-	-	dfrA17	sul1	mph(A)	tet(A)	aadA5	-	-	-	-	-	-	-	-	-	-
AUSMDU00015851	-	-	blaCMY-2	dfrA17	sul1	mph(A)	tet(A)	aadA5	-	-	-	-	-	-	-	-	-	-
AUSMDU00015962	blaCTX-M-27	-	-	dfrA17	sul1	mph(A)	tet(A)	aadA5	-	-	-	-	-	-	-	-	-	-
AUSMDU00015965	blaCTX-M-27	blaTEM-1	-	dfrA17	sul2	mph(A)	tet(B)	aph(3'')-Ib	-	-	-	-	-	-	-	-	-	-
AUSMDU00015969	blaCTX-M-15	-	-	dfrA17	-	-	-	-	-	-	-	-	-	-	-	-	-	-
AUSMDU00015970	blaCTX-M-15	blaOXA-1	blaCMY-4	dfrA17	sul2	-	tet(B)	aph(3'')-Ib	aac(3)-IIe	aac(6')-Ib-cr5	-	catB3	-	-	-	-	-	-
AUSMDU00015971	blaCTX-M-27	-	-	-	-	-	-	-	-	-	-	-	-	-	-	-	-	-
AUSMDU00015972	blaCTX-M-55	blaTEM-1	-	-	-	-	-	-	-	-	-	-	-	-	-	-	-	-
AUSMDU00015974	blaCTX-M-15	blaOXA-1	-	-	-	mph(A)	tet(A)	-	aac(3)-IIe	aac(6')-Ib-cr5	-	catB3	-	-	-	-	-	-
AUSMDU00015977	blaCTX-M-27	-	-	dfrA17	sul1	mph(A)	tet(A)	aadA5	-	-	-	-	-	-	-	-	-	-
AUSMDU00015979	blaCTX-M-27	-	-	dfrA17	sul1	mph(A)	tet(A)	aadA5	-	-	-	-	-	-	-	-	-	-
AUSMDU00015980	blaCTX-M-15	blaOXA-1	-	dfrA17	sul1	mph(A)	-	aadA5	aac(3)-IIe	aac(6')-Ib-cr5	-	catB3	-	-	-	-	-	-
AUSMDU00015983	blaCTX-M-27	-	-	dfrA17	sul1	mph(A)	tet(A)	aadA5	-	-	-	-	-	-	-	-	-	-
AUSMDU00015986	blaCTX-M-15	blaOXA-1	-	dfrA14;dfrA17	sul1	erm(B)	tet(A)	aadA5	aac(3)-IIe	aac(6')-Ib-cr5	-	catB3	-	-	-	-	-	cyaA_S352T
AUSMDU00015988	blaCTX-M-15	blaOXA-1	-	dfrA17	sul2	-	tet(B)	aph(3'')-Ib	aac(3)-IIe	aac(6')-Ib-cr5	-	catB3	-	-	-	-	-	-
AUSMDU00015990	blaCTX-M-15	blaTEM-1	-	dfrA17	sul1	mph(A)	tet(A)	aadA5	aac(3)-IId	-	-	-	-	-	-	-	-	-
AUSMDU00015995	blaCTX-M-27	-	-	dfrA17	sul1	mph(A)	tet(A)	aadA5	-	-	-	-	-	-	-	-	-	-
AUSMDU00015996	blaCTX-M-15	-	-	-	-	-	-	-	-	-	-	-	-	-	-	-	-	-
AUSMDU00015998	blaCTX-M-27	-	-	dfrA17	sul1	mph(A)	tet(A)	aadA5	-	-	-	-	-	-	-	-	-	-
AUSMDU00016000	blaCTX-M-27	-	-	-	sul2	-	tet(A)	aph(3'')-Ib	-	-	-	-	-	-	-	-	-	-
AUSMDU00016001	blaCTX-M-15	blaOXA-1	blaCMY-2	dfrA17	sul1	mph(A)	tet(B)	aadA5	aac(3)-IIe	aac(6')-Ib-cr5	-	catA1	-	-	-	-	-	cyaA_S352T
AUSMDU00016002	blaCTX-M-27	-	-	-	-	-	tet(B)	-	-	-	-	-	-	-	-	-	-	-
AUSMDU00016014	blaCTX-M-55	blaTEM-1	-	-	-	-	-	-	-	-	-	-	-	-	-	-	-	-
AUSMDU00016141	blaCTX-M-27	-	-	dfrA17	sul1	mph(A)	tet(A)	aadA5	-	-	-	-	-	-	-	-	-	-
AUSMDU00016142	blaCTX-M-27	blaTEM-1	-	dfrA17	sul1	mph(A)	tet(A)	aadA5	aac(3)-IId	-	-	-	-	-	-	-	-	-
AUSMDU00016144	blaCTX-M-27	-	-	dfrA17	sul1	mph(A)	tet(A)	aadA5	-	-	-	-	-	-	-	-	-	-
AUSMDU00016148	blaCTX-M-15	-	-	-	-	-	tet(A)	-	-	-	-	-	-	-	-	-	-	-
AUSMDU00016151	blaCTX-M-14	blaTEM-1	-	-	-	-	-	-	aac(3)-IId	-	-	-	-	-	-	-	-	-
AUSMDU00016152	blaCTX-M-27	-	-	dfrA17	sul1	mph(A)	tet(A)	aadA5	-	-	-	-	-	-	-	-	-	-
AUSMDU00016156	blaCTX-M-27	-	-	-	sul2	mph(A)	tet(A)	aph(3'')-Ib	-	-	-	-	-	-	-	-	-	-
AUSMDU00016157	blaCTX-M-15	blaOXA-1	-	dfrA17	sul1	mph(A)	tet(A)	aadA5	aac(3)-IIe	aac(6')-Ib-cr5	-	catB3	-	-	-	-	-	-
AUSMDU00016158	blaCTX-M-15	blaOXA-1	-	dfrA17	sul1	mph(A)	-	aadA5	-	aac(6')-Ib-cr5	-	catB3	-	-	-	-	-	-
AUSMDU00016159	blaCTX-M-15	blaTEM-1	-	-	-	-	tet(B)	-	aac(3)-IId	-	-	-	-	-	-	-	-	-
AUSMDU00016160	blaCTX-M-15	blaOXA-1	-	-	-	mph(A)	tet(A)	-	aac(3)-IIe	aac(6')-Ib-cr5	-	catB3	-	-	-	-	-	-
AUSMDU00016161	blaCTX-M-27	-	-	dfrA17	sul1	mph(A)	tet(A)	aadA5	-	-	-	-	-	-	-	-	-	-
AUSMDU00016163	blaCTX-M-27	blaTEM-1	-	dfrA17	sul1	erm(B)	-	aadA5	-	-	-	-	-	-	-	-	-	-
AUSMDU00016165	blaCTX-M-27	-	-	-	-	-	-	-	-	-	-	-	-	-	-	-	-	-
AUSMDU00016166	blaCTX-M-27	-	-	-	-	-	-	-	-	-	-	-	-	-	-	-	-	-
AUSMDU00016167	blaCTX-M-15	blaOXA-1	-	dfrA17	sul1	mph(A)	tet(A)	aadA5	aac(3)-IIe	aac(6')-Ib-cr5	-	catB3	-	-	-	-	-	-
AUSMDU00016169	blaCTX-M-27	-	-	dfrA17	sul1	mph(A)	tet(A)	aadA5	-	-	-	-	-	-	-	-	-	-
AUSMDU00016170	blaCTX-M-15	blaOXA-1	-	dfrA17	sul1	mph(A)	tet(A)	aadA5	-	aac(6')-Ib-cr5	-	catB3	-	-	-	-	-	-
AUSMDU00016175	blaCTX-M-14	blaTEM-1	-	-	-	-	-	-	aac(3)-IId	-	-	-	-	-	-	-	-	-
AUSMDU00016177	blaCTX-M-15	blaOXA-1	-	dfrA17	sul1	mph(A)	tet(A)	aadA5	-	aac(6')-Ib-cr5	-	catB3	-	-	-	-	-	-
AUSMDU00016279	blaCTX-M-14	blaTEM-1	-	-	-	-	-	-	aac(3)-IId	-	-	-	-	-	-	-	-	-
AUSMDU00016280	-	blaTEM-1	blaDHA-1	-	sul1	-	-	-	-	-	-	-	-	-	-	-	-	-
AUSMDU00016281	blaCTX-M-27	-	-	dfrA17	sul1	mph(A)	tet(A)	aadA5	-	-	-	-	-	-	-	-	-	-
AUSMDU00016283	blaCTX-M-15	blaOXA-1	-	-	-	-	tet(A)	-	-	aac(6')-Ib-cr5	-	catB3	-	-	-	-	-	-
AUSMDU00016284	blaCTX-M-27	-	-	-	-	-	-	-	-	-	-	-	-	-	-	-	-	-
AUSMDU00016427	blaCTX-M-15	blaOXA-1	-	dfrA17	sul1	mph(A)	tet(A)	aadA5	-	aac(6')-Ib-cr5	-	catB3	-	-	-	-	-	-
AUSMDU00016433	blaCTX-M-14	blaTEM-1	-	dfrA17	-	-	-	aadA5	aac(3)-IId	-	-	-	-	-	-	-	-	-
AUSMDU00016434	blaCTX-M-15	-	-	dfrA4	sul2	-	tet(B)	-	-	-	-	catA1	-	-	-	-	-	cyaA_S352T
AUSMDU00016435	blaCTX-M-15	blaTEM-1	-	dfrA17	sul1	mph(A)	tet(A)	aadA5	aac(3)-IId	-	-	-	-	-	-	-	-	-
AUSMDU00016438	blaCTX-M-27	-	-	dfrA17	sul1	mph(A)	tet(A)	aadA5	-	-	-	-	-	-	-	-	-	-
AUSMDU00016439	blaCTX-M-27	-	-	dfrA17	sul1	mph(A)	tet(A)	aadA5	-	-	-	-	-	-	-	-	-	-
AUSMDU00016440	blaCTX-M-27	-	-	-	sul2	-	tet(A)	aph(3'')-Ib	-	-	-	-	-	-	-	-	-	-
AUSMDU00016455	blaCTX-M-27	-	-	-	sul2	erm(B)	tet(A)	aph(3'')-Ib	-	-	-	-	-	-	-	-	-	-
AUSMDU00016510	blaCTX-M-27	blaTEM-1	-	dfrA17	sul1	mph(A)	tet(A)	aadA5	-	-	-	-	-	-	-	-	-	-
AUSMDU00016512	blaCTX-M-27	-	-	dfrA17	sul1	mph(A)	-	aadA5	-	-	-	-	-	-	-	-	-	-
AUSMDU00016513	blaCTX-M-15	blaTEM-1	-	dfrA17	sul2	mph(A)	tet(B)	aph(3'')-Ib	-	-	-	-	-	-	-	-	-	-
AUSMDU00016516	blaCTX-M-27	-	-	dfrA17	sul1	erm(B)	tet(A)	aadA5	-	-	-	-	-	-	-	-	-	-
AUSMDU00016519	blaCTX-M-15	blaOXA-1	-	dfrA17	sul1	mph(A)	tet(A)	aadA5	aac(3)-IIe	aac(6')-Ib-cr5	-	catB3	-	-	-	-	-	-
AUSMDU00016535	blaCTX-M-15	blaOXA-1	-	dfrA14;dfrA17	sul1	erm(B)	tet(A)	aadA5	aac(3)-IIe	aac(6')-Ib-cr5	-	catB3	-	-	-	-	-	cyaA_S352T
AUSMDU00016634	blaCTX-M-27	-	-	dfrA17	sul1	mph(A)	tet(A)	aadA5	-	-	-	-	-	-	-	-	-	-
AUSMDU00016635	blaCTX-M-15	-	-	dfrA17	sul1	mph(A)	tet(A)	aadA5	-	-	-	-	-	-	-	-	-	-
AUSMDU00016636	blaCTX-M-27	-	-	-	sul2	mph(A)	tet(A)	aph(3'')-Ib	-	-	-	-	-	-	-	-	-	-
AUSMDU00016858	blaCTX-M-15	blaOXA-1	-	dfrA17	sul1	mph(A)	-	aadA5	aac(3)-IIe	aac(6')-Ib-cr5	-	catB3	-	-	-	-	-	-
AUSMDU00016859	blaCTX-M-27	-	-	dfrA17	sul1	mph(A)	tet(A)	aadA5	-	-	-	-	-	-	-	-	-	-
AUSMDU00016896	-	blaTEM-1	blaCMY-2	dfrA17	sul1	mph(A)	tet(A)	aadA5	aac(3)-IId	-	-	-	-	-	-	-	-	-
AUSMDU00016897	blaCTX-M-27	blaTEM-1	-	dfrA17	sul2	mph(A)	tet(B)	aph(3'')-Ib	-	-	-	-	-	-	-	-	-	-
AUSMDU00016901	blaCTX-M-15	blaOXA-1	-	dfrA17	sul1	mph(A)	tet(A)	aadA5	-	aac(6')-Ib-cr5	-	catB3	-	-	-	-	-	-
AUSMDU00016920	blaCTX-M-14	-	-	-	-	-	-	-	-	-	-	-	-	-	-	-	-	-
AUSMDU00016921	blaCTX-M-27	-	-	-	-	-	-	-	-	-	-	-	-	-	-	-	-	-
AUSMDU00016952	blaCTX-M-15	blaOXA-1	-	dfrA17	sul1	mph(A)	tet(A)	aadA5	aac(3)-IIe	aac(6')-Ib-cr5	-	catB3	-	-	-	-	-	-
AUSMDU00017024	blaCTX-M-14	-	-	-	-	-	-	-	-	-	-	-	-	-	-	-	-	-
AUSMDU00017095	blaCTX-M-27	blaTEM-1	-	dfrA17	sul1	mph(A)	tet(A)	aadA5	-	-	-	-	-	-	-	-	-	-
AUSMDU00017096	blaCTX-M-15	blaTEM-1	-	dfrA7	sul1	-	tet(B)	-	-	-	-	-	-	-	-	-	-	-
AUSMDU00017098	blaCTX-M-15	-	-	-	-	-	tet(A)	-	-	-	-	-	-	-	-	-	-	-
AUSMDU00017100	blaCTX-M-27	-	-	dfrA17	sul1	mph(A)	tet(A)	aadA5	-	-	-	-	-	-	-	-	-	-
AUSMDU00017101	blaCTX-M-27	-	-	-	-	-	-	-	-	-	-	-	-	-	-	-	-	-
AUSMDU00017106	blaCTX-M-14	blaTEM-1	-	dfrA17	sul2	-	tet(A)	aadA5	-	-	-	-	-	-	-	-	-	-
AUSMDU00017109	blaCTX-M-27	-	-	-	-	-	tet(A)	-	-	-	-	-	-	-	-	-	-	-
AUSMDU00017113	blaCTX-M-14	blaTEM-1	-	dfrA17	sul2	erm(B)	tet(A)	aph(3'')-Ib	aac(3)-IId	aac(6')-Ib3	-	cmlA1	-	-	-	-	-	cyaA_S352T
AUSMDU00017116	blaCTX-M-27	-	-	dfrA17	sul1	mph(A)	tet(A)	aadA5	-	-	-	-	-	-	-	-	-	-
AUSMDU00017117	blaCTX-M-15	blaOXA-1	-	dfrA17	sul1	mph(A)	tet(A)	aadA5	-	aac(6')-Ib-cr5	-	catB3	-	-	-	-	-	-
AUSMDU00017118	blaCTX-M-15	blaTEM-1	-	dfrA12	sul1	mph(A)	tet(A)	aadA2	aac(3)-IId	-	-	-	-	-	-	-	-	cyaA_S352T
AUSMDU00017120	blaCTX-M-14	-	-	-	-	mph(A)	-	-	-	-	-	-	-	-	-	-	-	-
AUSMDU00017136	blaCTX-M-27	blaTEM-1	-	dfrA17	sul2	mph(A)	tet(B)	aph(3'')-Ib	-	-	-	-	-	-	-	-	-	-
AUSMDU00017137	blaCTX-M-27	-	-	dfrA17	sul1	mph(A)	tet(A)	aadA5	-	-	-	-	-	-	-	-	-	-
AUSMDU00017139	blaCTX-M-27	-	-	dfrA17	sul1	mph(A)	tet(A)	aadA5	-	-	-	-	-	-	-	-	-	-
AUSMDU00017144	blaCTX-M-15	blaOXA-1	-	-	-	-	tet(A)	-	aac(3)-IIe	aac(6')-Ib-cr5	-	catB3	-	-	-	-	-	-
AUSMDU00017145	-	blaOXA-1	blaDHA-1	-	sul1	erm(B)	-	aph(3'')-Ib	-	aac(6')-Ib-cr5	-	catB3	arr-3	-	-	-	-	-
AUSMDU00017146	blaCTX-M-15	blaTEM-1	-	dfrA17	sul1	mph(A)	tet(A)	aadA5	-	-	-	-	-	-	-	-	-	-
AUSMDU00017248	blaCTX-M-27	-	-	dfrA17	sul1	mph(A)	tet(A)	aadA5	-	-	-	-	-	-	-	-	-	-
AUSMDU00017249	blaCTX-M-15	blaOXA-1	-	dfrA17	sul1	mph(A)	tet(A)	aadA5	-	aac(6')-Ib-cr5	-	catB3	-	-	-	-	-	-
AUSMDU00017264	blaCTX-M-27	-	-	dfrA17	sul1	mph(A)	tet(A)	aadA5	-	-	-	-	-	-	-	-	-	-
AUSMDU00017265	blaCTX-M-15	-	-	dfrA17	sul1	erm(B)	-	aadA5	-	-	-	-	-	-	-	-	-	cyaA_S352T
AUSMDU00017266	blaCTX-M-15	blaTEM-1	-	-	-	-	-	-	-	-	-	-	-	-	-	-	-	cyaA_S352T
AUSMDU00017268	blaCTX-M-15	blaOXA-1	-	dfrA17	sul1	mph(A)	-	aadA5	aac(3)-IIe	aac(6')-Ib-cr5	-	catB3	-	-	-	-	-	-
AUSMDU00017269	blaCTX-M-15	blaOXA-1	-	-	-	-	-	-	-	aac(6')-Ib-cr5	-	-	-	-	-	-	-	-
AUSMDU00017270	blaCTX-M-15	blaOXA-1	-	dfrA17	sul1	mph(A)	tet(A)	aadA5	aac(3)-IIe	aac(6')-Ib-cr5	-	catB3	-	-	-	-	-	cyaA_S352T
AUSMDU00017421	blaCTX-M-15	blaOXA-1	-	-	-	-	tet(B)	-	-	aac(6')-Ib-cr5	-	catB3	-	-	-	-	-	-
AUSMDU00017424	blaCTX-M-15	blaOXA-1	-	dfrA17	sul1	mph(A)	tet(A)	aadA5	aac(3)-IIe	aac(6')-Ib-cr5	-	catB3	-	-	-	-	-	-
AUSMDU00017426	blaCTX-M-14	-	-	-	-	-	-	-	-	-	-	-	-	-	-	-	-	-
[truncated: 529 more rows]

## Sheet: S8
Table S8: Co-occurrence of QRDR point mutations and genes encoding resistance to fluroquinolones
[truncated: 930 more rows]

[truncated: 2 more sheets: S9, S10]
